# Supplementary material for: Population genomics reveals that an anthropophilic population of Aedes aegypti mosquitoes in West Africa recently gave rise to American and Asian populations of this major disease vector
Source: BMC Biol. 2017 Feb 28;15:16. doi: 10.1186/s12915-017-0351-0 (PMC5329927; doi:10.1186/s12915-017-0351-0)
Supplement: Additional file 1: — Details of mosquito samples used in this study. (XLSX 12 kb) [file 12915_2017_351_MOESM1_ESM.xlsx]

## Sheet: Samples
Country	Location	Location/Sample Details	Sex	Phenotype	Sample ID	Adapter
Uganda	Lunyo	-	Female	-	UGA01	A2
Uganda	Lunyo	-	Female	-	UGA03	A5
Uganda	Lunyo	-	Female	-	UGA09	A3
Uganda	Lunyo	-	Female	-	UGA12	A8
Uganda	Lunyo	-	Female	-	UGA15	A11
Uganda	Lunyo	-	Female	-	UGA16	A12
Uganda	Lunyo	-	Female	-	UGA18	A13
Uganda	Lunyo	-	Female	-	UGA22	A15
Uganda	Lunyo	-	Female	-	UGA25	A18
Uganda	Lunyo	-	Female	-	UGA27	A19
Uganda	Lunyo	-	Female	-	UGA28	A20
Uganda	Lunyo	-	Female	-	UGA30	A22
Uganda	Lunyo	-	Female	-	UGA31	A23
Uganda	Lunyo	-	Female	-	UGA33	A25
Uganda	Lunyo	-	Female	-	UGA37	A27
Mexico	Yucatán state	Acim, Uman, YUC 128-3-1	Unknown	-	MEX01	A1
Mexico	Yucatán state	Cd. Industrial, Merida, YUC 132-1-1	Unknown	-	MEX03	A2
Mexico	Yucatán state	Chemax, YUC 114-1	Unknown	-	MEX04	A3
Mexico	Yucatán state	Alborada, Caucel, YUC B54-1-1	Unknown	-	MEX05	A4
Mexico	Yucatán state	Los Almendros, Caucel, YUC 80-5-10	Unknown	-	MEX07	A5
Mexico	Yucatán state	Balcones I, Caucel, YUC 51-1-1	Unknown	-	MEX09	A6
Mexico	Yucatán state	Balcones I, Caucel, YUC 52-4-2	Unknown	-	MEX10	A7
Mexico	Yucatán state	Pedregales, Caucel, YUC 90-3-5	Unknown	-	MEX12	A8
Mexico	Yucatán state	Juan Pablo II, Merida, YUC 200-2-15	Unknown	-	MEX13	A9
Mexico	Yucatán state	Plan de Ayala Sur, Merida, YUC B33-10-1	Unknown	-	MEX14	A10
Mexico	Yucatán state	Motul, YUC 109-24	Unknown	-	MEX15	A11
Mexico	Yucatán state	CST, Merida, YUC 1089-VZ-5	Unknown	-	MEX16	A12
Mexico	Yucatán state	Centro, Merida, YUC 67-3-6	Unknown	-	MEX19	A13
Mexico	Yucatán state	Chuburna, Merida, YUC 70-6-5	Unknown	-	MEX20	A14
Mexico	Yucatán state	Timun-Piste, YUC 107-3-2	Unknown	-	MEX21	A15
Mexico	Yucatán state	Sol Caucel IV, Caucel, YUC 84-4-7	Unknown	-	MEX22	A16
Mexico	Yucatán state	San Lorenzo, Uman, YUC 127-5-6	Unknown	-	MEX23	A18
Mexico	Yucatán state	Villa Magna, Merida, YUC 68-3-13	Unknown	-	MEX24	A19
Mexico	Yucatán state	Xoclan, Merida, YUC 68-3-13	Unknown	-	MEX25	A20
Mexico	Yucatán state	Ticul, YUC 101-25-1	Unknown	-	MEX29	A21
Mexico	Yucatán state	Paseos de Itzincab, Uman, YUC 126-10-3	Unknown	-	MEX31	A22
Mexico	Yucatán state	Hacienda Caucel, Caucel, YUC 66-12-3	Unknown	-	MEX32	A23
Mexico	Yucatán state	Hunucma, YUC 103-3-8	Unknown	-	MEX33	A25
Mexico	Yucatán state	San Jose Vergel, Merida, YUC A6-3-5	Unknown	-	MEX37	A27
				-
Sri Lanka	Batticaloa	Vantharumoolai	Female	-	SRI06	A2
Sri Lanka	Jaffna peninsula	Gurunagar	Female	-	SRI10	A15
Sri Lanka	Jaffna peninsula	Gurunagar	Female	-	SRI16	A16
Sri Lanka	Jaffna peninsula	Gurunagar	Female	-	SRI17	A18
Sri Lanka	Jaffna peninsula	Gurunagar	Female	-	SRI18	A19
Sri Lanka	Jaffna peninsula	Gurunagar	Female	-	SRI20	A20
Sri Lanka	Jaffna peninsula	Gurunagar	Female	-	SRI21	A21
Sri Lanka	Jaffna peninsula	Gurunagar	Female	-	SRI24	A23
Sri Lanka	Jaffna peninsula	Gurunagar	Female	-	SRI26	A25
Sri Lanka	Jaffna peninsula	Gurunagar	Female	-	SRI27	A27
Senegal (Forest)	Kedougou	Fongolimbi 4-2	Unknown	formosus-like	SEF01	A1
Senegal (Forest)	Kedougou	Fongolimbi 8-1	Unknown	formosus-like	SEF04	A4
Senegal (Forest)	Kedougou	Fongolimbi 8-2	Unknown	formosus-like	SEF05	A5
Senegal (Forest)	Kedougou	Fongolimbi 8-4	Unknown	formosus-like	SEF06	A6
Senegal (Forest)	Kedougou	PK10 1-3	Unknown	formosus-like	SEF07	A7
Senegal (Forest)	Kedougou	PK10 1-5	Unknown	formosus-like	SEF08	A8
Senegal (Forest)	Kedougou	PK10 3-1	Unknown	formosus-like	SEF09	A9
Senegal (Forest)	Kedougou	PK10 3-3	Unknown	formosus-like	SEF10	A10
Senegal (Forest)	Kedougou	PK10 7-1	Unknown	formosus-like	SEF11	A11
Senegal (Forest)	Kedougou	PK10 7-2	Unknown	formosus-like	SEF12	A12
Senegal (Urban)	Kaolack	Kaolack 34 female	Female	aegypti-like	SEU13	A13
Senegal (Urban)	Kaolack	Kaolack 19 female	Female	aegypti-like	SEU14	A14
Senegal (Urban)	Kaolack	Kaolack 2 female	Female	aegypti-like	SEU15	A15
Senegal (Urban)	Kaolack	Kaolack 33 female	Female	aegypti-like	SEU16	A16
Senegal (Urban)	Kaolack	Kaolack 3 male	Male	aegypti-like	SEU17	A18
Senegal (Urban)	Kaolack	Kaolack 20 female	Female	aegypti-like	SEU18	A19
Senegal (Urban)	Kaolack	Kaolack 38 male	Male	aegypti-like	SEU19	A20
Senegal (Urban)	Kaolack	Kaolack 21 female	Female	aegypti-like	SEU20	A21
Senegal (Urban)	Kaolack	Kaolack 26 female	Female	aegypti-like	SEU21	A22
Senegal (Urban)	Kaolack	Kaolack 32 female	Female	aegypti-like	SEU22	A23
Senegal (Urban)	Kaolack	Kaolack 15 female	Female	aegypti-like	SEU23	A25
Senegal (Urban)	Kaolack	Kaolack 9 female	Female	aegypti-like	SEU24	A27
