# Supplementary material for: Population genomics reveals that an anthropophilic population of Aedes aegypti mosquitoes in West Africa recently gave rise to American and Asian populations of this major disease vector
Source: BMC Biol. 2017 Feb 28;15:16. doi: 10.1186/s12915-017-0351-0 (PMC5329927; doi:10.1186/s12915-017-0351-0)
Supplement: Additional file 2: — Genome coordinates of regions that the exome capture probes were designed to target. The file is in BED format. (BED 2005 kb) [file 12915_2017_351_MOESM2_ESM.bed]

supercont1.1	35475	35673
supercont1.1	35623	35932
supercont1.1	35941	36134
supercont1.1	52162	52885
supercont1.1	52943	53300
supercont1.1	68024	68224
supercont1.1	68161	68527
supercont1.1	78143	78658
supercont1.1	78658	78886
supercont1.1	79175	79349
supercont1.1	79349	79561
supercont1.1	86246	86447
supercont1.1	86406	86732
supercont1.1	86681	87554
supercont1.1	96294	96521
supercont1.1	97782	97964
supercont1.1	100981	101186
supercont1.1	101161	101417
supercont1.1	101418	102119
supercont1.1	102126	102729
supercont1.1	102683	103045
supercont1.1	228784	229401
supercont1.1	229950	230228
supercont1.1	249214	249620
supercont1.1	271378	271559
supercont1.1	289195	290075
supercont1.1	365645	366567
supercont1.1	366594	367014
supercont1.1	377319	378001
supercont1.1	378147	378443
supercont1.1	378467	379124
supercont1.1	379167	379479
supercont1.1	379514	380194
supercont1.1	382646	383020
supercont1.1	383026	384236
supercont1.1	389833	390890
supercont1.1	390906	390993
supercont1.1	414270	414562
supercont1.1	452973	453243
supercont1.1	453247	453534
supercont1.1	454073	454251
supercont1.1	530690	531101
supercont1.1	531553	531725
supercont1.1	531652	532060
supercont1.1	532095	532322
supercont1.1	532293	533107
supercont1.1	533391	533567
supercont1.1	533537	534141
supercont1.1	534144	534628
supercont1.1	536806	537323
supercont1.1	559980	560216
supercont1.1	560207	560524
supercont1.1	560486	560880
supercont1.1	565782	566530
supercont1.1	566525	566861
supercont1.1	851073	851505
supercont1.1	868247	868337
supercont1.1	891775	891951
supercont1.1	904719	905194
supercont1.1	905528	905615
supercont1.1	905626	905936
supercont1.1	906154	906432
supercont1.1	922133	922521
supercont1.1	922557	923677
supercont1.1	923690	924665
supercont1.1	937820	938183
supercont1.1	938135	938466
supercont1.1	939394	939589
supercont1.1	939564	939803
supercont1.1	1037216	1037290
supercont1.1	1037291	1037397
supercont1.1	1037349	1037882
supercont1.1	1037988	1039270
supercont1.1	1052305	1052628
supercont1.1	1060937	1061195
supercont1.1	1080741	1080972
supercont1.1	1098997	1099590
supercont1.1	1130709	1130935
supercont1.1	1151416	1151585
supercont1.1	1151613	1151882
supercont1.1	1488052	1488738
supercont1.1	1489458	1489805
supercont1.1	1489807	1490456
supercont1.1	1513863	1514085
supercont1.1	1529530	1529711
supercont1.1	1529659	1530018
supercont1.1	1543507	1543866
supercont1.1	1543847	1544408
supercont1.1	1594378	1594566
supercont1.1	1666575	1666802
supercont1.1	1679030	1679287
supercont1.1	1693233	1693576
supercont1.1	1752430	1752660
supercont1.1	1945117	1945292
supercont1.1	1945257	1945518
supercont1.1	1959883	1961146
supercont1.1	1961163	1961566
supercont1.1	1967327	1967798
supercont1.1	1967714	1967888
supercont1.1	1972751	1973017
supercont1.1	1972970	1973275
supercont1.1	2031163	2031330
supercont1.1	2031334	2031821
supercont1.1	2031794	2032126
supercont1.1	2034687	2034924
supercont1.1	2034872	2035092
supercont1.1	2094963	2095630
supercont1.1	2103801	2104143
supercont1.1	2112979	2113216
supercont1.1	2113163	2113371
supercont1.1	2126373	2126768
supercont1.1	2126711	2127120
supercont1.1	2127806	2128119
supercont1.1	2128590	2128842
supercont1.1	2129998	2130167
supercont1.1	2151613	2152099
supercont1.1	2152784	2153044
supercont1.1	2153043	2153363
supercont1.1	2153285	2153489
supercont1.1	2166365	2167384
supercont1.1	2191264	2191633
supercont1.1	2191578	2191975
supercont1.1	2192284	2192599
supercont1.1	2192544	2192830
supercont1.1	2192782	2192981
supercont1.1	2206182	2206488
supercont1.1	2206439	2206850
supercont1.1	2206801	2207087
supercont1.1	2207184	2207349
supercont1.1	2207289	2207602
supercont1.1	2229542	2229728
supercont1.1	2229679	2230101
supercont1.1	2240816	2241008
supercont1.1	2240990	2241674
supercont1.1	2242166	2242511
supercont1.1	2242497	2242909
supercont1.1	2253096	2253283
supercont1.1	2253240	2253718
supercont1.1	2253697	2253910
supercont1.1	2275236	2275534
supercont1.1	2275538	2275754
supercont1.1	2276070	2276492
supercont1.1	2284866	2285054
supercont1.1	2297606	2298465
supercont1.1	2298441	2298687
supercont1.1	2298637	2299058
supercont1.1	2321147	2321318
supercont1.1	2321256	2321611
supercont1.1	2321603	2322182
supercont1.1	2322197	2322293
supercont1.1	2322256	2322523
supercont1.1	2323299	2323478
supercont1.1	2323435	2323648
supercont1.1	2334397	2334655
supercont1.1	2334636	2335354
supercont1.1	2335355	2335455
supercont1.1	2335487	2335564
supercont1.1	2335487	2335743
supercont1.1	2335733	2335948
supercont1.1	2348586	2348767
supercont1.1	2348803	2349154
supercont1.1	2349143	2349452
supercont1.1	2349955	2350449
supercont1.1	2350463	2350685
supercont1.1	2350648	2350857
supercont1.1	2350804	2351006
supercont1.1	2360721	2360902
supercont1.1	2360846	2361386
supercont1.1	2361338	2361592
supercont1.1	2384207	2384407
supercont1.1	2384409	2384586
supercont1.1	2385577	2385814
supercont1.1	2395684	2395991
supercont1.1	2395983	2396211
supercont1.1	2396168	2396545
supercont1.1	2593651	2593819
supercont1.1	2593834	2594274
supercont1.1	2594258	2594542
supercont1.1	2608507	2608852
supercont1.1	2608827	2609100
supercont1.1	2613025	2613204
supercont1.1	2613922	2614114
supercont1.1	2681541	2681757
supercont1.1	2681759	2682101
supercont1.1	2682149	2682402
supercont1.1	2682443	2682743
supercont1.1	2682752	2683020
supercont1.1	2683015	2683227
supercont1.1	2704155	2705610
supercont1.1	2706023	2706364
supercont1.1	2706323	2706619
supercont1.1	2714466	2715111
supercont1.1	2715100	2716036
supercont1.1	2718103	2718302
supercont1.1	2723157	2724150
supercont1.1	2724078	2724288
supercont1.1	2726842	2727108
supercont1.1	2728015	2728354
supercont1.1	2728460	2728671
supercont1.1	2732707	2733258
supercont1.1	2733288	2733462
supercont1.1	2733411	2733659
supercont1.1	2733671	2733802
supercont1.1	2743854	2744865
supercont1.1	2750210	2750479
supercont1.1	2764625	2764693
supercont1.1	2766658	2766899
supercont1.1	2767212	2767537
supercont1.1	2779555	2779739
supercont1.1	2782332	2782656
supercont1.1	2782668	2783119
supercont1.1	2783067	2783267
supercont1.1	2796971	2797736
supercont1.1	2800425	2800718
supercont1.1	2800736	2801510
supercont1.1	2802469	2802649
supercont1.1	2802706	2802996
supercont1.1	2803006	2803573
supercont1.1	2803572	2803772
supercont1.1	2813277	2813628
supercont1.1	2813710	2814609
supercont1.1	2816168	2816844
supercont1.1	2816796	2817052
supercont1.1	2834998	2835256
supercont1.1	2842168	2842427
supercont1.1	2842392	2842641
supercont1.1	2845791	2846368
supercont1.1	2846356	2846885
supercont1.1	2846999	2847771
supercont1.1	2847965	2848900
supercont1.1	2848925	2849779
supercont1.1	2849748	2850056
supercont1.1	2850127	2850828
supercont1.1	2850807	2851190
supercont1.1	2851194	2851751
supercont1.1	2851790	2853349
supercont1.1	2853351	2853734
supercont1.1	2853807	2854128
supercont1.1	2854072	2854562
supercont1.1	2854564	2854959
supercont1.1	2854996	2855305
supercont1.1	2864856	2865108
supercont1.1	2988535	2988896
supercont1.1	2988897	2989203
supercont1.1	2999321	2999610
supercont1.1	3005518	3005808
supercont1.1	3024365	3024541
supercont1.1	3074269	3074530
supercont1.1	3074533	3074924
supercont1.1	3085250	3086231
supercont1.1	3086248	3086803
supercont1.1	3086821	3088203
supercont1.1	3088216	3088576
supercont1.1	3088618	3089381
supercont1.1	3098188	3098380
supercont1.1	3098613	3098786
supercont1.1	3142988	3143690
supercont1.1	3143758	3143989
supercont1.1	3144258	3144700
supercont1.1	3144745	3145087
supercont1.1	3238227	3238922
supercont1.1	3238983	3239729
supercont1.1	3239731	3239939
supercont1.1	3239908	3240129
supercont1.1	3291322	3292290
supercont1.1	3303548	3303748
supercont1.1	3333467	3333760
supercont1.1	3466222	3466825
supercont1.1	3472722	3473171
supercont1.1	3522972	3523550
supercont1.1	3523554	3524234
supercont1.1	3552979	3553152
supercont1.1	3603911	3604524
supercont1.1	3618621	3619192
supercont1.1	3619218	3620106
supercont1.1	3620109	3620543
supercont1.1	3644512	3644865
supercont1.1	3655593	3655941
supercont1.1	3655904	3656848
supercont1.1	3667466	3667721
supercont1.1	3667771	3668118
supercont1.1	3668251	3668626
supercont1.1	3668621	3668826
supercont1.1	3682162	3682518
supercont1.1	3682519	3682709
supercont1.1	3682678	3683195
supercont1.1	3683131	3683403
supercont1.1	3722783	3723160
supercont1.1	3723178	3723448
supercont1.1	3723407	3723679
supercont1.1	3723672	3724179
supercont1.1	3724146	3724796
supercont1.1	3739317	3739476
supercont1.1	3746373	3746634
supercont1.1	3761949	3762438
supercont1.1	3762391	3763065
supercont1.1	3777297	3778314
supercont1.1	3778288	3779079
supercont1.1	3791983	3792160
supercont1.1	3799500	3800014
supercont1.1	3800029	3800506
supercont1.1	3800504	3801169
supercont1.1	3810831	3811401
supercont1.1	3811348	3811598
supercont1.1	3811636	3811761
supercont1.1	3811786	3811980
supercont1.1	3811926	3812157
supercont1.1	3812160	3812329
supercont1.1	3812289	3812500
supercont1.1	3849269	3850209
supercont1.1	3865565	3866222
supercont1.1	3866231	3866483
supercont1.1	3910157	3910721
supercont1.1	3911432	3911925
supercont1.1	3925729	3925976
supercont1.1	3925951	3926563
supercont1.1	3938658	3938831
supercont1.1	3938850	3939371
supercont1.1	3939424	3939654
supercont1.1	3943485	3944023
supercont1.1	3944084	3944428
supercont1.1	3954029	3954388
supercont1.1	3954328	3954719
supercont1.1	3954694	3955295
supercont1.1	3961048	3961239
supercont1.1	3961194	3961428
supercont1.1	3961383	3961695
supercont1.1	3961651	3962006
supercont1.1	3976536	3976611
supercont1.1	3976617	3976710
supercont1.1	3980334	3980525
supercont1.1	3980463	3980836
supercont1.1	3980838	3981428
supercont1.1	3981385	3981572
supercont1.1	3981558	3981796
supercont1.1	3981708	3981905
supercont1.1	4007337	4007993
supercont1.1	4007938	4008092
supercont1.1	4008098	4008194
supercont1.1	4008128	4008352
supercont1.1	4015280	4015772
supercont1.1	4015803	4016213
supercont1.1	4016166	4016500
supercont1.1	4048101	4048790
supercont1.1	4048798	4048998
supercont1.1	4048957	4049166
supercont1.1	4049132	4049259
supercont1.1	4049276	4049700
supercont1.1	4050037	4050371
supercont1.1	4050360	4050726
supercont1.1	4056951	4057203
supercont1.1	4057130	4057346
supercont1.1	4057247	4057410
supercont1.1	4057380	4057647
supercont1.1	4124589	4124759
supercont1.1	4139707	4139857
supercont1.1	4139793	4140026
supercont1.1	4139964	4140178
supercont1.1	4140386	4140561
supercont1.1	4140520	4140733
supercont1.1	4154044	4154291
supercont1.1	4154241	4154461
supercont1.1	4165651	4166386
supercont1.1	4168636	4168862
supercont1.1	4168836	4168908
supercont1.1	4168919	4169155
supercont1.1	4169235	4169423
supercont1.1	4178768	4179576
supercont1.1	4179535	4179758
supercont1.1	4184084	4184353
supercont1.1	4184303	4184854
supercont1.1	4196318	4196574
supercont1.1	4196528	4196615
supercont1.1	4196628	4196941
supercont1.1	4197217	4197438
supercont1.1	4217155	4217634
supercont1.1	4220594	4220936
supercont1.1	4221047	4221407
supercont1.1	4236730	4237014
supercont1.1	4237416	4237617
supercont1.1	4249043	4249222
supercont1.1	4249559	4249826
supercont1.1	4258119	4259026
supercont1.1	4262826	4262994
supercont1.1	4271615	4271933
supercont1.1	4281418	4281816
supercont1.1	4281792	4281872
supercont1.1	4281881	4282160
supercont1.1	4282788	4283032
supercont1.1	4290801	4291126
supercont1.1	4296612	4296987
supercont1.1	4297011	4297479
supercont1.1	4297989	4298460
supercont1.1	4321620	4322547
supercont1.1	4322550	4322713
supercont1.1	4322719	4322980
supercont1.1	4322966	4323690
supercont1.1	4357299	4357617
supercont1.1	4357622	4357810
supercont1.1	4357849	4358650
supercont1.1	4358644	4358953
supercont1.1	4358964	4359346
supercont1.1	4359255	4359453
supercont1.1	4413558	4413743
supercont1.1	4413869	4414543
supercont1.1	4414511	4414673
supercont1.1	4414674	4415042
supercont1.1	4415102	4415921
supercont1.1	4998125	4998320
supercont1.1	5012866	5013218
supercont1.1	5013216	5013465
supercont1.1	5013431	5013686
supercont1.1	5015964	5016177
supercont1.1	5029573	5029796
supercont1.1	5036803	5037222
supercont1.1	5037359	5037747
supercont1.1	5037727	5038027
supercont1.1	5039510	5039818
supercont1.1	5049939	5051609
supercont1.1	5068055	5068260
supercont1.1	5068736	5068917
supercont1.1	5072882	5073879
supercont1.1	5118886	5119067
supercont1.1	5118987	5119841
supercont1.1	5119994	5120446
supercont1.1	5259707	5259798
supercont1.1	5263640	5263732
supercont1.1	5264261	5264404
supercont1.1	5293093	5293463
supercont1.1	5293437	5293634
supercont1.1	5304232	5304600
supercont1.1	5304584	5304910
supercont1.1	5304889	5305199
supercont1.1	5320746	5321413
supercont1.1	5339243	5339398
supercont1.1	5339361	5339779
supercont1.1	5339805	5340555
supercont1.1	5340555	5341199
supercont1.1	5359754	5360075
supercont1.1	5360328	5361221
supercont1.1	5361219	5361383
supercont1.1	5369901	5370692
supercont1.1	5406298	5406619
supercont1.1	5406573	5406820
supercont1.1	5417611	5417865
supercont1.1	5417860	5418559
supercont1.1	5418674	5418932
supercont1.1	5418908	5419626
supercont1.1	5419648	5420440
supercont1.1	5420452	5420906
supercont1.1	5420932	5421924
supercont1.1	5421893	5422202
supercont1.1	5422674	5422873
supercont1.1	5448123	5448368
supercont1.1	5456990	5457387
supercont1.1	5465102	5465579
supercont1.1	5466079	5466265
supercont1.1	5580635	5581806
supercont1.2	32469	32647
supercont1.2	32619	33199
supercont1.2	41983	42164
supercont1.2	42113	42433
supercont1.2	42644	42943
supercont1.2	42874	43088
supercont1.2	43042	43393
supercont1.2	43344	43594
supercont1.2	43515	43731
supercont1.2	58465	58652
supercont1.2	59085	59262
supercont1.2	78076	78308
supercont1.2	78506	78758
supercont1.2	78806	78989
supercont1.2	78933	79157
supercont1.2	94241	94429
supercont1.2	94368	94563
supercont1.2	95853	96034
supercont1.2	106905	107120
supercont1.2	107077	107497
supercont1.2	107504	108023
supercont1.2	107979	108351
supercont1.2	121351	121536
supercont1.2	121586	121772
supercont1.2	132583	133241
supercont1.2	154014	154210
supercont1.2	154185	154769
supercont1.2	193222	193472
supercont1.2	193431	193615
supercont1.2	193673	194012
supercont1.2	194350	194534
supercont1.2	194904	195092
supercont1.2	207193	207521
supercont1.2	207522	207726
supercont1.2	207725	208556
supercont1.2	208544	208790
supercont1.2	224629	224846
supercont1.2	234967	235676
supercont1.2	235752	236085
supercont1.2	236098	236463
supercont1.2	267599	268262
supercont1.2	314853	315146
supercont1.2	347153	348566
supercont1.2	618492	619135
supercont1.2	624266	624530
supercont1.2	624508	625612
supercont1.2	651482	651855
supercont1.2	651834	651905
supercont1.2	651912	652204
supercont1.2	652621	652935
supercont1.2	673058	673239
supercont1.2	673150	673346
supercont1.2	673275	673496
supercont1.2	673597	673952
supercont1.2	673891	674107
supercont1.2	721460	721539
supercont1.2	722503	722780
supercont1.2	785656	786747
supercont1.2	821611	821914
supercont1.2	821884	822113
supercont1.2	822070	822285
supercont1.2	831613	831805
supercont1.2	841395	841654
supercont1.2	841858	842048
supercont1.2	1087239	1087852
supercont1.2	1087827	1088003
supercont1.2	1188924	1189160
supercont1.2	1208539	1208797
supercont1.2	1220854	1221098
supercont1.2	1221553	1221744
supercont1.2	1221878	1222224
supercont1.2	1223674	1224051
supercont1.2	1330166	1330412
supercont1.2	1330441	1330686
supercont1.2	1330767	1331021
supercont1.2	1344614	1344795
supercont1.2	1427326	1428559
supercont1.2	1449934	1450117
supercont1.2	1472657	1472866
supercont1.2	1472826	1473055
supercont1.2	2340155	2340691
supercont1.2	2340694	2340793
supercont1.2	2340752	2340862
supercont1.2	2340868	2341204
supercont1.2	2341349	2342211
supercont1.2	2342211	2343448
supercont1.2	2343471	2343551
supercont1.2	2343526	2343810
supercont1.2	2343766	2344100
supercont1.2	2344114	2344536
supercont1.2	2345072	2345262
supercont1.2	2361702	2362023
supercont1.2	2362807	2363199
supercont1.2	2363190	2363417
supercont1.2	2438543	2438727
supercont1.2	2458669	2459086
supercont1.2	2459105	2459295
supercont1.2	2459245	2459634
supercont1.2	2464434	2465020
supercont1.2	2465034	2465404
supercont1.2	2474960	2475531
supercont1.2	2475491	2475948
supercont1.2	2492190	2493091
supercont1.2	2500562	2501165
supercont1.2	2501169	2501404
supercont1.2	2501384	2501596
supercont1.2	2517731	2518116
supercont1.2	2518090	2518707
supercont1.2	2528943	2529319
supercont1.2	2529313	2529924
supercont1.2	2603063	2603628
supercont1.2	2603661	2604000
supercont1.2	2605323	2605684
supercont1.2	3901526	3901699
supercont1.2	3903533	3903759
supercont1.2	3952162	3952393
supercont1.2	3954221	3954446
supercont1.2	4103946	4104139
supercont1.2	4104821	4105091
supercont1.2	4105040	4105198
supercont1.2	4105209	4105509
supercont1.2	4105487	4105713
supercont1.2	4105697	4106155
supercont1.2	4106127	4106298
supercont1.2	4106248	4106353
supercont1.2	4106356	4106562
supercont1.2	4106539	4106785
supercont1.2	4106779	4106973
supercont1.2	4118303	4118597
supercont1.2	4203132	4203302
supercont1.2	4203242	4203871
supercont1.2	4203890	4204033
supercont1.2	4203979	4204277
supercont1.2	4204248	4204582
supercont1.2	4364539	4364631
supercont1.2	4364662	4364747
supercont1.2	4365738	4365816
supercont1.2	4758379	4758591
supercont1.2	4758534	4758848
supercont1.2	4758888	4758966
supercont1.2	4758972	4760071
supercont1.2	4760072	4760260
supercont1.2	4857381	4858370
supercont1.2	4858364	4858724
supercont1.2	4858747	4859189
supercont1.2	4897179	4897661
supercont1.2	4897669	4898005
supercont1.2	4904955	4905153
supercont1.2	4905161	4905448
supercont1.2	4905392	4906774
supercont1.2	4944408	4944941
supercont1.2	4945017	4945923
supercont1.2	4945935	4946189
supercont1.2	4970158	4970714
supercont1.2	4970720	4971692
supercont1.2	4971854	4972101
supercont1.2	5008979	5009163
supercont1.2	5009150	5009520
supercont1.2	5018425	5018789
supercont1.2	5018797	5019097
supercont1.2	5019138	5019216
supercont1.2	5023894	5024547
supercont1.2	5024562	5024682
supercont1.2	5024610	5024798
supercont1.2	5041223	5041485
supercont1.2	5041871	5042161
supercont1.2	5042127	5042362
supercont1.2	5075349	5075549
supercont1.2	5075504	5075772
supercont1.2	5076218	5076517
supercont1.2	5076484	5077934
supercont1.2	5083157	5084542
supercont1.2	5084498	5085886
supercont1.2	5089846	5089921
supercont1.2	5094780	5095529
supercont1.2	5095910	5096144
supercont1.2	5097787	5098906
supercont1.2	5098910	5099596
supercont1.2	5099661	5100048
supercont1.2	5102477	5103399
supercont1.2	5103425	5103568
supercont1.2	5103583	5104440
supercont1.2	5104396	5104662
supercont1.2	5109204	5109402
supercont1.2	5109344	5109567
supercont1.2	5109832	5110014
supercont1.2	5109972	5110398
supercont1.2	5122247	5122429
supercont1.2	5146132	5146364
supercont1.2	5150557	5150767
supercont1.2	5150850	5151154
supercont1.2	5152532	5152920
supercont1.2	5155199	5155822
supercont1.2	5160957	5161302
supercont1.2	5161324	5161657
supercont1.2	5161677	5162789
supercont1.2	5213857	5214042
supercont1.2	5214075	5214564
supercont1.2	5214525	5214858
supercont1.2	5239049	5239535
supercont1.2	5239533	5239881
supercont1.2	5519030	5519232
supercont1.2	5523367	5523558
supercont1.2	5523593	5523797
supercont1.2	5538892	5540291
supercont1.2	5540271	5540799
supercont1.2	5548178	5548836
supercont1.2	5557803	5558448
supercont1.2	5563779	5564168
supercont1.2	5582445	5583067
supercont1.2	5590291	5590778
supercont1.2	5590722	5591198
supercont1.2	5600009	5600442
supercont1.2	5600447	5600869
supercont1.2	5609273	5611023
supercont1.2	5613684	5614045
supercont1.2	5615914	5616110
supercont1.2	5616122	5617802
supercont1.2	5617747	5617956
supercont1.2	5622804	5623089
supercont1.2	5659971	5660378
supercont1.2	5660633	5661167
supercont1.2	5661178	5661281
supercont1.2	5663690	5663863
supercont1.2	5663971	5664513
supercont1.2	5669446	5671036
supercont1.2	5689888	5690097
supercont1.2	5697382	5697662
supercont1.2	5697607	5697808
supercont1.2	5697836	5698142
supercont1.2	5698147	5698526
supercont1.2	5698528	5698736
supercont1.2	5698741	5699060
supercont1.3	733197	733389
supercont1.3	733532	733673
supercont1.3	733679	733835
supercont1.3	733847	734107
supercont1.3	734112	734329
supercont1.3	734341	734492
supercont1.3	734682	734975
supercont1.3	754203	754859
supercont1.3	754836	755085
supercont1.3	765267	765642
supercont1.3	765711	766118
supercont1.3	766672	766842
supercont1.3	766781	767523
supercont1.3	773556	773792
supercont1.3	773771	774040
supercont1.3	774120	774301
supercont1.3	775275	775758
supercont1.3	775842	776444
supercont1.3	783628	783996
supercont1.3	784197	784410
supercont1.3	807180	807462
supercont1.3	807591	808037
supercont1.3	808071	808178
supercont1.3	818264	818542
supercont1.3	818929	819154
supercont1.3	819284	819844
supercont1.3	822312	822587
supercont1.3	822555	822858
supercont1.3	830519	830923
supercont1.3	830835	831048
supercont1.3	1073515	1074043
supercont1.3	1084165	1084408
supercont1.3	1095956	1096216
supercont1.3	1105083	1105291
supercont1.3	1115960	1116149
supercont1.3	1116102	1116536
supercont1.3	1116536	1116711
supercont1.3	1130262	1130416
supercont1.3	1137199	1137551
supercont1.3	1138686	1139010
supercont1.3	1139031	1139268
supercont1.3	1139210	1139416
supercont1.3	1147892	1148223
supercont1.3	1148160	1148459
supercont1.3	1157790	1157991
supercont1.3	1158165	1158784
supercont1.3	1158803	1158917
supercont1.3	1158952	1159205
supercont1.3	1159177	1159406
supercont1.3	1159378	1159667
supercont1.3	1172480	1172835
supercont1.3	1172801	1172875
supercont1.3	1172885	1173078
supercont1.3	1173084	1173427
supercont1.3	1173357	1173653
supercont1.3	1174141	1174377
supercont1.3	1218024	1218205
supercont1.3	1218124	1218345
supercont1.3	1218324	1218708
supercont1.3	1218643	1218882
supercont1.3	1223393	1223570
supercont1.3	1223532	1223847
supercont1.3	1223798	1224076
supercont1.3	1226665	1226989
supercont1.3	1227003	1227233
supercont1.3	1227268	1228042
supercont1.3	1246031	1246263
supercont1.3	1254989	1255195
supercont1.3	1255155	1255394
supercont1.3	1263430	1263729
supercont1.3	1263688	1263916
supercont1.3	1266489	1266685
supercont1.3	1266652	1266876
supercont1.3	1266839	1267081
supercont1.3	1267047	1267272
supercont1.3	1267282	1267357
supercont1.3	1267307	1267597
supercont1.3	1268398	1269039
supercont1.3	1269011	1269264
supercont1.3	1269271	1269623
supercont1.3	1284857	1285370
supercont1.3	1314716	1314931
supercont1.3	1315083	1315404
supercont1.3	1315400	1315632
supercont1.3	1330873	1331135
supercont1.3	1331076	1331289
supercont1.3	1332648	1332965
supercont1.3	1360573	1360758
supercont1.3	1367090	1368002
supercont1.3	1368017	1369126
supercont1.3	1387489	1388185
supercont1.3	1418733	1418910
supercont1.3	1431933	1432105
supercont1.3	1432044	1432241
supercont1.3	1432210	1432466
supercont1.3	1432492	1432596
supercont1.3	1432593	1432972
supercont1.3	1443046	1444017
supercont1.3	1653616	1653796
supercont1.3	1653741	1653947
supercont1.3	1653946	1654108
supercont1.3	1654085	1654295
supercont1.3	1654232	1654447
supercont1.3	1654410	1654623
supercont1.3	1663201	1663386
supercont1.3	1663403	1663609
supercont1.3	1663857	1664037
supercont1.3	1664062	1664255
supercont1.3	1665123	1665314
supercont1.3	1696451	1696626
supercont1.3	1696586	1696855
supercont1.3	1717442	1717722
supercont1.3	1717687	1718336
supercont1.3	1718982	1719862
supercont1.3	1719874	1719957
supercont1.3	1720006	1720183
supercont1.3	1740202	1740418
supercont1.3	1740372	1740632
supercont1.3	1740595	1740989
supercont1.3	1769879	1770061
supercont1.3	1769998	1770243
supercont1.3	1770188	1770393
supercont1.3	1780778	1780956
supercont1.3	1780903	1781125
supercont1.3	1781091	1781615
supercont1.3	1781725	1782083
supercont1.3	1782612	1782897
supercont1.3	1782862	1783105
supercont1.3	1786876	1787059
supercont1.3	1788464	1788920
supercont1.3	1788833	1789158
supercont1.3	1804339	1804668
supercont1.3	1804670	1805030
supercont1.3	1804982	1805250
supercont1.3	1817573	1818287
supercont1.3	1825101	1825375
supercont1.3	1825344	1825792
supercont1.3	1825770	1825987
supercont1.3	1825892	1826112
supercont1.3	1847193	1847542
supercont1.3	1847548	1847860
supercont1.3	1848427	1848740
supercont1.3	1848871	1849052
supercont1.3	1849190	1849369
supercont1.3	1857428	1857693
supercont1.3	1857644	1857886
supercont1.3	1885740	1885927
supercont1.3	1885851	1886155
supercont1.3	1886080	1886300
supercont1.3	1902683	1902948
supercont1.3	1912849	1913085
supercont1.3	1913065	1913503
supercont1.3	1930182	1931100
supercont1.3	1954194	1954378
supercont1.3	1992160	1992377
supercont1.3	1992380	1992612
supercont1.3	1992607	1992854
supercont1.3	1992801	1993044
supercont1.3	2022367	2022555
supercont1.3	2022519	2022936
supercont1.3	2033185	2034681
supercont1.3	2034794	2034963
supercont1.3	2034924	2035132
supercont1.3	2041744	2041993
supercont1.3	2041934	2042201
supercont1.3	2042135	2042423
supercont1.3	2042394	2042594
supercont1.3	2042546	2042783
supercont1.3	2051341	2051514
supercont1.3	2051431	2051808
supercont1.3	2054730	2054942
supercont1.3	2054908	2055149
supercont1.3	2112413	2112675
supercont1.3	2112638	2112893
supercont1.3	2112857	2113078
supercont1.3	2434309	2435166
supercont1.3	2435168	2435459
supercont1.3	2485267	2485449
supercont1.3	2485411	2485671
supercont1.3	2487334	2487513
supercont1.3	2685066	2685260
supercont1.3	2701859	2702037
supercont1.3	2703354	2703582
supercont1.3	2703557	2703785
supercont1.3	2831009	2831495
supercont1.3	2831523	2831636
supercont1.3	3456428	3457150
supercont1.3	3457708	3458041
supercont1.3	3458082	3458269
supercont1.3	3458302	3458663
supercont1.3	3459550	3460566
supercont1.3	3464942	3465401
supercont1.3	3465646	3465955
supercont1.3	3481893	3482107
supercont1.3	3482046	3482270
supercont1.3	3483439	3483619
supercont1.3	3483663	3483845
supercont1.3	3507405	3507927
supercont1.3	3507924	3508181
supercont1.3	3522622	3522818
supercont1.3	3540782	3541198
supercont1.3	3541222	3541546
supercont1.3	3541502	3542046
supercont1.3	3554526	3554704
supercont1.3	3554662	3554896
supercont1.3	3554837	3555030
supercont1.3	3555031	3556183
supercont1.3	3556203	3556983
supercont1.3	3556999	3557549
supercont1.3	3557571	3557862
supercont1.3	3559501	3560059
supercont1.3	3569612	3569838
supercont1.3	3569809	3570017
supercont1.3	3571292	3571573
supercont1.3	3571533	3572379
supercont1.3	3578446	3578734
supercont1.3	3578719	3578903
supercont1.3	3599430	3600374
supercont1.3	3602005	3602751
supercont1.3	3606984	3607171
supercont1.3	3607077	3607284
supercont1.3	3609305	3609897
supercont1.3	3609928	3610089
supercont1.3	3610097	3610370
supercont1.3	3610314	3610620
supercont1.3	3663734	3663822
supercont1.3	3663838	3663913
supercont1.3	3665311	3665567
supercont1.3	3666103	3666540
supercont1.3	3666486	3666749
supercont1.3	3676173	3676380
supercont1.3	3681212	3681867
supercont1.3	3743382	3743835
supercont1.3	3749524	3749732
supercont1.3	3758975	3759247
supercont1.3	3767970	3768107
supercont1.3	3881419	3881755
supercont1.3	4059715	4060219
supercont1.3	4287267	4287432
supercont1.3	4287958	4288279
supercont1.3	4483634	4483814
supercont1.3	4483756	4483995
supercont1.3	4493613	4493810
supercont1.3	4498653	4498833
supercont1.3	4498789	4499004
supercont1.3	4498973	4499187
supercont1.3	4525431	4525638
supercont1.3	4541728	4542033
supercont1.3	4542049	4542251
supercont1.3	4542258	4542855
supercont1.3	4542862	4543216
supercont1.3	4543241	4543671
supercont1.3	4543673	4544018
supercont1.3	4544033	4544455
supercont1.3	4544462	4545305
supercont1.3	4545308	4546453
supercont1.3	4546478	4546717
supercont1.3	4560076	4560601
supercont1.3	4560610	4561691
supercont1.3	4631876	4634592
supercont1.3	4634618	4635021
supercont1.3	4635039	4635259
supercont1.3	4635215	4635612
supercont1.3	4640574	4640652
supercont1.3	4645177	4645744
supercont1.3	4645751	4648709
supercont1.3	4648721	4649309
supercont1.3	4649341	4651259
supercont1.3	4651221	4651423
supercont1.3	4651525	4651767
supercont1.3	4712639	4712936
supercont1.3	4712879	4713099
supercont1.3	4713047	4713271
supercont1.3	4723782	4724311
supercont1.3	4745970	4746156
supercont1.3	4746061	4746225
supercont1.3	4746245	4746319
supercont1.3	4746342	4746497
supercont1.3	4746472	4746777
supercont1.3	4746716	4746935
supercont1.3	4752793	4752978
supercont1.3	4753583	4753903
supercont1.3	4753875	4754322
supercont1.3	4759305	4759522
supercont1.3	4759466	4759579
supercont1.3	4759583	4760642
supercont1.3	4760653	4760997
supercont1.3	4762197	4762559
supercont1.3	4762523	4762773
supercont1.3	4762717	4763246
supercont1.3	4763233	4763662
supercont1.3	4763634	4763823
supercont1.3	4776219	4776401
supercont1.3	4785920	4786196
supercont1.3	4787978	4788268
supercont1.3	4800835	4801024
supercont1.3	4813141	4813323
supercont1.3	4834089	4834448
supercont1.3	4849182	4849674
supercont1.3	4849669	4850002
supercont1.3	4850133	4850306
supercont1.3	4850273	4850501
supercont1.3	4856823	4857162
supercont1.3	4864893	4865455
supercont1.3	4865473	4865790
supercont1.3	4866134	4866314
supercont1.3	4866265	4866511
supercont1.3	4873553	4873818
supercont1.3	4873819	4874758
supercont1.3	4883722	4884012
supercont1.3	4885049	4885214
supercont1.3	4885141	4885348
supercont1.3	4900468	4900639
supercont1.3	4921968	4922207
supercont1.3	4922944	4923158
supercont1.3	4923109	4923441
supercont1.3	4945031	4945593
supercont1.3	4946617	4946833
supercont1.3	5102057	5102521
supercont1.3	5107949	5108492
supercont1.3	5115201	5115404
supercont1.3	5115387	5115906
supercont1.4	421128	421340
supercont1.4	421538	422069
supercont1.4	422062	422277
supercont1.4	442186	442421
supercont1.4	580980	581274
supercont1.4	592864	593124
supercont1.4	631623	632165
supercont1.4	632455	632692
supercont1.4	632666	632915
supercont1.4	640653	640878
supercont1.4	640846	641245
supercont1.4	885553	885841
supercont1.4	885845	886071
supercont1.4	886095	886370
supercont1.4	912476	912733
supercont1.4	912747	912970
supercont1.4	912986	913183
supercont1.4	913132	913367
supercont1.4	913328	913608
supercont1.4	913756	914000
supercont1.4	913962	914180
supercont1.4	1116459	1116991
supercont1.4	1116981	1117198
supercont1.4	1272443	1273137
supercont1.4	1273408	1273968
supercont1.4	1273968	1274677
supercont1.4	1274678	1275512
supercont1.4	1275515	1275678
supercont1.4	1275677	1275898
supercont1.4	1585804	1585974
supercont1.4	1585883	1586220
supercont1.4	2317202	2317460
supercont1.4	2318166	2318347
supercont1.4	2318233	2318454
supercont1.4	2795191	2795378
supercont1.4	2795384	2795803
supercont1.4	2795794	2796314
supercont1.4	2796270	2797106
supercont1.4	2797106	2797365
supercont1.4	2797456	2797602
supercont1.4	2797611	2797723
supercont1.4	2797696	2798306
supercont1.4	2798231	2798614
supercont1.4	2798618	2799076
supercont1.4	2799152	2799453
supercont1.4	2799386	2799916
supercont1.4	2799926	2800855
supercont1.4	2800836	2801944
supercont1.4	2831115	2831780
supercont1.4	2831790	2831941
supercont1.4	2849609	2850114
supercont1.4	2850132	2850873
supercont1.4	2850848	2851070
supercont1.4	2851129	2851311
supercont1.4	2867658	2867833
supercont1.4	2867787	2868302
supercont1.4	2881226	2882000
supercont1.4	2882047	2882276
supercont1.4	2882315	2882973
supercont1.4	2883015	2883330
supercont1.4	2895952	2896869
supercont1.4	2897262	2897521
supercont1.4	2905562	2906403
supercont1.4	2906791	2906977
supercont1.4	3139659	3140136
supercont1.4	3140144	3140621
supercont1.4	3171051	3171352
supercont1.4	3588718	3588929
supercont1.4	3598633	3598877
supercont1.4	3599573	3599757
supercont1.4	3620195	3620461
supercont1.4	3620434	3620646
supercont1.4	3620657	3620878
supercont1.4	3620850	3621120
supercont1.4	3643676	3643879
supercont1.4	3645638	3645889
supercont1.4	3660859	3661104
supercont1.4	3717459	3717644
supercont1.4	3723154	3723316
supercont1.4	3723342	3723686
supercont1.4	3723647	3723896
supercont1.4	3736118	3736304
supercont1.4	3736686	3736857
supercont1.4	3736868	3737172
supercont1.4	3737142	3737390
supercont1.4	3737353	3737597
supercont1.4	3737554	3737783
supercont1.4	3748053	3748750
supercont1.4	3755305	3756074
supercont1.4	3765783	3765957
supercont1.4	3806531	3806773
supercont1.4	3817557	3817778
supercont1.4	3817886	3818062
supercont1.4	3828645	3828945
supercont1.4	3829117	3830143
supercont1.4	3845463	3845967
supercont1.4	3845971	3846205
supercont1.4	3846221	3847122
supercont1.4	3847174	3847249
supercont1.4	3847219	3847533
supercont1.4	3869349	3869562
supercont1.4	3882151	3882323
supercont1.4	3897420	3897623
supercont1.4	3897641	3897985
supercont1.4	3897944	3898271
supercont1.4	3942110	3942281
supercont1.4	3942602	3942844
supercont1.4	3972198	3972466
supercont1.4	3972486	3972738
supercont1.4	3980357	3980536
supercont1.4	4047061	4048114
supercont1.4	4183395	4183585
supercont1.4	4183996	4184318
supercont1.4	4184323	4184586
supercont1.4	4184615	4184819
supercont1.4	4184755	4184970
supercont1.4	4185413	4185782
supercont1.4	4197004	4197115
supercont1.4	4507175	4507361
supercont1.4	4511128	4511297
supercont1.4	4511226	4511418
supercont1.4	4511388	4511666
supercont1.4	4511626	4511873
supercont1.4	4528896	4529321
supercont1.4	4529351	4529623
supercont1.4	4534737	4535033
supercont1.4	4537814	4537984
supercont1.4	4538015	4538220
supercont1.4	4538235	4538866
supercont1.4	4540221	4540527
supercont1.4	4566739	4566989
supercont1.4	4575127	4575305
supercont1.4	4575318	4575534
supercont1.4	4599168	4601104
supercont1.4	4608121	4610104
supercont1.4	4610106	4611296
supercont1.4	4611300	4611677
supercont1.4	4611680	4611896
supercont1.4	4611900	4614044
supercont1.4	4614050	4614259
supercont1.4	4614291	4614654
supercont1.4	4614666	4614792
supercont1.4	4614766	4615069
supercont1.4	4615028	4615687
supercont1.4	4615631	4616104
supercont1.4	4627442	4627579
supercont1.4	4628445	4629206
supercont1.4	4650725	4651576
supercont1.4	4655547	4655731
supercont1.4	4673088	4674302
supercont1.4	4700627	4700903
supercont1.4	4701290	4701584
supercont1.4	4712608	4712916
supercont1.4	4712904	4713387
supercont1.4	4718847	4719117
supercont1.4	4720285	4720575
supercont1.4	4734388	4734630
supercont1.4	4741283	4741455
supercont1.4	4757194	4757542
supercont1.4	4757568	4757643
supercont1.4	4772334	4772534
supercont1.4	4773723	4774168
supercont1.4	4774109	4774420
supercont1.4	4781426	4781669
supercont1.4	4808484	4808796
supercont1.4	4823350	4823523
supercont1.4	4904768	4905131
supercont1.4	4905087	4905764
supercont1.4	4905775	4906147
supercont1.4	4919352	4919641
supercont1.4	4919587	4919783
supercont1.4	4935548	4935862
supercont1.4	4970588	4970751
supercont1.4	4976658	4977464
supercont1.4	4979234	4979544
supercont1.4	5009339	5009523
supercont1.4	5009823	5010061
supercont1.4	5010003	5010281
supercont1.4	5010241	5010596
supercont1.4	5029450	5030325
supercont1.4	5030332	5030422
supercont1.4	5031592	5031770
supercont1.4	5031983	5032245
supercont1.4	5043140	5043329
supercont1.4	5043306	5043773
supercont1.4	5045466	5045641
supercont1.4	5048289	5048499
supercont1.4	5048439	5048649
supercont1.4	5090109	5090291
supercont1.4	5094222	5094387
supercont1.4	5094384	5094652
supercont1.4	5118446	5119138
supercont1.4	5129233	5129591
supercont1.4	5142261	5142431
supercont1.4	5142352	5142676
supercont1.4	5150819	5151534
supercont1.4	5168703	5168870
supercont1.5	85253	85432
supercont1.5	86596	86823
supercont1.5	86768	86882
supercont1.5	86884	87224
supercont1.5	87714	88013
supercont1.5	87957	88257
supercont1.5	120355	120641
supercont1.5	127983	128247
supercont1.5	142663	142846
supercont1.5	186639	186892
supercont1.5	186829	187165
supercont1.5	187165	187370
supercont1.5	187373	188737
supercont1.5	188754	188955
supercont1.5	204209	204378
supercont1.5	204329	204773
supercont1.5	204743	205121
supercont1.5	249309	249390
supercont1.5	249394	249848
supercont1.5	258947	259200
supercont1.5	259239	259408
supercont1.5	259409	260284
supercont1.5	260286	261511
supercont1.5	261514	262149
supercont1.5	262157	262690
supercont1.5	262674	263570
supercont1.5	880925	881429
supercont1.5	881400	881666
supercont1.5	881691	882300
supercont1.5	882331	883282
supercont1.5	883348	884100
supercont1.5	890498	890755
supercont1.5	890717	890994
supercont1.5	890991	891415
supercont1.5	983223	984933
supercont1.5	984964	985963
supercont1.5	1005082	1005825
supercont1.5	1005837	1006380
supercont1.5	1006407	1008193
supercont1.5	1015805	1016107
supercont1.5	1016115	1017241
supercont1.5	1019649	1019854
supercont1.5	1019798	1020085
supercont1.5	1020051	1020450
supercont1.5	1026346	1026693
supercont1.5	1026682	1027469
supercont1.5	1028041	1028621
supercont1.5	1037338	1037641
supercont1.5	1044961	1046156
supercont1.5	1063284	1063468
supercont1.5	1063455	1063944
supercont1.5	1079213	1079634
supercont1.5	1092391	1092663
supercont1.5	1092608	1093356
supercont1.5	1110484	1111050
supercont1.5	1111031	1111311
supercont1.5	1118778	1119840
supercont1.5	1120219	1120494
supercont1.5	1294512	1294677
supercont1.5	1329651	1330095
supercont1.5	1330096	1330344
supercont1.5	1331076	1331414
supercont1.5	1331402	1331668
supercont1.5	1342584	1342761
supercont1.5	1363467	1363915
supercont1.5	1364060	1364239
supercont1.5	1364140	1364665
supercont1.5	1393846	1394349
supercont1.5	1394373	1394612
supercont1.5	1394623	1395187
supercont1.5	1406725	1406904
supercont1.5	1412497	1412668
supercont1.5	1413135	1413827
supercont1.5	1413829	1414123
supercont1.5	1433132	1433533
supercont1.5	1434328	1434506
supercont1.5	1434448	1434770
supercont1.5	1445814	1446094
supercont1.5	1446099	1446299
supercont1.5	1446244	1447021
supercont1.5	1447024	1447107
supercont1.5	1460239	1460525
supercont1.5	1460830	1461055
supercont1.5	1461020	1461216
supercont1.5	1484600	1484996
supercont1.5	1485148	1485882
supercont1.5	1495453	1495914
supercont1.5	1496827	1497006
supercont1.5	1497613	1497811
supercont1.5	1551125	1551329
supercont1.5	1581938	1582889
supercont1.5	1594586	1594759
supercont1.5	1728298	1728488
supercont1.5	1728458	1728755
supercont1.5	1728793	1729195
supercont1.5	1746106	1746342
supercont1.5	1746307	1746736
supercont1.5	1746915	1747446
supercont1.5	1756530	1756703
supercont1.5	1756631	1756841
supercont1.5	1756773	1756987
supercont1.5	1757366	1757624
supercont1.5	1760319	1761221
supercont1.5	1766714	1766890
supercont1.5	1767287	1767741
supercont1.5	1767911	1768140
supercont1.5	1775965	1776129
supercont1.5	1776085	1776276
supercont1.5	1776321	1776534
supercont1.5	1783270	1783471
supercont1.5	1801999	1802772
supercont1.5	1802781	1803734
supercont1.5	1815990	1816550
supercont1.5	1821170	1821887
supercont1.5	1821961	1822348
supercont1.5	1837653	1838003
supercont1.5	1838263	1838976
supercont1.5	1854053	1854423
supercont1.5	2057737	2057922
supercont1.5	2057868	2058218
supercont1.5	2062259	2062632
supercont1.5	2062579	2062948
supercont1.5	2062895	2063108
supercont1.5	2069155	2069438
supercont1.5	2208104	2208616
supercont1.5	2213179	2213484
supercont1.5	2213450	2213725
supercont1.5	2236871	2237052
supercont1.5	2237220	2237398
supercont1.5	2485373	2485547
supercont1.5	2491915	2492157
supercont1.5	2524077	2524257
supercont1.5	3105743	3105921
supercont1.5	3110390	3110842
supercont1.5	3388410	3388687
supercont1.5	3388645	3388917
supercont1.5	3665919	3666157
supercont1.5	3668137	3668491
supercont1.5	3677329	3677651
supercont1.5	3677674	3677986
supercont1.5	3680652	3681025
supercont1.5	3690142	3690390
supercont1.5	3698088	3699314
supercont1.5	3889734	3889950
supercont1.5	3895969	3896291
supercont1.5	3916173	3916790
supercont1.5	4009275	4009449
supercont1.5	4014305	4014489
supercont1.5	4014533	4015074
supercont1.5	4034890	4035049
supercont1.5	4035069	4035236
supercont1.5	4035174	4035496
supercont1.5	4035458	4035676
supercont1.5	4035659	4035878
supercont1.5	4035822	4036029
supercont1.5	4036009	4036218
supercont1.5	4036193	4036438
supercont1.5	4036390	4036632
supercont1.5	4046119	4046398
supercont1.5	4046340	4046618
supercont1.5	4046559	4046773
supercont1.5	4065662	4065887
supercont1.5	4084552	4084727
supercont1.5	4085710	4085975
supercont1.5	4606103	4606408
supercont1.5	4608422	4608633
supercont1.5	4618234	4618480
supercont1.5	4626323	4626513
supercont1.5	4646218	4646751
supercont1.5	4646708	4647022
supercont1.5	4654693	4654872
supercont1.5	4673286	4673493
supercont1.5	4673451	4674018
supercont1.5	4674034	4674659
supercont1.5	4680790	4681115
supercont1.5	4681171	4681684
supercont1.5	4681734	4681948
supercont1.5	4682306	4682559
supercont1.5	4682975	4683178
supercont1.5	4691347	4691526
supercont1.5	4707479	4707734
supercont1.5	4711067	4711609
supercont1.5	4718363	4718697
supercont1.5	4723939	4724436
supercont1.5	4724461	4724919
supercont1.5	4725658	4725847
supercont1.5	4970033	4970365
supercont1.5	4970349	4970585
supercont1.5	4979121	4979382
supercont1.6	8864	9055
supercont1.6	22271	22669
supercont1.6	23032	23212
supercont1.6	23140	23463
supercont1.6	133079	133179
supercont1.6	136340	136607
supercont1.6	145104	145352
supercont1.6	171853	172104
supercont1.6	194674	195065
supercont1.6	195075	196888
supercont1.6	196935	197379
supercont1.6	198115	198240
supercont1.6	232409	232557
supercont1.6	232948	234439
supercont1.6	234478	235627
supercont1.6	254195	254725
supercont1.6	254746	254948
supercont1.6	258167	258893
supercont1.6	263115	263572
supercont1.6	263597	263801
supercont1.6	263809	264572
supercont1.6	265290	265699
supercont1.6	265702	266221
supercont1.6	266242	266314
supercont1.6	276280	277402
supercont1.6	321507	321896
supercont1.6	321847	322054
supercont1.6	335911	336321
supercont1.6	336268	336476
supercont1.6	363452	363780
supercont1.6	363748	363990
supercont1.6	364085	364374
supercont1.6	364325	364540
supercont1.6	374338	374632
supercont1.6	374565	374774
supercont1.6	381341	381523
supercont1.6	381461	381768
supercont1.6	387525	387791
supercont1.6	387730	387945
supercont1.6	394406	394566
supercont1.6	394524	394802
supercont1.6	402081	402356
supercont1.6	402306	402512
supercont1.6	418734	419024
supercont1.6	418982	419187
supercont1.6	542728	542964
supercont1.6	542918	543130
supercont1.6	563456	563748
supercont1.6	563743	563895
supercont1.6	621550	621723
supercont1.6	621682	621902
supercont1.6	621841	622046
supercont1.6	622034	622679
supercont1.6	628911	629090
supercont1.6	629040	629294
supercont1.6	629244	629613
supercont1.6	677236	677664
supercont1.6	677927	678239
supercont1.6	691975	692183
supercont1.6	697928	698100
supercont1.6	698388	699007
supercont1.6	699019	699327
supercont1.6	704165	704886
supercont1.6	704895	705325
supercont1.6	707256	708232
supercont1.6	729574	729809
supercont1.6	729811	730068
supercont1.6	772207	772362
supercont1.6	772364	772554
supercont1.6	772641	772918
supercont1.6	778744	779026
supercont1.6	778991	779255
supercont1.6	783955	784381
supercont1.6	784694	784983
supercont1.6	789996	790334
supercont1.6	790589	790992
supercont1.6	806061	806331
supercont1.6	806393	806625
supercont1.6	806786	806986
supercont1.6	807149	807336
supercont1.6	825957	826145
supercont1.6	828316	828564
supercont1.6	839120	839387
supercont1.6	839349	839689
supercont1.6	839693	839984
supercont1.6	840097	840490
supercont1.6	855727	856078
supercont1.6	856131	856513
supercont1.6	869336	869614
supercont1.6	869681	869886
supercont1.6	901286	901612
supercont1.6	904541	904705
supercont1.6	911666	912142
supercont1.6	1018957	1019287
supercont1.6	1019339	1019627
supercont1.6	1019616	1019842
supercont1.6	1019788	1020028
supercont1.6	1020072	1020260
supercont1.6	1033950	1034471
supercont1.6	1034410	1034712
supercont1.6	1034665	1034942
supercont1.6	1034890	1035416
supercont1.6	1035419	1035763
supercont1.6	1035753	1036022
supercont1.6	1064599	1064961
supercont1.6	1133202	1133377
supercont1.6	1133376	1133648
supercont1.6	1133601	1133811
supercont1.6	1161518	1161727
supercont1.6	1161615	1161880
supercont1.6	1169472	1170052
supercont1.6	1170032	1170235
supercont1.6	1184142	1184371
supercont1.6	1184325	1184548
supercont1.6	1184514	1184769
supercont1.6	1196809	1197051
supercont1.6	1224159	1224344
supercont1.6	1224307	1225182
supercont1.6	1225145	1225374
supercont1.6	1225328	1225615
supercont1.6	1225543	1225756
supercont1.6	1261200	1261483
supercont1.6	1261756	1262129
supercont1.6	1263151	1263468
supercont1.6	1327865	1328215
supercont1.6	1328182	1328489
supercont1.6	1328435	1329038
supercont1.6	1329061	1329134
supercont1.6	1329095	1329385
supercont1.6	1329388	1330400
supercont1.6	1330386	1330761
supercont1.6	1330884	1331172
supercont1.6	1331144	1331757
supercont1.6	1331711	1331914
supercont1.6	1332232	1332416
supercont1.6	1332509	1333180
supercont1.6	1333183	1333434
supercont1.6	1333440	1333529
supercont1.6	1333555	1334486
supercont1.6	1334442	1334651
supercont1.6	1334652	1335026
supercont1.6	1335012	1335667
supercont1.6	1335667	1336244
supercont1.6	1336232	1336698
supercont1.6	1336687	1337039
supercont1.6	1336995	1337597
supercont1.6	1337599	1338118
supercont1.6	1338119	1338280
supercont1.6	1338292	1338932
supercont1.6	1338969	1339536
supercont1.6	1339544	1341145
supercont1.6	1341174	1341371
supercont1.6	1341356	1341836
supercont1.6	1341842	1342460
supercont1.6	1342461	1342557
supercont1.6	1342542	1343002
supercont1.6	1343097	1343334
supercont1.6	1343305	1343656
supercont1.6	1343673	1344005
supercont1.6	1344007	1344086
supercont1.6	1344032	1344315
supercont1.6	1344314	1344603
supercont1.6	1358021	1358820
supercont1.6	1374111	1375087
supercont1.6	1388493	1388882
supercont1.6	1388828	1389520
supercont1.6	1405611	1406145
supercont1.6	1406121	1406367
supercont1.6	1436682	1437113
supercont1.6	1438657	1438874
supercont1.6	1439046	1439438
supercont1.6	1441349	1441581
supercont1.6	1443040	1443546
supercont1.6	1443548	1444254
supercont1.6	1444237	1444484
supercont1.6	1446188	1447262
supercont1.6	1948256	1948458
supercont1.6	1951285	1951494
supercont1.6	1965769	1966133
supercont1.6	1966306	1966504
supercont1.6	1973519	1973812
supercont1.6	1973781	1974140
supercont1.6	1974079	1974428
supercont1.6	2024414	2024596
supercont1.6	2032356	2033224
supercont1.6	2122799	2122980
supercont1.6	2151268	2151903
supercont1.6	2152005	2152912
supercont1.6	2184656	2184937
supercont1.6	2186544	2187138
supercont1.6	2187099	2187481
supercont1.6	2223159	2223351
supercont1.6	2223314	2223716
supercont1.6	2228393	2229268
supercont1.6	2324543	2324898
supercont1.6	2324885	2325178
supercont1.6	2325134	2325380
supercont1.6	2325344	2325418
supercont1.6	2325424	2325754
supercont1.6	2326137	2327079
supercont1.6	2335282	2335434
supercont1.6	2363738	2364302
supercont1.6	2364314	2364447
supercont1.6	2364454	2364664
supercont1.6	2364704	2365732
supercont1.6	2372055	2372963
supercont1.6	2381157	2381339
supercont1.6	2381267	2381575
supercont1.6	2381967	2382144
supercont1.6	2382095	2382640
supercont1.6	2382636	2382821
supercont1.6	2382833	2383006
supercont1.6	2383032	2383546
supercont1.6	2405135	2405989
supercont1.6	2406323	2406821
supercont1.6	2411987	2412220
supercont1.6	2412236	2412693
supercont1.6	2412631	2412951
supercont1.6	2425334	2425536
supercont1.6	2434672	2434849
supercont1.6	2434820	2435133
supercont1.6	2435117	2435940
supercont1.6	2435935	2436359
supercont1.6	2437703	2437880
supercont1.6	3005725	3006458
supercont1.6	3021588	3021872
supercont1.6	3040697	3040911
supercont1.6	3040874	3041156
supercont1.6	3041126	3041316
supercont1.6	3041244	3041457
supercont1.6	3052725	3053686
supercont1.6	3058968	3059997
supercont1.6	3084649	3084890
supercont1.6	3084868	3086022
supercont1.6	3086030	3086381
supercont1.6	3086430	3086650
supercont1.6	3086831	3087000
supercont1.6	3087121	3087400
supercont1.6	3087439	3087504
supercont1.6	3087528	3088143
supercont1.6	3110438	3111378
supercont1.6	3114136	3115101
supercont1.6	3119035	3119330
supercont1.6	3119378	3119703
supercont1.6	3130848	3131031
supercont1.6	3155033	3155223
supercont1.6	3155538	3155907
supercont1.6	3168740	3169055
supercont1.6	3169010	3169223
supercont1.6	3209460	3211217
supercont1.6	3222901	3223125
supercont1.6	3223892	3224336
supercont1.6	3224290	3224567
supercont1.6	3233038	3233477
supercont1.6	3233531	3234166
supercont1.6	3234167	3234561
supercont1.6	3234517	3234768
supercont1.6	3279160	3279499
supercont1.6	3305784	3306092
supercont1.6	3306207	3306680
supercont1.6	3347206	3347384
supercont1.6	3362075	3362260
supercont1.6	3362231	3362465
supercont1.6	3362473	3362745
supercont1.6	3364275	3364453
supercont1.6	3364650	3364835
supercont1.6	3368671	3368834
supercont1.6	3369838	3370027
supercont1.6	3372022	3372162
supercont1.6	3430995	3432352
supercont1.6	3432355	3432870
supercont1.6	3432907	3433548
supercont1.6	3443169	3443766
supercont1.6	3557190	3558117
supercont1.6	3558672	3558872
supercont1.6	3957176	3957618
supercont1.6	3957585	3957924
supercont1.6	3957882	3958080
supercont1.6	3958481	3958715
supercont1.6	3958682	3959349
supercont1.6	3965708	3966104
supercont1.6	3966055	3966405
supercont1.6	3966367	3966610
supercont1.6	3974457	3974733
supercont1.6	3974669	3975208
supercont1.6	3975199	3975444
supercont1.6	3997676	3998089
supercont1.6	3998563	3998895
supercont1.6	3998851	3999073
supercont1.6	4013019	4013283
supercont1.6	4013228	4013761
supercont1.6	4013888	4014117
supercont1.6	4030570	4030947
supercont1.6	4030955	4031119
supercont1.6	4031125	4031198
supercont1.6	4031170	4031434
supercont1.6	4031747	4031955
supercont1.6	4031929	4032262
supercont1.6	4041250	4041642
supercont1.6	4043156	4043853
supercont1.6	4050655	4050906
supercont1.6	4050846	4051325
supercont1.6	4051309	4051766
supercont1.6	4061900	4062164
supercont1.6	4062164	4062591
supercont1.6	4062634	4062885
supercont1.6	4075443	4075771
supercont1.6	4075732	4076188
supercont1.6	4121597	4122002
supercont1.6	4163929	4164219
supercont1.6	4164205	4164438
supercont1.6	4164405	4165078
supercont1.6	4165093	4165386
supercont1.6	4205765	4205956
supercont1.6	4205895	4206506
supercont1.6	4206508	4207134
supercont1.6	4219489	4220254
supercont1.6	4275559	4276125
supercont1.6	4276127	4276669
supercont1.6	4541725	4542481
supercont1.6	4562436	4562644
supercont1.6	4562613	4563290
supercont1.6	4678743	4679284
supercont1.6	4679666	4679949
supercont1.6	4679887	4680075
supercont1.6	4827018	4827552
supercont1.6	5027628	5027960
supercont1.6	5036169	5036347
supercont1.6	5059286	5059477
supercont1.6	5059799	5060040
supercont1.6	5074525	5074711
supercont1.7	31959	32437
supercont1.7	32397	32830
supercont1.7	32832	32933
supercont1.7	32892	33189
supercont1.7	187154	188103
supercont1.7	188073	188325
supercont1.7	212406	212591
supercont1.7	213151	213341
supercont1.7	213295	213884
supercont1.7	224903	225466
supercont1.7	225423	225740
supercont1.7	427472	427646
supercont1.7	427751	428904
supercont1.7	1231943	1232415
supercont1.7	1232396	1232939
supercont1.7	1232941	1233526
supercont1.7	1900312	1900611
supercont1.7	1902161	1902573
supercont1.7	1902594	1902744
supercont1.7	1905313	1905637
supercont1.7	1916098	1916367
supercont1.7	1916395	1916667
supercont1.7	1917491	1917840
supercont1.7	1917952	1918137
supercont1.7	1922579	1922861
supercont1.7	1944530	1945480
supercont1.7	1945493	1945726
supercont1.7	1945731	1947032
supercont1.7	1947074	1948232
supercont1.7	1948269	1948486
supercont1.7	1948489	1948895
supercont1.7	1948902	1949410
supercont1.7	1949394	1950227
supercont1.7	1973877	1974095
supercont1.7	1975799	1977268
supercont1.7	1982389	1982911
supercont1.7	1982921	1983514
supercont1.7	1983490	1983557
supercont1.7	1983580	1984857
supercont1.7	2003105	2003468
supercont1.7	2003479	2003889
supercont1.7	2017375	2017879
supercont1.7	2018113	2018871
supercont1.7	2025255	2025433
supercont1.7	2040918	2041386
supercont1.7	2041366	2041727
supercont1.7	2041749	2041907
supercont1.7	2041921	2042312
supercont1.7	2050244	2050651
supercont1.7	2050666	2050739
supercont1.7	2050691	2050978
supercont1.7	2050959	2051900
supercont1.7	2051942	2052752
supercont1.7	2052773	2053128
supercont1.7	2053128	2053692
supercont1.7	2064918	2065360
supercont1.7	2065331	2065620
supercont1.7	2065603	2066533
supercont1.7	2066545	2067057
supercont1.7	2067078	2067258
supercont1.7	2067223	2067434
supercont1.7	2073762	2074024
supercont1.7	2074058	2074311
supercont1.7	2074297	2074581
supercont1.7	2396459	2396856
supercont1.7	2396795	2397016
supercont1.7	2396960	2397277
supercont1.7	2397199	2397415
supercont1.7	2397550	2397789
supercont1.7	2404975	2405154
supercont1.7	2405176	2405387
supercont1.7	2405344	2405610
supercont1.7	2664645	2664987
supercont1.7	2665079	2665594
supercont1.7	2665566	2666121
supercont1.7	3240409	3240752
supercont1.7	3240660	3241083
supercont1.7	3252559	3252880
supercont1.7	3402570	3402784
supercont1.7	3418989	3419310
supercont1.7	3427304	3427516
supercont1.7	3428133	3428516
supercont1.7	3440116	3440426
supercont1.7	3452274	3452477
supercont1.7	3452444	3452715
supercont1.7	3452656	3452866
supercont1.7	3496212	3496503
supercont1.7	3523865	3524106
supercont1.7	3552884	3553096
supercont1.7	3569324	3569528
supercont1.7	3606736	3606931
supercont1.7	3659595	3659876
supercont1.7	3700478	3700674
supercont1.7	3753701	3753977
supercont1.7	3772082	3772301
supercont1.7	3795864	3796041
supercont1.7	4371346	4371532
supercont1.7	4371476	4371868
supercont1.7	4371889	4372830
supercont1.7	4372846	4372940
supercont1.7	4372959	4373078
supercont1.7	4373054	4373286
supercont1.7	4386992	4388113
supercont1.7	4388171	4388811
supercont1.7	4405965	4407278
supercont1.7	4407498	4408078
supercont1.7	4416122	4416347
supercont1.7	4601078	4601267
supercont1.7	4601706	4602117
supercont1.7	4620585	4620778
supercont1.7	4625193	4625371
supercont1.7	4625420	4626540
supercont1.7	4632461	4633257
supercont1.7	4633276	4633348
supercont1.7	4639836	4640017
supercont1.7	4640077	4640569
supercont1.7	4640583	4640660
supercont1.7	4640881	4641917
supercont1.7	4646772	4646988
supercont1.7	4646980	4647179
supercont1.7	4647307	4647647
supercont1.7	4647649	4647910
supercont1.7	4661740	4662452
supercont1.7	4662926	4663109
supercont1.7	4663051	4663272
supercont1.7	4663252	4663843
supercont1.7	4663865	4663938
supercont1.7	4663865	4664074
supercont1.7	4668979	4669201
supercont1.7	4669111	4669659
supercont1.7	4669794	4670057
supercont1.7	4672172	4672440
supercont1.7	4673260	4673673
supercont1.7	4679814	4679990
supercont1.7	4706350	4706664
supercont1.7	4706665	4707359
supercont1.7	4707348	4707595
supercont1.7	4707539	4707752
supercont1.7	4755957	4756135
supercont1.7	4853620	4854061
supercont1.7	4855242	4855497
supercont1.7	4855447	4855707
supercont1.7	4870751	4871002
supercont1.7	4871007	4871246
supercont1.7	4871243	4871583
supercont1.8	17393	17597
supercont1.8	17544	17651
supercont1.8	17672	18499
supercont1.8	43008	43510
supercont1.8	43500	43772
supercont1.8	43720	44081
supercont1.8	44021	44228
supercont1.8	54267	54531
supercont1.8	80424	80741
supercont1.8	80751	81445
supercont1.8	93353	93791
supercont1.8	95605	95841
supercont1.8	95803	96465
supercont1.8	97275	97625
supercont1.8	97746	97981
supercont1.8	97984	98276
supercont1.8	132949	133199
supercont1.8	140386	140574
supercont1.8	144238	144424
supercont1.8	250728	250907
supercont1.8	250838	252325
supercont1.8	252281	252509
supercont1.8	257455	257946
supercont1.8	257966	258185
supercont1.8	258242	258958
supercont1.8	266053	267182
supercont1.8	267183	267576
supercont1.8	287612	287906
supercont1.8	316710	317080
supercont1.8	317087	318821
supercont1.8	318838	319617
supercont1.8	319655	320644
supercont1.8	320648	320875
supercont1.8	320889	321208
supercont1.8	321247	322684
supercont1.8	322688	323012
supercont1.8	323019	323274
supercont1.8	323287	324071
supercont1.8	324095	324635
supercont1.8	324862	325202
supercont1.8	325447	325828
supercont1.8	329767	330215
supercont1.8	330208	330357
supercont1.8	330368	330654
supercont1.8	330619	331013
supercont1.8	331023	331205
supercont1.8	331294	331469
supercont1.8	331520	331701
supercont1.8	379807	380316
supercont1.8	380320	380399
supercont1.8	388940	389381
supercont1.8	389383	389560
supercont1.8	389519	389827
supercont1.8	394893	395072
supercont1.8	394985	395475
supercont1.8	407099	407894
supercont1.8	413691	413912
supercont1.8	413864	414210
supercont1.8	414487	414679
supercont1.8	414691	414900
supercont1.8	429354	429845
supercont1.8	461213	461481
supercont1.8	463167	463387
supercont1.8	472636	472856
supercont1.8	472863	473131
supercont1.8	493139	493308
supercont1.8	493255	493503
supercont1.8	494946	495178
supercont1.8	496576	496913
supercont1.8	496924	497441
supercont1.8	506719	506886
supercont1.8	506909	507258
supercont1.8	524678	525234
supercont1.8	540443	540631
supercont1.8	540601	540795
supercont1.8	540796	541271
supercont1.8	541285	541359
supercont1.8	566107	566837
supercont1.8	566842	567864
supercont1.8	594520	594760
supercont1.8	594716	595022
supercont1.8	595145	595487
supercont1.8	596121	596296
supercont1.8	604952	605208
supercont1.8	637629	637919
supercont1.8	644636	645122
supercont1.8	645146	646626
supercont1.8	655328	655542
supercont1.8	656742	657043
supercont1.8	661074	661348
supercont1.8	661813	661999
supercont1.8	662015	662230
supercont1.8	662279	662612
supercont1.8	662619	662721
supercont1.8	662723	662792
supercont1.8	662791	663038
supercont1.8	669347	669622
supercont1.8	674966	676771
supercont1.8	677257	677614
supercont1.8	683094	683345
supercont1.8	698977	699196
supercont1.8	810514	811145
supercont1.8	812004	812431
supercont1.8	895117	895199
supercont1.8	895203	895580
supercont1.8	895682	896194
supercont1.8	896241	896418
supercont1.8	908545	909069
supercont1.8	909176	909449
supercont1.8	922511	922666
supercont1.8	922620	923532
supercont1.8	923557	923823
supercont1.8	924363	924513
supercont1.8	924473	924869
supercont1.8	924798	925011
supercont1.8	925516	925703
supercont1.8	937700	938376
supercont1.8	938378	938569
supercont1.8	938578	938721
supercont1.8	938669	939051
supercont1.8	939021	939284
supercont1.8	939218	939413
supercont1.8	939358	939554
supercont1.8	966984	967534
supercont1.8	980205	980625
[truncated: 68,397 more rows]
