# Supplementary material for: Population genomics reveals that an anthropophilic population of Aedes aegypti mosquitoes in West Africa recently gave rise to American and Asian populations of this major disease vector
Source: BMC Biol. 2017 Feb 28;15:16. doi: 10.1186/s12915-017-0351-0 (PMC5329927; doi:10.1186/s12915-017-0351-0)
Supplement: Additional file 5: — F ST calculated per SNP from called genotypes for all pairs of populations. A SNP is included if it is in the top 1000 highest values in any pairwise comparison of populations. F ST is only reported where it is in the top 1000 for that comparison. Positions with less than 10 individuals in each population were excluded from the top highest values. (XLSX 1209 kb) [file 12915_2017_351_MOESM5_ESM.xlsx]

## Sheet: Table legend
This file contains pairwise Fst values calculated per SNP from called genotypes. A SNP is included if it is the top 1000 highest values in any pairwise comparrison of populations. Fst is only reported where it is in the top 1000 for that comparison. Positions with less than 10 individuals in each population were excluded from the top highest values.
The table contains these columns:
Genome Coordinate	SuperContig:Position (Genome version AaegL3.3)
SuperContig	SuperContig
Pos	Position
Chromosome	Chromosome, from Juneja et al PLoS Neglected Tropical Diseases. 8: e2652
Contig Order	Relative genomic location of supercontig, from Juneja et al PLoS Neglected Tropical Diseases. 8: e2652
Ref	Allele in the reference genome
Alt	Alternate allele
Gene_Name	Gene name (determined with SnpEff and Aedes Aegypti gene annotation, version AaegL3.3)
fst_SEF_SEU	Pairwise Fst	SEF=Senegal Forest
fst_MEX_SEU	Pairwise Fst	SEU=Senegal Urban
fst_MEX_UGA	Pairwise Fst	MEX=Mexico
fst_SEF_SRI	Pairwise Fst	SRI=Sri Lanka
fst_SEU_SRI	Pairwise Fst	UGA=Uganda
fst_SEU_UGA	Pairwise Fst
fst_SRI_UGA	Pairwise Fst
fst_MEX_SEF	Pairwise Fst
fst_MEX_SRI	Pairwise Fst
fst_SEF_UGA	Pairwise Fst
UGA_REF	Count of reference allele (called genotypes)
SEU_REF	Count of reference allele (called genotypes)
SRI_REF	Count of reference allele (called genotypes)
SEF_REF	Count of reference allele (called genotypes)
MEX_REF	Count of reference allele (called genotypes)
UGA_ALT	Count of alternate allele
SEU_ALT	Count of alternate allele
SRI_ALT	Count of alternate allele
SEF_ALT	Count of alternate allele
MEX_ALT	Count of alternate allele
Annotation	Variant annotation determined with SnpEff and Aedes Aegypti gene annotation, version AaegL3.3)

## Sheet: fst_candidates__top1000_minGeno
Genome Coordinate	SuperContig	Pos	Ref	Alt	Chromosome	Contig Order	Gene_Name	Fst_SEF_SEU	Fst_MEX_SEU	Fst_MEX_UGA	Fst_SEF_SRI	Fst_SEU_SRI	Fst_SEU_UGA	Fst_SRI_UGA	Fst_MEX_SEF	Fst_MEX_SRI	Fst_SEF_UGA			UGA_REF	SEU_REF	SRI_REF	SEF_REF	MEX_REF	UGA_ALT	SEU_ALT	SRI_ALT	SEF_ALT	MEX_ALT	Annotation
supercont1.1:78276	supercont1.1	78276	C	T	unmapped	502	AAEL000024				1									12	12	0	20	27	18	12	20	0	21	T|synonymous_variant|LOW|AAEL000024|AAEL000024|transcript|AAEL000024-RA|protein_coding|4/6|c.450C>T|p.Thr150Thr|557/1427|450/1281|150/426||WARNING_REF_DOES_NOT_MATCH_GENOME
supercont1.1:78472	supercont1.1	78472	C	T	unmapped	502	AAEL000024				1									14	12	0	20	27	16	12	20	0	21	T|synonymous_variant|LOW|AAEL000024|AAEL000024|transcript|AAEL000024-RA|protein_coding|4/6|c.646C>T|p.Leu216Leu|753/1427|646/1281|216/426||WARNING_REF_DOES_NOT_MATCH_GENOME
supercont1.1:78588	supercont1.1	78588	C	T	unmapped	502	AAEL000024				1						0.647059			21	10	20	0	21	9	14	0	20	25	T|synonymous_variant|LOW|AAEL000024|AAEL000024|transcript|AAEL000024-RA|protein_coding|4/6|c.762C>T|p.Arg254Arg|869/1427|762/1281|254/426||
supercont1.1:78795	supercont1.1	78795	A	T	unmapped	502	AAEL000024				1									14	12	0	20	27	16	12	20	0	21	T|synonymous_variant|LOW|AAEL000024|AAEL000024|transcript|AAEL000024-RA|protein_coding|4/6|c.969A>T|p.Ser323Ser|1076/1427|969/1281|323/426||WARNING_REF_DOES_NOT_MATCH_GENOME
supercont1.1:78837	supercont1.1	78837	T	C	unmapped	502	AAEL000024				1									14	12	0	20	25	16	12	20	0	21	C|synonymous_variant|LOW|AAEL000024|AAEL000024|transcript|AAEL000024-RA|protein_coding|4/6|c.1011T>C|p.Tyr337Tyr|1118/1427|1011/1281|337/426||WARNING_REF_DOES_NOT_MATCH_GENOME
supercont1.1:78840	supercont1.1	78840	G	C	unmapped	502	AAEL000024				1									14	12	0	20	27	16	12	20	0	21	C|synonymous_variant|LOW|AAEL000024|AAEL000024|transcript|AAEL000024-RA|protein_coding|4/6|c.1014G>C|p.Ala338Ala|1121/1427|1014/1281|338/426||WARNING_REF_DOES_NOT_MATCH_GENOME
supercont1.1:79232	supercont1.1	79232	C	G	unmapped	502	AAEL000024				1									14	12	0	20	25	16	12	20	0	19	G|splice_region_variant&synonymous_variant|LOW|AAEL000024|AAEL000024|transcript|AAEL000024-RA|protein_coding|5/6|c.1056C>G|p.Ser352Ser|1163/1427|1056/1281|352/426||WARNING_REF_DOES_NOT_MATCH_GENOME
supercont1.1:1052550	supercont1.1	1052550	C	T	unmapped	502	AAEL000093									0.755929				26	20	3	18	44	4	4	17	2	4	T|synonymous_variant|LOW|AAEL000093|AAEL000093|transcript|AAEL000093-RA|protein_coding|4/7|c.1935C>T|p.Ile645Ile|1935/3853|1935/2850|645/949||
supercont1.1:2335090	supercont1.1	2335090	G	A	unmapped	502	AAEL000082			1										0	4	20	2	48	30	20	0	18	0	A|synonymous_variant|LOW|AAEL000082|AAEL000082|transcript|AAEL000082-RA|protein_coding|2/5|c.588G>A|p.Glu196Glu|588/1389|588/1389|196/462||
supercont1.1:2335809	supercont1.1	2335809	T	A	unmapped	502	AAEL000082			0.973806										30	20	10	19	1	0	4	10	1	47	A|intron_variant|MODIFIER|AAEL000082|AAEL000082|transcript|AAEL000082-RA|protein_coding|3/4|c.1210-10T>A||||||
supercont1.1:2348638	supercont1.1	2348638	A	C	unmapped	502	AAEL000082			0.973806										30	20	10	18	1	0	4	10	2	47	C|splice_region_variant&intron_variant|LOW|AAEL000082|AAEL000082|transcript|AAEL000082-RA|protein_coding|4/4|c.1300-7A>C||||||,C|upstream_gene_variant|MODIFIER|AAEL000075|AAEL000075|transcript|AAEL000075-RA|protein_coding||c.-212A>C|||||212|
supercont1.1:2682479	supercont1.1	2682479	T	C	unmapped	502	AAEL000012		0.971617	0.973806										30	24	6	18	1	0	0	14	2	47	C|splice_region_variant&intron_variant|LOW|AAEL000012|AAEL000012|transcript|AAEL000012-RA|protein_coding|3/4|c.679-5T>C||||||
supercont1.1:2846025	supercont1.1	2846025	A	G	unmapped	502	AAEL000054		1						0.969075					29	24	9	19	0	1	0	11	1	48	G|synonymous_variant|LOW|AAEL000054|AAEL000054|transcript|AAEL000054-RA|protein_coding|11/14|c.8541T>C|p.Thr2847Thr|8541/9568|8541/9210|2847/3069||WARNING_TRANSCRIPT_NO_START_CODON&WARNING_REF_DOES_NOT_MATCH_GENOME
supercont1.1:2848260	supercont1.1	2848260	G	A	unmapped	502	AAEL000054		1						0.969075					29	24	9	19	0	1	0	11	1	48	A|synonymous_variant|LOW|AAEL000054|AAEL000054|transcript|AAEL000054-RA|protein_coding|8/14|c.6705C>T|p.Ala2235Ala|6705/9568|6705/9210|2235/3069||WARNING_TRANSCRIPT_NO_START_CODON&WARNING_REF_DOES_NOT_MATCH_GENOME
supercont1.1:2848317	supercont1.1	2848317	T	A	unmapped	502	AAEL000054		1						0.969075					29	24	9	19	0	1	0	11	1	48	A|synonymous_variant|LOW|AAEL000054|AAEL000054|transcript|AAEL000054-RA|protein_coding|8/14|c.6648A>T|p.His2216His|6648/9568|6648/9210|2216/3069||WARNING_TRANSCRIPT_NO_START_CODON&WARNING_REF_DOES_NOT_MATCH_GENOME
supercont1.1:2848470	supercont1.1	2848470	G	A	unmapped	502	AAEL000054		1						0.969075					29	24	9	19	0	1	0	11	1	48	A|synonymous_variant|LOW|AAEL000054|AAEL000054|transcript|AAEL000054-RA|protein_coding|8/14|c.6495C>T|p.Thr2165Thr|6495/9568|6495/9210|2165/3069||WARNING_TRANSCRIPT_NO_START_CODON&WARNING_REF_DOES_NOT_MATCH_GENOME
supercont1.1:2848632	supercont1.1	2848632	C	T	unmapped	502	AAEL000054		1						0.969075					29	24	9	19	0	1	0	11	1	48	T|synonymous_variant|LOW|AAEL000054|AAEL000054|transcript|AAEL000054-RA|protein_coding|8/14|c.6333G>A|p.Gly2111Gly|6333/9568|6333/9210|2111/3069||WARNING_TRANSCRIPT_NO_START_CODON&WARNING_REF_DOES_NOT_MATCH_GENOME
supercont1.1:2848905	supercont1.1	2848905	G	T	unmapped	502	AAEL000054					1								29	24	0	19	5	1	0	20	1	41	T|synonymous_variant|LOW|AAEL000054|AAEL000054|transcript|AAEL000054-RA|protein_coding|8/14|c.6060C>A|p.Ala2020Ala|6060/9568|6060/9210|2020/3069||WARNING_TRANSCRIPT_NO_START_CODON&WARNING_REF_DOES_NOT_MATCH_GENOME
supercont1.1:2850033	supercont1.1	2850033	G	A	unmapped	502	AAEL000054		1						0.969075					27	24	9	19	0	3	0	11	1	48	A|splice_region_variant&intron_variant|LOW|AAEL000054|AAEL000054|transcript|AAEL000054-RA|protein_coding|6/13|c.5002-4C>T||||||WARNING_TRANSCRIPT_NO_START_CODON
supercont1.1:2851125	supercont1.1	2851125	T	A	unmapped	502	AAEL000054		1						0.969075					29	24	9	19	0	1	0	11	1	48	A|synonymous_variant|LOW|AAEL000054|AAEL000054|transcript|AAEL000054-RA|protein_coding|5/14|c.4098A>T|p.Gly1366Gly|4098/9568|4098/9210|1366/3069||WARNING_TRANSCRIPT_NO_START_CODON&WARNING_REF_DOES_NOT_MATCH_GENOME
supercont1.1:2852100	supercont1.1	2852100	T	C	unmapped	502	AAEL000054		0.971036						0.969075					29	23	9	19	0	1	1	11	1	48	C|synonymous_variant|LOW|AAEL000054|AAEL000054|transcript|AAEL000054-RA|protein_coding|5/14|c.3123A>G|p.Thr1041Thr|3123/9568|3123/9210|1041/3069||WARNING_TRANSCRIPT_NO_START_CODON&WARNING_REF_DOES_NOT_MATCH_GENOME
supercont1.1:2852829	supercont1.1	2852829	C	G	unmapped	502	AAEL000054		1						0.969075					29	24	9	19	0	1	0	11	1	48	G|synonymous_variant|LOW|AAEL000054|AAEL000054|transcript|AAEL000054-RA|protein_coding|5/14|c.2394G>C|p.Thr798Thr|2394/9568|2394/9210|798/3069||WARNING_TRANSCRIPT_NO_START_CODON&WARNING_REF_DOES_NOT_MATCH_GENOME
supercont1.1:2852898	supercont1.1	2852898	T	A	unmapped	502	AAEL000054		1						0.969075					29	24	9	19	0	1	0	11	1	48	A|synonymous_variant|LOW|AAEL000054|AAEL000054|transcript|AAEL000054-RA|protein_coding|5/14|c.2325A>T|p.Ala775Ala|2325/9568|2325/9210|775/3069||WARNING_TRANSCRIPT_NO_START_CODON&WARNING_REF_DOES_NOT_MATCH_GENOME
supercont1.1:2853033	supercont1.1	2853033	A	G	unmapped	502	AAEL000054		1			1								29	24	0	17	0	1	0	20	1	48	G|synonymous_variant|LOW|AAEL000054|AAEL000054|transcript|AAEL000054-RA|protein_coding|5/14|c.2190T>C|p.Cys730Cys|2190/9568|2190/9210|730/3069||WARNING_TRANSCRIPT_NO_START_CODON&WARNING_REF_DOES_NOT_MATCH_GENOME
supercont1.1:2853119	supercont1.1	2853119	G	A	unmapped	502	AAEL000054		1			1			0.969075					29	24	0	19	0	1	0	20	1	48	A|synonymous_variant|LOW|AAEL000054|AAEL000054|transcript|AAEL000054-RA|protein_coding|5/14|c.2104C>T|p.Leu702Leu|2104/9568|2104/9210|702/3069||WARNING_TRANSCRIPT_NO_START_CODON&WARNING_REF_DOES_NOT_MATCH_GENOME
supercont1.1:3604004	supercont1.1	3604004	A	G	unmapped	502	AAEL000057					0.95255								5	1	20	9	43	23	23	0	11	5	G|synonymous_variant|LOW|AAEL000057|AAEL000057|transcript|AAEL000057-RA|protein_coding|5/7|c.273A>G|p.Lys91Lys|273/2580|273/2580|91/859||WARNING_REF_DOES_NOT_MATCH_GENOME
supercont1.1:3604010	supercont1.1	3604010	T	A	unmapped	502	AAEL000057					0.95255								6	1	20	9	43	24	23	0	9	5	A|synonymous_variant|LOW|AAEL000057|AAEL000057|transcript|AAEL000057-RA|protein_coding|5/7|c.279T>A|p.Leu93Leu|279/2580|279/2580|93/859||WARNING_REF_DOES_NOT_MATCH_GENOME
supercont1.1:3604202	supercont1.1	3604202	G	A	unmapped	502	AAEL000057		0.971036			0.95255								9	1	20	8	48	21	23	0	10	0	A|missense_variant|MODERATE|AAEL000057|AAEL000057|transcript|AAEL000057-RA|protein_coding|5/7|c.471G>A|p.Met157Ile|471/2580|471/2580|157/859||
supercont1.1:3604331	supercont1.1	3604331	G	C	unmapped	502	AAEL000057		0.971036			0.95255								13	1	20	11	48	15	23	0	9	0	C|synonymous_variant|LOW|AAEL000057|AAEL000057|transcript|AAEL000057-RA|protein_coding|5/7|c.600G>C|p.Leu200Leu|600/2580|600/2580|200/859||
supercont1.1:3604332	supercont1.1	3604332	G	T	unmapped	502	AAEL000057		0.971036			0.95255								12	1	20	11	48	16	23	0	9	0	T|missense_variant|MODERATE|AAEL000057|AAEL000057|transcript|AAEL000057-RA|protein_coding|5/7|c.601G>T|p.Ala201Ser|601/2580|601/2580|201/859||
supercont1.1:3644824	supercont1.1	3644824	G	A	unmapped	502	AAEL000003					0.95255								30	23	0	18	5	0	1	20	2	43	A|synonymous_variant|LOW|AAEL000003|AAEL000003|transcript|AAEL000003-RA|protein_coding|1/4|c.264G>A|p.Leu88Leu|264/2093|264/2037|88/678||WARNING_REF_DOES_NOT_MATCH_GENOME
supercont1.1:3655848	supercont1.1	3655848	T	C	unmapped	502	AAEL000003					0.95255								30	23	0	16	5	0	1	20	4	43	C|synonymous_variant|LOW|AAEL000003|AAEL000003|transcript|AAEL000003-RA|protein_coding|2/4|c.495T>C|p.Asp165Asp|495/2093|495/2037|165/678||WARNING_REF_DOES_NOT_MATCH_GENOME
supercont1.1:3668382	supercont1.1	3668382	C	T	unmapped	502	AAEL000035			1										0	8	20	8	48	30	16	0	12	0	T|missense_variant|MODERATE|AAEL000035|AAEL000035|transcript|AAEL000035-RA|protein_coding|2/2|c.344G>A|p.Ser115Asn|344/438|344/438|115/145||,T|downstream_gene_variant|MODIFIER|AAEL000003|AAEL000003|transcript|AAEL000003-RA|protein_coding||c.*251C>T|||||195|
supercont1.1:3682997	supercont1.1	3682997	C	G	unmapped	502	AAEL000063					0.95255								28	23	0	17	5	2	1	20	1	43	G|synonymous_variant|LOW|AAEL000063|AAEL000063|transcript|AAEL000063-RA|protein_coding|4/5|c.1074G>C|p.Phe358Phe|1074/1821|1074/1821|358/606||WARNING_REF_DOES_NOT_MATCH_GENOME
supercont1.1:3683106	supercont1.1	3683106	G	A	unmapped	502	AAEL000063					0.95255								27	23	0	15	5	3	1	20	3	43	A|synonymous_variant|LOW|AAEL000063|AAEL000063|transcript|AAEL000063-RA|protein_coding|4/5|c.965C>T|p.Ile322Ile|965/1821|965/1821|322/606||WARNING_REF_DOES_NOT_MATCH_GENOME
supercont1.1:3683143	supercont1.1	3683143	C	T	unmapped	502	AAEL000063					0.95255								27	23	0	17	5	3	1	20	3	43	T|synonymous_variant|LOW|AAEL000063|AAEL000063|transcript|AAEL000063-RA|protein_coding|4/5|c.928G>A|p.Ile310Ile|928/1821|928/1821|310/606||WARNING_REF_DOES_NOT_MATCH_GENOME
supercont1.1:3762080	supercont1.1	3762080	A	G	unmapped	502	AAEL000095		0.971036											28	23	9	18	0	2	1	11	2	48	G|missense_variant|MODERATE|AAEL000095|AAEL000095|transcript|AAEL000095-RA|protein_coding|2/3|c.268A>G|p.Ile90Val|269/1183|268/1182|90/393||WARNING_TRANSCRIPT_NO_START_CODON
supercont1.1:3762185	supercont1.1	3762185	T	C	unmapped	502	AAEL000095		0.971036											26	23	4	18	0	4	1	16	2	48	C|synonymous_variant|LOW|AAEL000095|AAEL000095|transcript|AAEL000095-RA|protein_coding|2/3|c.373T>C|p.Leu125Leu|374/1183|373/1182|125/393||WARNING_TRANSCRIPT_NO_START_CODON&WARNING_REF_DOES_NOT_MATCH_GENOME
supercont1.1:3762197	supercont1.1	3762197	A	C	unmapped	502	AAEL000095		0.971036											26	23	4	18	0	4	1	16	2	48	C|synonymous_variant|LOW|AAEL000095|AAEL000095|transcript|AAEL000095-RA|protein_coding|2/3|c.385A>C|p.Leu129Leu|386/1183|385/1182|129/393||WARNING_TRANSCRIPT_NO_START_CODON&WARNING_REF_DOES_NOT_MATCH_GENOME
supercont1.1:3762370	supercont1.1	3762370	A	T	unmapped	502	AAEL000095		0.970208			0.95255								2	1	20	3	46	26	23	0	13	0	T|synonymous_variant|LOW|AAEL000095|AAEL000095|transcript|AAEL000095-RA|protein_coding|2/3|c.558A>T|p.Ala186Ala|559/1183|558/1182|186/393||WARNING_TRANSCRIPT_NO_START_CODON
supercont1.1:3762982	supercont1.1	3762982	T	A	unmapped	502	AAEL000095		0.971036											4	1	16	3	48	26	23	4	17	0	A|missense_variant|MODERATE|AAEL000095|AAEL000095|transcript|AAEL000095-RA|protein_coding|3/3|c.1105T>A|p.Leu369Met|1106/1183|1105/1182|369/393||WARNING_TRANSCRIPT_NO_START_CODON
supercont1.1:3799967	supercont1.1	3799967	C	A	unmapped	502	AAEL018358		0.970095											6	1	20	3	48	24	21	0	13	0	A|missense_variant|MODERATE|AAEL018358|AAEL018358|transcript|AAEL018358-RA|protein_coding|4/4|c.1197G>T|p.Arg399Ser|2284/2978|1197/1656|399/551||
supercont1.1:3811941	supercont1.1	3811941	A	G	unmapped	502	AAEL000031		0.971036			0.95255								2	1	20	2	48	28	23	0	18	0	G|synonymous_variant|LOW|AAEL000031|AAEL000031|transcript|AAEL000031-RA|protein_coding|5/7|c.948T>C|p.Leu316Leu|948/1854|948/1854|316/617||
supercont1.1:3811952	supercont1.1	3811952	G	A	unmapped	502	AAEL000031		0.971036	1		0.95255								30	23	0	18	0	0	1	20	2	48	A|splice_region_variant&intron_variant|LOW|AAEL000031|AAEL000031|transcript|AAEL000031-RA|protein_coding|4/6|c.945-8C>T||||||
supercont1.1:3812013	supercont1.1	3812013	C	T	unmapped	502	AAEL000031					0.95255								30	23	0	18	5	0	1	20	2	43	T|synonymous_variant|LOW|AAEL000031|AAEL000031|transcript|AAEL000031-RA|protein_coding|4/7|c.939G>A|p.Lys313Lys|939/1854|939/1854|313/617||WARNING_REF_DOES_NOT_MATCH_GENOME
supercont1.1:3812222	supercont1.1	3812222	G	C	unmapped	502	AAEL000031					0.95255								30	23	0	18	5	0	1	20	2	43	C|synonymous_variant|LOW|AAEL000031|AAEL000031|transcript|AAEL000031-RA|protein_coding|4/7|c.730C>G|p.Gly244Gly|730/1854|730/1854|244/617||WARNING_REF_DOES_NOT_MATCH_GENOME
supercont1.1:3812276	supercont1.1	3812276	C	T	unmapped	502	AAEL000031					0.95255								30	23	0	18	5	0	1	20	2	43	T|synonymous_variant|LOW|AAEL000031|AAEL000031|transcript|AAEL000031-RA|protein_coding|4/7|c.676G>A|p.Lys226Lys|676/1854|676/1854|226/617||WARNING_REF_DOES_NOT_MATCH_GENOME
supercont1.1:3812413	supercont1.1	3812413	A	T	unmapped	502	AAEL000031					0.95255								30	23	0	18	5	0	1	20	2	43	T|synonymous_variant|LOW|AAEL000031|AAEL000031|transcript|AAEL000031-RA|protein_coding|3/7|c.604T>A|p.Met202Met|604/1854|604/1854|202/617||WARNING_REF_DOES_NOT_MATCH_GENOME
supercont1.1:3812465	supercont1.1	3812465	T	C	unmapped	502	AAEL000031					0.95255								30	23	0	18	5	0	1	20	2	43	C|synonymous_variant|LOW|AAEL000031|AAEL000031|transcript|AAEL000031-RA|protein_coding|3/7|c.552A>G|p.Leu184Leu|552/1854|552/1854|184/617||WARNING_REF_DOES_NOT_MATCH_GENOME
supercont1.1:3866215	supercont1.1	3866215	C	T	unmapped	502	AAEL000007					0.95255								30	23	0	19	5	0	1	20	1	43	T|intron_variant|MODIFIER|AAEL000007|AAEL000007|transcript|AAEL000007-RA|protein_coding|2/2|c.1470+16C>T||||||
supercont1.1:3866303	supercont1.1	3866303	G	A	unmapped	502	AAEL000007					0.95255								3	1	20	5	43	27	23	0	15	5	A|missense_variant|MODERATE|AAEL000007|AAEL000007|transcript|AAEL000007-RA|protein_coding|3/3|c.1495G>A|p.Glu499Lys|1626/1787|1495/1656|499/551||
supercont1.1:3866434	supercont1.1	3866434	G	A	unmapped	502	AAEL000007		0.971036			0.95255								1	1	20	6	48	29	23	0	14	0	A|missense_variant|MODERATE|AAEL000007|AAEL000007|transcript|AAEL000007-RA|protein_coding|3/3|c.1626G>A|p.Met542Ile|1757/1787|1626/1656|542/551||
supercont1.1:3866460	supercont1.1	3866460	T	A	unmapped	502	AAEL000007		0.971036			0.95255								1	1	20	6	48	29	23	0	14	0	A|missense_variant|MODERATE|AAEL000007|AAEL000007|transcript|AAEL000007-RA|protein_coding|3/3|c.1652T>A|p.Met551Lys|1783/1787|1652/1656|551/551||
supercont1.1:3866462	supercont1.1	3866462	T	G	unmapped	502	AAEL000007		0.971036			0.95255								1	1	20	7	48	29	23	0	13	0	G|stop_lost&splice_region_variant|HIGH|AAEL000007|AAEL000007|transcript|AAEL000007-RA|protein_coding|3/3|c.1654T>G|p.Ter552Glyext*?|1785/1787|1654/1656|552/551||
supercont1.1:3910330	supercont1.1	3910330	C	A	unmapped	502	AAEL000047					0.95255								30	23	0	16	5	0	1	20	4	43	A|synonymous_variant|LOW|AAEL000047|AAEL000047|transcript|AAEL000047-RA|protein_coding|4/4|c.1572G>T|p.Ile524Ile|1572/1695|1572/1695|524/564||WARNING_REF_DOES_NOT_MATCH_GENOME,A|intron_variant|MODIFIER|AAEL000041|AAEL000041|transcript|AAEL000041-RA|protein_coding|1/4|c.85+14940C>A||||||
supercont1.1:3911748	supercont1.1	3911748	G	A	unmapped	502	AAEL000047					0.95255								30	23	0	19	5	0	1	20	1	43	A|synonymous_variant|LOW|AAEL000047|AAEL000047|transcript|AAEL000047-RA|protein_coding|3/4|c.924C>T|p.Gly308Gly|924/1695|924/1695|308/564||WARNING_REF_DOES_NOT_MATCH_GENOME,A|intron_variant|MODIFIER|AAEL000041|AAEL000041|transcript|AAEL000041-RA|protein_coding|1/4|c.85+16358G>A||||||
supercont1.1:3939023	supercont1.1	3939023	C	A	unmapped	502	AAEL000041		0.971036			0.95255								14	1	20	3	48	16	23	0	15	0	A|missense_variant|MODERATE|AAEL000041|AAEL000041|transcript|AAEL000041-RA|protein_coding|2/5|c.212C>A|p.Ala71Asp|212/1530|212/1530|71/509||
supercont1.1:3939054	supercont1.1	3939054	T	C	unmapped	502	AAEL000041					0.95255								6	1	20	1	43	24	23	0	17	5	C|synonymous_variant|LOW|AAEL000041|AAEL000041|transcript|AAEL000041-RA|protein_coding|2/5|c.243T>C|p.Cys81Cys|243/1530|243/1530|81/509||
supercont1.1:3939096	supercont1.1	3939096	G	A	unmapped	502	AAEL000041					0.95255								30	23	0	17	5	0	1	20	1	43	A|synonymous_variant|LOW|AAEL000041|AAEL000041|transcript|AAEL000041-RA|protein_coding|2/5|c.285G>A|p.Glu95Glu|285/1530|285/1530|95/509||WARNING_REF_DOES_NOT_MATCH_GENOME
supercont1.1:3954392	supercont1.1	3954392	C	G	unmapped	502	AAEL000089					0.95255								9	1	20	8	43	21	23	0	12	5	G|intron_variant|MODIFIER|AAEL000089|AAEL000089|transcript|AAEL000089-RA|protein_coding|6/6|c.1494+19G>C||||||
supercont1.1:3954395	supercont1.1	3954395	T	A	unmapped	502	AAEL000089					0.95255								9	1	20	8	43	21	23	0	12	5	A|intron_variant|MODIFIER|AAEL000089|AAEL000089|transcript|AAEL000089-RA|protein_coding|6/6|c.1494+16A>T||||||
supercont1.1:3954398	supercont1.1	3954398	C	T	unmapped	502	AAEL000089		0.971036			0.95255								10	1	20	12	48	20	23	0	8	0	T|intron_variant|MODIFIER|AAEL000089|AAEL000089|transcript|AAEL000089-RA|protein_coding|6/6|c.1494+13G>A||||||
supercont1.1:3961448	supercont1.1	3961448	A	G	unmapped	502	AAEL000089					0.95255								30	23	0	19	8	0	1	20	1	40	G|intron_variant|MODIFIER|AAEL000089|AAEL000089|transcript|AAEL000089-RA|protein_coding|2/6|c.453+10T>C||||||
supercont1.1:3961541	supercont1.1	3961541	G	A	unmapped	502	AAEL000089					0.95255								30	23	0	19	8	0	1	20	1	40	A|synonymous_variant|LOW|AAEL000089|AAEL000089|transcript|AAEL000089-RA|protein_coding|2/7|c.370C>T|p.Ser124Ser|370/1788|370/1788|124/595||WARNING_REF_DOES_NOT_MATCH_GENOME
supercont1.1:4007484	supercont1.1	4007484	C	T	unmapped	502	AAEL000066					0.95255								30	23	0	19	11	0	1	20	1	37	T|synonymous_variant|LOW|AAEL000066|AAEL000066|transcript|AAEL000066-RA|protein_coding|1/6|c.126C>T|p.Phe42Phe|126/1881|126/1881|42/626||WARNING_REF_DOES_NOT_MATCH_GENOME
supercont1.1:4007540	supercont1.1	4007540	C	T	unmapped	502	AAEL000066					0.95255								30	23	0	19	11	0	1	20	1	37	T|synonymous_variant|LOW|AAEL000066|AAEL000066|transcript|AAEL000066-RA|protein_coding|1/6|c.182C>T|p.Met61Met|182/1881|182/1881|61/626||WARNING_REF_DOES_NOT_MATCH_GENOME
supercont1.1:4007565	supercont1.1	4007565	C	G	unmapped	502	AAEL000066					0.95255								30	23	0	17	11	0	1	20	1	37	G|synonymous_variant|LOW|AAEL000066|AAEL000066|transcript|AAEL000066-RA|protein_coding|1/6|c.207C>G|p.Ala69Ala|207/1881|207/1881|69/626||WARNING_REF_DOES_NOT_MATCH_GENOME
supercont1.1:4007625	supercont1.1	4007625	T	C	unmapped	502	AAEL000066					0.95255								28	23	0	17	5	2	1	20	1	43	C|synonymous_variant|LOW|AAEL000066|AAEL000066|transcript|AAEL000066-RA|protein_coding|1/6|c.267T>C|p.Asp89Asp|267/1881|267/1881|89/626||WARNING_REF_DOES_NOT_MATCH_GENOME
supercont1.1:4007688	supercont1.1	4007688	G	A	unmapped	502	AAEL000066		0.941318											14	2	20	10	48	16	22	0	10	0	A|synonymous_variant|LOW|AAEL000066|AAEL000066|transcript|AAEL000066-RA|protein_coding|1/6|c.330G>A|p.Leu110Leu|330/1881|330/1881|110/626||
supercont1.1:4015562	supercont1.1	4015562	A	C	unmapped	502	AAEL000066					0.95255								30	23	0	19	8	0	1	20	1	40	C|synonymous_variant|LOW|AAEL000066|AAEL000066|transcript|AAEL000066-RA|protein_coding|4/6|c.1095A>C|p.Ala365Ala|1095/1881|1095/1881|365/626||WARNING_REF_DOES_NOT_MATCH_GENOME
supercont1.1:4015721	supercont1.1	4015721	C	T	unmapped	502	AAEL000066		0.971036			0.95255								3	1	20	2	48	27	23	0	18	0	T|synonymous_variant|LOW|AAEL000066|AAEL000066|transcript|AAEL000066-RA|protein_coding|4/6|c.1254C>T|p.Tyr418Tyr|1254/1881|1254/1881|418/626||
supercont1.1:4015728	supercont1.1	4015728	C	T	unmapped	502	AAEL000066					0.95255								30	23	0	19	14	0	1	20	1	34	T|synonymous_variant|LOW|AAEL000066|AAEL000066|transcript|AAEL000066-RA|protein_coding|4/6|c.1261C>T|p.Ser421Ser|1261/1881|1261/1881|421/626||WARNING_REF_DOES_NOT_MATCH_GENOME
supercont1.1:4016059	supercont1.1	4016059	T	C	unmapped	502	AAEL000066					0.95255								30	23	0	19	7	0	1	20	1	41	C|synonymous_variant|LOW|AAEL000066|AAEL000066|transcript|AAEL000066-RA|protein_coding|5/6|c.1530T>C|p.Asp510Asp|1530/1881|1530/1881|510/626||WARNING_REF_DOES_NOT_MATCH_GENOME
supercont1.1:4016219	supercont1.1	4016219	T	C	unmapped	502	AAEL000066					0.95255								30	23	0	19	8	0	1	20	1	40	C|intron_variant|MODIFIER|AAEL000066|AAEL000066|transcript|AAEL000066-RA|protein_coding|5/5|c.1648-15T>C||||||
supercont1.1:4016359	supercont1.1	4016359	T	C	unmapped	502	AAEL000066					0.95255								30	23	0	19	14	0	1	20	1	34	C|synonymous_variant|LOW|AAEL000066|AAEL000066|transcript|AAEL000066-RA|protein_coding|6/6|c.1773T>C|p.Ala591Ala|1773/1881|1773/1881|591/626||WARNING_REF_DOES_NOT_MATCH_GENOME
supercont1.1:4016404	supercont1.1	4016404	C	T	unmapped	502	AAEL000066		0.941318	1					0.969075					30	22	0	19	0	0	2	20	1	48	T|synonymous_variant|LOW|AAEL000066|AAEL000066|transcript|AAEL000066-RA|protein_coding|6/6|c.1818C>T|p.Ser606Ser|1818/1881|1818/1881|606/626||WARNING_REF_DOES_NOT_MATCH_GENOME
supercont1.1:4048404	supercont1.1	4048404	A	G	unmapped	502	AAEL000018					0.95255								6	1	20	4	43	24	23	0	14	5	G|synonymous_variant|LOW|AAEL000018|AAEL000018|transcript|AAEL000018-RA|protein_coding|1/6|c.252A>G|p.Leu84Leu|252/1908|252/1908|84/635||
supercont1.1:4049267	supercont1.1	4049267	G	A	unmapped	502	AAEL000018				1	0.95255								29	23	0	20	5	1	1	20	0	43	A|synonymous_variant|LOW|AAEL000018|AAEL000018|transcript|AAEL000018-RA|protein_coding|4/6|c.924G>A|p.Pro308Pro|924/1908|924/1908|308/635||WARNING_REF_DOES_NOT_MATCH_GENOME
supercont1.1:4050365	supercont1.1	4050365	T	C	unmapped	502	AAEL000018								0.969075					5	4	20	1	48	25	20	0	19	0	C|synonymous_variant|LOW|AAEL000018|AAEL000018|transcript|AAEL000018-RA|protein_coding|5/6|c.1632T>C|p.Tyr544Tyr|1632/1908|1632/1908|544/635||
supercont1.1:4154385	supercont1.1	4154385	C	T	unmapped	502	AAEL000073		0.941318											2	2	20	2	48	28	22	0	18	0	T|missense_variant|MODERATE|AAEL000073|AAEL000073|transcript|AAEL000073-RA|protein_coding|1/4|c.34G>A|p.Val12Ile|82/613|34/441|12/146||
supercont1.1:4998308	supercont1.1	4998308	A	G	unmapped	502	AAEL000014					0.95255								30	23	0	19	5	0	1	20	1	43	G|intron_variant|MODIFIER|AAEL000014|AAEL000014|transcript|AAEL000014-RA|protein_coding|1/11|c.117+19A>G||||||
supercont1.1:5013406	supercont1.1	5013406	C	T	unmapped	502	AAEL000014				1	0.95255								30	23	0	20	5	0	1	20	0	43	T|synonymous_variant|LOW|AAEL000014|AAEL000014|transcript|AAEL000014-RA|protein_coding|3/12|c.537C>T|p.Pro179Pro|537/3987|537/3987|179/1328||WARNING_REF_DOES_NOT_MATCH_GENOME
supercont1.1:5013412	supercont1.1	5013412	G	A	unmapped	502	AAEL000014				1	0.95255								30	23	0	20	5	0	1	20	0	43	A|synonymous_variant|LOW|AAEL000014|AAEL000014|transcript|AAEL000014-RA|protein_coding|3/12|c.543G>A|p.Leu181Leu|543/3987|543/3987|181/1328||WARNING_REF_DOES_NOT_MATCH_GENOME
supercont1.1:5037844	supercont1.1	5037844	A	G	unmapped	502	AAEL000014					0.95255								10	1	20	11	43	20	23	0	9	5	G|synonymous_variant|LOW|AAEL000014|AAEL000014|transcript|AAEL000014-RA|protein_coding|9/12|c.1797A>G|p.Gln599Gln|1797/3987|1797/3987|599/1328||
supercont1.1:5037850	supercont1.1	5037850	T	C	unmapped	502	AAEL000014					0.95255								10	1	20	14	43	20	23	0	6	5	C|synonymous_variant|LOW|AAEL000014|AAEL000014|transcript|AAEL000014-RA|protein_coding|9/12|c.1803T>C|p.Asn601Asn|1803/3987|1803/3987|601/1328||
supercont1.1:5037883	supercont1.1	5037883	G	A	unmapped	502	AAEL000014				1	0.95255								30	23	0	20	5	0	1	20	0	43	A|synonymous_variant|LOW|AAEL000014|AAEL000014|transcript|AAEL000014-RA|protein_coding|9/12|c.1836G>A|p.Thr612Thr|1836/3987|1836/3987|612/1328||
supercont1.1:5051098	supercont1.1	5051098	C	T	unmapped	502	AAEL000014				1	0.95255								30	23	0	20	5	0	1	20	0	43	T|synonymous_variant|LOW|AAEL000014|AAEL000014|transcript|AAEL000014-RA|protein_coding|11/12|c.3357C>T|p.Gly1119Gly|3357/3987|3357/3987|1119/1328||WARNING_REF_DOES_NOT_MATCH_GENOME
supercont1.1:5068083	supercont1.1	5068083	A	G	unmapped	502	AAEL000083				1	0.95255								30	23	0	20	6	0	1	20	0	42	G|upstream_gene_variant|MODIFIER|AAEL000083|AAEL000083|transcript|AAEL000083-RA|protein_coding||c.-720A>G|||||720|,G|intron_variant|MODIFIER|AAEL000014|AAEL000014|transcript|AAEL000014-RA|protein_coding|11/11|c.3860-21A>G||||||
supercont1.1:5068089	supercont1.1	5068089	A	C	unmapped	502	AAEL000083				1	0.95255								30	23	0	20	5	0	1	20	0	41	C|upstream_gene_variant|MODIFIER|AAEL000083|AAEL000083|transcript|AAEL000083-RA|protein_coding||c.-714A>C|||||714|,C|intron_variant|MODIFIER|AAEL000014|AAEL000014|transcript|AAEL000014-RA|protein_coding|11/11|c.3860-15A>C||||||
supercont1.1:5072995	supercont1.1	5072995	G	A	unmapped	502	AAEL000083				1	0.95255								30	23	0	20	5	0	1	20	0	43	A|synonymous_variant|LOW|AAEL000083|AAEL000083|transcript|AAEL000083-RA|protein_coding|2/2|c.164G>A|p.Asn55Asn|164/1017|164/1017|55/338||WARNING_REF_DOES_NOT_MATCH_GENOME,A|downstream_gene_variant|MODIFIER|AAEL000014|AAEL000014|transcript|AAEL000014-RA|protein_coding||c.*4764G>A|||||4764|
supercont1.1:5073020	supercont1.1	5073020	A	G	unmapped	502	AAEL000083			1										0	4	20	3	48	30	20	0	17	0	G|synonymous_variant|LOW|AAEL000083|AAEL000083|transcript|AAEL000083-RA|protein_coding|2/2|c.189A>G|p.Arg63Arg|189/1017|189/1017|63/338||,G|downstream_gene_variant|MODIFIER|AAEL000014|AAEL000014|transcript|AAEL000014-RA|protein_coding||c.*4789A>G|||||4789|
supercont1.1:5073371	supercont1.1	5073371	T	C	unmapped	502	AAEL000083				1	0.95255								30	23	0	20	5	0	1	20	0	43	C|synonymous_variant|LOW|AAEL000083|AAEL000083|transcript|AAEL000083-RA|protein_coding|2/2|c.540T>C|p.Thr180Thr|540/1017|540/1017|180/338||WARNING_REF_DOES_NOT_MATCH_GENOME
supercont1.1:5073746	supercont1.1	5073746	A	T	unmapped	502	AAEL000083				1	0.95255								30	23	0	20	5	0	1	20	0	43	T|synonymous_variant|LOW|AAEL000083|AAEL000083|transcript|AAEL000083-RA|protein_coding|2/2|c.915A>T|p.Gly305Gly|915/1017|915/1017|305/338||WARNING_REF_DOES_NOT_MATCH_GENOME
supercont1.1:5073797	supercont1.1	5073797	G	C	unmapped	502	AAEL000083				1	0.95255								30	23	0	20	5	0	1	20	0	43	C|synonymous_variant|LOW|AAEL000083|AAEL000083|transcript|AAEL000083-RA|protein_coding|2/2|c.966G>C|p.Arg322Arg|966/1017|966/1017|322/338||WARNING_REF_DOES_NOT_MATCH_GENOME
supercont1.1:5119139	supercont1.1	5119139	G	A	unmapped	502	AAEL000044					0.95255								30	23	0	19	5	0	1	20	1	43	A|synonymous_variant|LOW|AAEL000044|AAEL000044|transcript|AAEL000044-RB|protein_coding|2/3|c.1161C>T|p.Asn387Asn|1192/1674|1161/1314|387/437||WARNING_REF_DOES_NOT_MATCH_GENOME,A|synonymous_variant|LOW|AAEL000044|AAEL000044|transcript|AAEL000044-RA|protein_coding|2/2|c.1161C>T|p.Asn387Asn|1192/1734|1161/1227|387/408||WARNING_REF_DOES_NOT_MATCH_GENOME
supercont1.1:5119157	supercont1.1	5119157	G	A	unmapped	502	AAEL000044		0.971036	1		0.95255			0.969075					30	23	0	19	0	0	1	20	1	48	A|synonymous_variant|LOW|AAEL000044|AAEL000044|transcript|AAEL000044-RB|protein_coding|2/3|c.1143C>T|p.Val381Val|1174/1674|1143/1314|381/437||WARNING_REF_DOES_NOT_MATCH_GENOME,A|synonymous_variant|LOW|AAEL000044|AAEL000044|transcript|AAEL000044-RA|protein_coding|2/2|c.1143C>T|p.Val381Val|1174/1734|1143/1227|381/408||WARNING_REF_DOES_NOT_MATCH_GENOME
supercont1.1:5119322	supercont1.1	5119322	A	G	unmapped	502	AAEL000044					0.95255								30	23	0	19	5	0	1	20	1	43	G|synonymous_variant|LOW|AAEL000044|AAEL000044|transcript|AAEL000044-RB|protein_coding|2/3|c.978T>C|p.Tyr326Tyr|1009/1674|978/1314|326/437||WARNING_REF_DOES_NOT_MATCH_GENOME,G|synonymous_variant|LOW|AAEL000044|AAEL000044|transcript|AAEL000044-RA|protein_coding|2/2|c.978T>C|p.Tyr326Tyr|1009/1734|978/1227|326/408||WARNING_REF_DOES_NOT_MATCH_GENOME
supercont1.1:5119595	supercont1.1	5119595	A	G	unmapped	502	AAEL000044				1	0.95255								30	23	0	20	5	0	1	20	0	43	G|synonymous_variant|LOW|AAEL000044|AAEL000044|transcript|AAEL000044-RB|protein_coding|2/3|c.705T>C|p.Phe235Phe|736/1674|705/1314|235/437||WARNING_REF_DOES_NOT_MATCH_GENOME,G|synonymous_variant|LOW|AAEL000044|AAEL000044|transcript|AAEL000044-RA|protein_coding|2/2|c.705T>C|p.Phe235Phe|736/1734|705/1227|235/408||WARNING_REF_DOES_NOT_MATCH_GENOME
supercont1.10:2618097	supercont1.10	2618097	C	A	chr3	494	AAEL000536									0.866964				30	24	2	20	46	0	0	18	0	2	A|intron_variant|MODIFIER|AAEL000536|AAEL000536|transcript|AAEL000536-RA|protein_coding|4/8|c.695-49G>T||||||
supercont1.10:3140754	supercont1.10	3140754	T	C	chr3	494	AAEL000532			0.973806										0	8	20	2	47	30	16	0	18	1	C|splice_region_variant&synonymous_variant|LOW|AAEL000532|AAEL000532|transcript|AAEL000532-RA|protein_coding|1/9|c.309A>G|p.Leu103Leu|309/2955|309/2706|103/901||
supercont1.10:3501717	supercont1.10	3501717	C	T	chr3	494	AAEL000541			0.973806										0	9	16	1	47	30	15	4	19	1	T|synonymous_variant|LOW|AAEL000541|AAEL000541|transcript|AAEL000541-RB|protein_coding|3/5|c.561C>T|p.Asn187Asn|853/2024|561/1128|187/375||,T|synonymous_variant|LOW|AAEL000541|AAEL000541|transcript|AAEL000541-RA|protein_coding|3/6|c.561C>T|p.Asn187Asn|853/1525|561/1110|187/369||
supercont1.10:3502403	supercont1.10	3502403	A	T	chr3	494	AAEL000541						0.844217							30	4	6	17	17	0	20	14	3	29	T|3_prime_UTR_variant|MODIFIER|AAEL000541|AAEL000541|transcript|AAEL000541-RB|protein_coding|5/5|c.*3A>T|||||3|WARNING_REF_DOES_NOT_MATCH_GENOME,T|intron_variant|MODIFIER|AAEL000541|AAEL000541|transcript|AAEL000541-RA|protein_coding|5/5|c.1108+23A>T||||||
supercont1.10:3541276	supercont1.10	3541276	A	G	chr3	494	AAEL000554			0.973806										0	9	18	3	47	30	15	2	17	1	G|synonymous_variant|LOW|AAEL000554|AAEL000554|transcript|AAEL000554-RA|protein_coding|4/4|c.872T>C|p.Thr291Thr|972/991|872/891|291/296||WARNING_REF_DOES_NOT_MATCH_GENOME
supercont1.10:3542087	supercont1.10	3542087	A	G	chr3	494	AAEL000554			0.973806										0	11	18	3	47	30	13	2	17	1	G|splice_region_variant&synonymous_variant|LOW|AAEL000554|AAEL000554|transcript|AAEL000554-RA|protein_coding|3/4|c.375T>C|p.Val125Val|475/991|375/891|125/296||WARNING_REF_DOES_NOT_MATCH_GENOME
supercont1.10:3542669	supercont1.10	3542669	G	A	chr3	494	AAEL000554			0.973806										0	9	18	2	47	30	15	2	18	1	A|5_prime_UTR_variant|MODIFIER|AAEL000554|AAEL000554|transcript|AAEL000554-RA|protein_coding|1/4|c.-82C>T|||||82|WARNING_REF_DOES_NOT_MATCH_GENOME
supercont1.10:4011422	supercont1.10	4011422	T	C	chr3	494	AAEL000545									0.755929				28	12	17	14	4	2	12	3	6	44	C|synonymous_variant|LOW|AAEL000545|AAEL000545|transcript|AAEL000545-RA|protein_coding|2/4|c.276T>C|p.Ser92Ser|334/2073|276/1791|92/596||WARNING_REF_DOES_NOT_MATCH_GENOME
supercont1.10:4129752	supercont1.10	4129752	T	A	chr3	494	AAEL000547		0.916103											28	24	5	19	3	2	0	15	1	45	A|synonymous_variant|LOW|AAEL000547|AAEL000547|transcript|AAEL000547-RA|protein_coding|3/4|c.824T>A|p.Tyr275Tyr|824/1710|824/1710|275/569||WARNING_REF_DOES_NOT_MATCH_GENOME
supercont1.10:4129763	supercont1.10	4129763	A	G	chr3	494	AAEL000547		0.916103											27	24	5	14	3	3	0	15	4	45	G|synonymous_variant|LOW|AAEL000547|AAEL000547|transcript|AAEL000547-RA|protein_coding|3/4|c.835A>G|p.Val279Val|835/1710|835/1710|279/569||WARNING_REF_DOES_NOT_MATCH_GENOME
supercont1.10:4129957	supercont1.10	4129957	A	T	chr3	494	AAEL000547	0.755698												29	5	16	20	48	1	17	4	0	0	T|synonymous_variant|LOW|AAEL000547|AAEL000547|transcript|AAEL000547-RA|protein_coding|3/4|c.1029A>T|p.Ile343Ile|1029/1710|1029/1710|343/569||
supercont1.10:4189061	supercont1.10	4189061	C	A	chr3	494	AAEL000534	0.792586												4	22	13	2	45	26	2	7	18	3	A|synonymous_variant|LOW|AAEL000534|AAEL000534|transcript|AAEL000534-RA|protein_coding|4/4|c.1524C>A|p.Gly508Gly|1652/2112|1524/1674|508/557||WARNING_REF_DOES_NOT_MATCH_GENOME
supercont1.10:4189062	supercont1.10	4189062	A	C	chr3	494	AAEL000534	0.792586												4	22	13	2	45	26	2	7	18	3	C|synonymous_variant|LOW|AAEL000534|AAEL000534|transcript|AAEL000534-RA|protein_coding|4/4|c.1525A>C|p.Leu509Leu|1653/2112|1525/1674|509/557||WARNING_REF_DOES_NOT_MATCH_GENOME
supercont1.100:58455	supercont1.100	58455	C	T	chr1	80	AAEL003920	0.768718												30	5	17	20	48	0	19	3	0	0	T|intron_variant|MODIFIER|AAEL003920|AAEL003920|transcript|AAEL003920-RA|protein_coding|2/3|c.326+72C>T||||||WARNING_TRANSCRIPT_NO_START_CODON
supercont1.100:192224	supercont1.100	192224	G	A	chr1	80	AAEL003920	0.859383												28	3	13	20	40	2	21	7	0	8	A|synonymous_variant|LOW|AAEL003920|AAEL003920|transcript|AAEL003920-RA|protein_coding|3/4|c.345G>A|p.Thr115Thr|345/1119|345/1119|115/372||WARNING_TRANSCRIPT_NO_START_CODON
supercont1.100:279383	supercont1.100	279383	C	T	chr1	80	AAEL003920	0.840426					0.959729							30	1	2	18	29	0	21	18	2	19	T|intron_variant|MODIFIER|AAEL003920|AAEL003920|transcript|AAEL003920-RA|protein_coding|3/3|c.582-14C>T||||||WARNING_TRANSCRIPT_NO_START_CODON
supercont1.100:279505	supercont1.100	279505	G	A	chr1	80	AAEL003920						1							30	0	2	17	29	0	24	18	1	19	A|synonymous_variant|LOW|AAEL003920|AAEL003920|transcript|AAEL003920-RA|protein_coding|4/4|c.690G>A|p.Lys230Lys|690/1119|690/1119|230/372||WARNING_TRANSCRIPT_NO_START_CODON&WARNING_REF_DOES_NOT_MATCH_GENOME
supercont1.100:279733	supercont1.100	279733	C	T	chr1	80	AAEL003920						1							30	0	2	17	29	0	24	18	1	19	T|synonymous_variant|LOW|AAEL003920|AAEL003920|transcript|AAEL003920-RA|protein_coding|4/4|c.918C>T|p.Ile306Ile|918/1119|918/1119|306/372||WARNING_TRANSCRIPT_NO_START_CODON&WARNING_REF_DOES_NOT_MATCH_GENOME
supercont1.100:279751	supercont1.100	279751	C	T	chr1	80	AAEL003920						1							30	0	2	17	29	0	24	18	1	19	T|synonymous_variant|LOW|AAEL003920|AAEL003920|transcript|AAEL003920-RA|protein_coding|4/4|c.936C>T|p.Asn312Asn|936/1119|936/1119|312/372||WARNING_TRANSCRIPT_NO_START_CODON&WARNING_REF_DOES_NOT_MATCH_GENOME
supercont1.100:538560	supercont1.100	538560	A	T	chr1	80	AAEL003919						0.883455							30	3	16	18	40	0	21	4	0	8	T|intron_variant|MODIFIER|AAEL003919|AAEL003919|transcript|AAEL003919-RA|protein_coding|1/5|c.171-32A>T||||||
supercont1.100:538706	supercont1.100	538706	C	G	chr1	80	AAEL003919	0.859383					0.883455							30	3	16	20	40	0	21	4	0	8	G|synonymous_variant|LOW|AAEL003919|AAEL003919|transcript|AAEL003919-RA|protein_coding|2/6|c.285C>G|p.Ala95Ala|285/1936|285/1524|95/507||WARNING_REF_DOES_NOT_MATCH_GENOME
supercont1.100:598022	supercont1.100	598022	C	T	chr1	80	AAEL003919						0.83629							29	3	15	15	46	1	21	5	5	2	T|synonymous_variant|LOW|AAEL003919|AAEL003919|transcript|AAEL003919-RA|protein_coding|3/6|c.414C>T|p.Phe138Phe|414/1936|414/1524|138/507||WARNING_REF_DOES_NOT_MATCH_GENOME
supercont1.100:606330	supercont1.100	606330	T	C	chr1	80	AAEL003913						0.883455							30	3	16	18	43	0	21	4	2	3	C|synonymous_variant|LOW|AAEL003913|AAEL003913|transcript|AAEL003913-RA|protein_coding|4/4|c.1518A>G|p.Arg506Arg|1518/1697|1518/1662|506/553||WARNING_REF_DOES_NOT_MATCH_GENOME
supercont1.100:609700	supercont1.100	609700	G	T	chr1	80	AAEL003913	0.859383					0.883455							30	3	2	20	21	0	21	18	0	27	T|synonymous_variant|LOW|AAEL003913|AAEL003913|transcript|AAEL003913-RA|protein_coding|2/4|c.910C>A|p.Lys304Lys|910/1697|910/1662|304/553||WARNING_REF_DOES_NOT_MATCH_GENOME,T|upstream_gene_variant|MODIFIER|AAEL003910|AAEL003910|transcript|AAEL003910-RA|protein_coding||c.-3918G>T|||||3918|
supercont1.100:609807	supercont1.100	609807	G	A	chr1	80	AAEL003913						0.83629							29	3	16	18	44	1	21	4	2	2	A|synonymous_variant|LOW|AAEL003913|AAEL003913|transcript|AAEL003913-RA|protein_coding|2/4|c.803C>T|p.Val268Val|803/1697|803/1662|268/553||WARNING_REF_DOES_NOT_MATCH_GENOME,A|upstream_gene_variant|MODIFIER|AAEL003910|AAEL003910|transcript|AAEL003910-RA|protein_coding||c.-3811G>A|||||3811|
supercont1.100:610247	supercont1.100	610247	G	A	chr1	80	AAEL003913	0.798759					0.883455							30	3	16	19	46	0	21	4	1	2	A|synonymous_variant|LOW|AAEL003913|AAEL003913|transcript|AAEL003913-RA|protein_coding|2/4|c.363C>T|p.Val121Val|363/1697|363/1662|121/553||WARNING_REF_DOES_NOT_MATCH_GENOME,A|upstream_gene_variant|MODIFIER|AAEL003910|AAEL003910|transcript|AAEL003910-RA|protein_coding||c.-3371G>A|||||3371|
supercont1.100:610590	supercont1.100	610590	T	A	chr1	80	AAEL003913						0.842537							4	24	20	12	48	24	0	0	8	0	A|splice_region_variant&synonymous_variant|LOW|AAEL003913|AAEL003913|transcript|AAEL003913-RA|protein_coding|1/4|c.87A>T|p.Ala29Ala|87/1697|87/1662|29/553||,A|upstream_gene_variant|MODIFIER|AAEL003910|AAEL003910|transcript|AAEL003910-RA|protein_coding||c.-3028T>A|||||3028|
supercont1.100:613971	supercont1.100	613971	C	T	chr1	80	AAEL003910	0.787698					0.877995							30	3	16	19	46	0	19	4	1	2	T|synonymous_variant|LOW|AAEL003910|AAEL003910|transcript|AAEL003910-RA|protein_coding|2/8|c.285C>T|p.Phe95Phe|285/2223|285/2223|95/740||,T|upstream_gene_variant|MODIFIER|AAEL003913|AAEL003913|transcript|AAEL003913-RA|protein_coding||c.-3295G>A|||||3295|
supercont1.100:614224	supercont1.100	614224	G	A	chr1	80	AAEL003910	0.859383					0.883455							30	3	16	20	46	0	21	4	0	2	A|synonymous_variant|LOW|AAEL003910|AAEL003910|transcript|AAEL003910-RA|protein_coding|2/8|c.538G>A|p.Asn180Asn|538/2223|538/2223|180/740||WARNING_REF_DOES_NOT_MATCH_GENOME,A|upstream_gene_variant|MODIFIER|AAEL003913|AAEL003913|transcript|AAEL003913-RA|protein_coding||c.-3548C>T|||||3548|
supercont1.100:614415	supercont1.100	614415	C	T	chr1	80	AAEL003910	0.859383					0.883455							30	3	16	20	46	0	21	4	0	2	T|synonymous_variant|LOW|AAEL003910|AAEL003910|transcript|AAEL003910-RA|protein_coding|3/8|c.675C>T|p.Asp225Asp|675/2223|675/2223|225/740||WARNING_REF_DOES_NOT_MATCH_GENOME,T|upstream_gene_variant|MODIFIER|AAEL003913|AAEL003913|transcript|AAEL003913-RA|protein_coding||c.-3739G>A|||||3739|
supercont1.100:614514	supercont1.100	614514	C	A	chr1	80	AAEL003910	0.859383					0.883455							30	3	16	20	46	0	21	4	0	2	A|synonymous_variant|LOW|AAEL003910|AAEL003910|transcript|AAEL003910-RA|protein_coding|3/8|c.774C>A|p.Thr258Thr|774/2223|774/2223|258/740||WARNING_REF_DOES_NOT_MATCH_GENOME,A|upstream_gene_variant|MODIFIER|AAEL003913|AAEL003913|transcript|AAEL003913-RA|protein_coding||c.-3838G>T|||||3838|
supercont1.100:614540	supercont1.100	614540	A	T	chr1	80	AAEL003913	0.859383					0.883455							30	3	16	20	44	0	21	4	0	2	T|upstream_gene_variant|MODIFIER|AAEL003913|AAEL003913|transcript|AAEL003913-RA|protein_coding||c.-3864T>A|||||3864|,T|intron_variant|MODIFIER|AAEL003910|AAEL003910|transcript|AAEL003910-RA|protein_coding|3/7|c.786+14A>T||||||
supercont1.100:614742	supercont1.100	614742	T	C	chr1	80	AAEL003910						0.883455							30	3	16	18	46	0	21	4	0	2	C|synonymous_variant|LOW|AAEL003910|AAEL003910|transcript|AAEL003910-RA|protein_coding|4/8|c.942T>C|p.Asn314Asn|942/2223|942/2223|314/740||WARNING_REF_DOES_NOT_MATCH_GENOME,C|upstream_gene_variant|MODIFIER|AAEL003913|AAEL003913|transcript|AAEL003913-RA|protein_coding||c.-4066A>G|||||4066|
supercont1.100:635783	supercont1.100	635783	T	C	chr1	80	AAEL003922	0.904176												7	24	11	2	32	23	0	9	18	16	C|synonymous_variant|LOW|AAEL003922|AAEL003922|transcript|AAEL003922-RA|protein_coding|2/4|c.759A>G|p.Gly253Gly|810/1560|759/1482|253/493||,C|downstream_gene_variant|MODIFIER|AAEL003910|AAEL003910|transcript|AAEL003910-RA|protein_coding||c.*4115T>C|||||4115|,C|downstream_gene_variant|MODIFIER|AAEL003912|AAEL003912|transcript|AAEL003912-RA|protein_coding||c.*1043A>G|||||964|,C|downstream_gene_vari…
supercont1.100:636850	supercont1.100	636850	A	G	chr1	80	AAEL003912	0.859383					0.883455							30	3	7	20	47	0	21	13	0	1	G|synonymous_variant|LOW|AAEL003912|AAEL003912|transcript|AAEL003912-RA|protein_coding|3/3|c.441T>C|p.Phe147Phe|537/640|441/465|147/154||WARNING_REF_DOES_NOT_MATCH_GENOME,G|3_prime_UTR_variant|MODIFIER|AAEL003912|AAEL003912|transcript|AAEL003912-RB|protein_coding|2/2|c.*139T>C|||||139|WARNING_REF_DOES_NOT_MATCH_GENOME,G|upstream_gene_variant|MODIFIER|AAEL003922|AAEL003922|transcript|AAEL003922-RA…
supercont1.100:636877	supercont1.100	636877	C	T	chr1	80	AAEL003912	0.859383					0.883455							30	3	7	20	47	0	21	13	0	1	T|synonymous_variant|LOW|AAEL003912|AAEL003912|transcript|AAEL003912-RA|protein_coding|3/3|c.414G>A|p.Glu138Glu|510/640|414/465|138/154||WARNING_REF_DOES_NOT_MATCH_GENOME,T|3_prime_UTR_variant|MODIFIER|AAEL003912|AAEL003912|transcript|AAEL003912-RB|protein_coding|2/2|c.*112G>A|||||112|WARNING_REF_DOES_NOT_MATCH_GENOME,T|upstream_gene_variant|MODIFIER|AAEL003922|AAEL003922|transcript|AAEL003922-RA…
supercont1.100:636931	supercont1.100	636931	T	C	chr1	80	AAEL003912						0.883455							30	3	3	18	32	0	21	17	2	14	C|synonymous_variant|LOW|AAEL003912|AAEL003912|transcript|AAEL003912-RA|protein_coding|3/3|c.360A>G|p.Gly120Gly|456/640|360/465|120/154||WARNING_REF_DOES_NOT_MATCH_GENOME,C|3_prime_UTR_variant|MODIFIER|AAEL003912|AAEL003912|transcript|AAEL003912-RB|protein_coding|2/2|c.*58A>G|||||58|WARNING_REF_DOES_NOT_MATCH_GENOME,C|upstream_gene_variant|MODIFIER|AAEL003922|AAEL003922|transcript|AAEL003922-RA|p…
supercont1.100:636943	supercont1.100	636943	T	A	chr1	80	AAEL003912						0.883455							30	3	3	18	32	0	21	17	2	14	A|synonymous_variant|LOW|AAEL003912|AAEL003912|transcript|AAEL003912-RA|protein_coding|3/3|c.348A>T|p.Ala116Ala|444/640|348/465|116/154||WARNING_REF_DOES_NOT_MATCH_GENOME,A|3_prime_UTR_variant|MODIFIER|AAEL003912|AAEL003912|transcript|AAEL003912-RB|protein_coding|2/2|c.*46A>T|||||46|WARNING_REF_DOES_NOT_MATCH_GENOME,A|upstream_gene_variant|MODIFIER|AAEL003922|AAEL003922|transcript|AAEL003922-RA|p…
supercont1.100:637061	supercont1.100	637061	G	A	chr1	80	AAEL003912	0.859383					0.883455							30	3	16	20	47	0	21	4	0	1	A|synonymous_variant|LOW|AAEL003912|AAEL003912|transcript|AAEL003912-RA|protein_coding|2/3|c.291C>T|p.Phe97Phe|387/640|291/465|97/154||WARNING_REF_DOES_NOT_MATCH_GENOME,A|synonymous_variant|LOW|AAEL003912|AAEL003912|transcript|AAEL003912-RB|protein_coding|2/2|c.291C>T|p.Phe97Phe|403/717|291/363|97/120||WARNING_REF_DOES_NOT_MATCH_GENOME,A|upstream_gene_variant|MODIFIER|AAEL003922|AAEL003922|transc…
supercont1.100:637226	supercont1.100	637226	T	C	chr1	80	AAEL003912	0.798759					0.883455							30	3	7	19	37	0	21	13	1	11	C|synonymous_variant|LOW|AAEL003912|AAEL003912|transcript|AAEL003912-RA|protein_coding|2/3|c.126A>G|p.Arg42Arg|222/640|126/465|42/154||WARNING_REF_DOES_NOT_MATCH_GENOME,C|synonymous_variant|LOW|AAEL003912|AAEL003912|transcript|AAEL003912-RB|protein_coding|2/2|c.126A>G|p.Arg42Arg|238/717|126/363|42/120||WARNING_REF_DOES_NOT_MATCH_GENOME,C|upstream_gene_variant|MODIFIER|AAEL003922|AAEL003922|transc…
supercont1.100:637229	supercont1.100	637229	A	G	chr1	80	AAEL003912						0.883455							30	3	7	15	41	0	21	13	1	7	G|synonymous_variant|LOW|AAEL003912|AAEL003912|transcript|AAEL003912-RA|protein_coding|2/3|c.123T>C|p.Tyr41Tyr|219/640|123/465|41/154||WARNING_REF_DOES_NOT_MATCH_GENOME,G|synonymous_variant|LOW|AAEL003912|AAEL003912|transcript|AAEL003912-RB|protein_coding|2/2|c.123T>C|p.Tyr41Tyr|235/717|123/363|41/120||WARNING_REF_DOES_NOT_MATCH_GENOME,G|upstream_gene_variant|MODIFIER|AAEL003922|AAEL003922|transc…
supercont1.100:637473	supercont1.100	637473	G	A	chr1	80	AAEL003912	0.859383					0.883455							30	3	16	20	47	0	21	4	0	1	A|5_prime_UTR_premature_start_codon_gain_variant|LOW|AAEL003912|AAEL003912|transcript|AAEL003912-RA|protein_coding|1/3|c.-59C>T||||||WARNING_REF_DOES_NOT_MATCH_GENOME,A|5_prime_UTR_premature_start_codon_gain_variant|LOW|AAEL003912|AAEL003912|transcript|AAEL003912-RB|protein_coding|1/2|c.-59C>T||||||WARNING_REF_DOES_NOT_MATCH_GENOME,A|5_prime_UTR_variant|MODIFIER|AAEL003912|AAEL003912|transcript|A…
supercont1.100:660300	supercont1.100	660300	G	A	chr1	80	AAEL003911	0.904176					1							30	0	15	18	35	0	24	5	2	13	A|synonymous_variant|LOW|AAEL003911|AAEL003911|transcript|AAEL003911-RA|protein_coding|2/5|c.2097C>T|p.Pro699Pro|2097/3243|2097/2739|699/912||WARNING_REF_DOES_NOT_MATCH_GENOME
supercont1.100:660561	supercont1.100	660561	G	A	chr1	80	AAEL003911	0.75346												20	0	15	15	35	10	24	5	5	13	A|synonymous_variant|LOW|AAEL003911|AAEL003911|transcript|AAEL003911-RA|protein_coding|2/5|c.1836C>T|p.Phe612Phe|1836/3243|1836/2739|612/912||WARNING_REF_DOES_NOT_MATCH_GENOME
supercont1.100:660888	supercont1.100	660888	T	C	chr1	80	AAEL003911	0.759674												10	24	5	5	27	20	0	15	15	19	C|synonymous_variant|LOW|AAEL003911|AAEL003911|transcript|AAEL003911-RA|protein_coding|2/5|c.1509A>G|p.Gly503Gly|1509/3243|1509/2739|503/912||
supercont1.100:660960	supercont1.100	660960	C	T	chr1	80	AAEL003911	0.856052												20	0	15	17	35	10	24	5	3	13	T|synonymous_variant|LOW|AAEL003911|AAEL003911|transcript|AAEL003911-RA|protein_coding|2/5|c.1437G>A|p.Lys479Lys|1437/3243|1437/2739|479/912||WARNING_REF_DOES_NOT_MATCH_GENOME
supercont1.100:661266	supercont1.100	661266	T	C	chr1	80	AAEL003911	0.807859												19	0	15	16	29	11	24	5	4	19	C|synonymous_variant|LOW|AAEL003911|AAEL003911|transcript|AAEL003911-RA|protein_coding|1/5|c.1269A>G|p.Thr423Thr|1269/3243|1269/2739|423/912||WARNING_REF_DOES_NOT_MATCH_GENOME
supercont1.100:661275	supercont1.100	661275	G	A	chr1	80	AAEL003911	0.807859												19	0	15	16	29	11	24	5	4	19	A|synonymous_variant|LOW|AAEL003911|AAEL003911|transcript|AAEL003911-RA|protein_coding|1/5|c.1260C>T|p.Phe420Phe|1260/3243|1260/2739|420/912||WARNING_REF_DOES_NOT_MATCH_GENOME
supercont1.100:661276	supercont1.100	661276	T	A	chr1	80	AAEL003911	0.807859												19	0	15	16	35	11	24	5	4	13	A|synonymous_variant|LOW|AAEL003911|AAEL003911|transcript|AAEL003911-RA|protein_coding|1/5|c.1259A>T|p.Phe420Phe|1259/3243|1259/2739|420/912||WARNING_REF_DOES_NOT_MATCH_GENOME
supercont1.100:661809	supercont1.100	661809	C	T	chr1	80	AAEL003911						0.883455							30	3	16	18	47	0	21	4	0	1	T|synonymous_variant|LOW|AAEL003911|AAEL003911|transcript|AAEL003911-RA|protein_coding|1/5|c.726G>A|p.Gln242Gln|726/3243|726/2739|242/912||WARNING_REF_DOES_NOT_MATCH_GENOME
supercont1.100:662037	supercont1.100	662037	C	T	chr1	80	AAEL003911	0.952174					0.923737							28	0	15	19	35	2	24	5	1	13	T|synonymous_variant|LOW|AAEL003911|AAEL003911|transcript|AAEL003911-RA|protein_coding|1/5|c.498G>A|p.Gly166Gly|498/3243|498/2739|166/912||WARNING_REF_DOES_NOT_MATCH_GENOME
supercont1.100:662247	supercont1.100	662247	T	C	chr1	80	AAEL003911	0.856052												20	0	15	17	25	10	24	5	3	23	C|synonymous_variant|LOW|AAEL003911|AAEL003911|transcript|AAEL003911-RA|protein_coding|1/5|c.288A>G|p.Glu96Glu|288/3243|288/2739|96/912||WARNING_REF_DOES_NOT_MATCH_GENOME
supercont1.100:678500	supercont1.100	678500	G	A	chr1	80	AAEL003903	0.859383					0.883455							30	3	15	20	47	0	21	5	0	1	A|missense_variant|MODERATE|AAEL003903|AAEL003903|transcript|AAEL003903-RA|protein_coding|1/3|c.64G>A|p.Ala22Thr|203/1796|64/1314|22/437||
supercont1.100:710352	supercont1.100	710352	G	A	chr1	80	AAEL003906	0.802062					0.849064							26	0	12	16	25	4	24	8	4	21	A|synonymous_variant|LOW|AAEL003906|AAEL003906|transcript|AAEL003906-RA|protein_coding|1/3|c.13C>T|p.Leu5Leu|40/1218|13/1191|5/396||WARNING_REF_DOES_NOT_MATCH_GENOME,A|downstream_gene_variant|MODIFIER|AAEL003921|AAEL003921|transcript|AAEL003921-RA|protein_coding||c.*854G>A|||||789|
supercont1.100:769193	supercont1.100	769193	C	T	chr1	80	AAEL003908						0.878322							29	2	14	14	24	1	22	6	6	22	T|synonymous_variant|LOW|AAEL003908|AAEL003908|transcript|AAEL003908-RA|protein_coding|3/4|c.1266C>T|p.Cys422Cys|1458/2915|1266/2637|422/878||
supercont1.100:769238	supercont1.100	769238	G	A	chr1	80	AAEL003908						0.83629							29	3	14	15	24	1	21	6	5	22	A|synonymous_variant|LOW|AAEL003908|AAEL003908|transcript|AAEL003908-RA|protein_coding|3/4|c.1311G>A|p.Lys437Lys|1503/2915|1311/2637|437/878||
supercont1.100:769253	supercont1.100	769253	G	A	chr1	80	AAEL003908						0.872732							29	2	14	15	24	1	20	6	5	24	A|synonymous_variant|LOW|AAEL003908|AAEL003908|transcript|AAEL003908-RA|protein_coding|3/4|c.1326G>A|p.Gln442Gln|1518/2915|1326/2637|442/878||
supercont1.100:769266	supercont1.100	769266	T	C	chr1	80	AAEL003908						0.83629							29	3	14	16	24	1	21	6	4	24	C|synonymous_variant|LOW|AAEL003908|AAEL003908|transcript|AAEL003908-RA|protein_coding|3/4|c.1339T>C|p.Leu447Leu|1531/2915|1339/2637|447/878||
supercont1.100:2557355	supercont1.100	2557355	C	T	chr1	80	AAEL003914						0.834696							28	2	5	10	29	2	22	15	10	19	T|synonymous_variant|LOW|AAEL003914|AAEL003914|transcript|AAEL003914-RA|protein_coding|7/9|c.840C>T|p.Asp280Asp|840/2771|840/1419|280/472||WARNING_REF_DOES_NOT_MATCH_GENOME
supercont1.100:2594412	supercont1.100	2594412	G	A	chr1	80	AAEL003917	0.798759					0.883455							30	3	4	19	26	0	21	16	1	20	A|synonymous_variant|LOW|AAEL003917|AAEL003917|transcript|AAEL003917-RA|protein_coding|2/2|c.216C>T|p.Ser72Ser|494/1196|216/681|72/226||
supercont1.100:2618412	supercont1.100	2618412	C	T	chr1	80	AAEL003907	0.75346												6	24	20	5	43	22	0	0	15	5	T|synonymous_variant|LOW|AAEL003907|AAEL003907|transcript|AAEL003907-RA|protein_coding|1/2|c.495C>T|p.Asn165Asn|877/2315|495/1887|165/628||
supercont1.100:2618612	supercont1.100	2618612	A	G	chr1	80	AAEL003907	0.798759					0.883455							30	3	4	19	27	0	21	16	1	21	G|missense_variant|MODERATE|AAEL003907|AAEL003907|transcript|AAEL003907-RA|protein_coding|1/2|c.695A>G|p.Gln232Arg|1077/2315|695/1887|232/628||
supercont1.100:2632201	supercont1.100	2632201	T	C	chr1	80	AAEL003907	0.798759					0.883455							30	3	4	19	26	0	21	16	1	20	C|synonymous_variant|LOW|AAEL003907|AAEL003907|transcript|AAEL003907-RA|protein_coding|2/2|c.1173T>C|p.Ile391Ile|1555/2315|1173/1887|391/628||
supercont1.100:2632618	supercont1.100	2632618	G	A	chr1	80	AAEL003907						0.83629							29	3	4	16	26	1	21	16	4	22	A|synonymous_variant|LOW|AAEL003907|AAEL003907|transcript|AAEL003907-RA|protein_coding|2/2|c.1590G>A|p.Gln530Gln|1972/2315|1590/1887|530/628||
supercont1.100:2632639	supercont1.100	2632639	A	G	chr1	80	AAEL003907						0.920123							29	1	4	15	26	1	23	16	5	22	G|synonymous_variant|LOW|AAEL003907|AAEL003907|transcript|AAEL003907-RA|protein_coding|2/2|c.1611A>G|p.Lys537Lys|1993/2315|1611/1887|537/628||WARNING_REF_DOES_NOT_MATCH_GENOME
supercont1.1004:118986	supercont1.1004	118986	T	C	unmapped	980	AAEL014098										0.668151			29	6	20	6	48	1	18	0	14	0	C|synonymous_variant|LOW|AAEL014098|AAEL014098|transcript|AAEL014098-RA|protein_coding|3/3|c.984T>C|p.Pro328Pro|1660/1810|984/1134|328/377||
supercont1.1009:270931	supercont1.1009	270931	C	T	unmapped	983	AAEL014114									0.904468				29	21	1	19	46	1	3	19	1	2	T|synonymous_variant|LOW|AAEL014114|AAEL014114|transcript|AAEL014114-RA|protein_coding|1/4|c.33G>A|p.Arg11Arg|225/2017|33/1374|11/457||WARNING_REF_DOES_NOT_MATCH_GENOME
supercont1.101:279270	supercont1.101	279270	A	G	chr3	362	AAEL003941									0.936924				22	3	2	13	48	8	19	18	7	0	G|intron_variant|MODIFIER|AAEL003941|AAEL003941|transcript|AAEL003941-RA|protein_coding|1/6|c.134-11A>G||||||
supercont1.101:300536	supercont1.101	300536	C	T	chr3	362	AAEL003941									0.791786				24	11	6	20	48	4	13	14	0	0	T|synonymous_variant|LOW|AAEL003941|AAEL003941|transcript|AAEL003941-RA|protein_coding|6/7|c.2748C>T|p.Ile916Ile|2748/3829|2748/3270|916/1089||WARNING_REF_DOES_NOT_MATCH_GENOME
supercont1.101:300670	supercont1.101	300670	T	C	chr3	362	AAEL003941									0.791786				16	8	6	11	48	14	12	14	7	0	C|intron_variant|MODIFIER|AAEL003941|AAEL003941|transcript|AAEL003941-RA|protein_coding|6/6|c.2806+76T>C||||||
supercont1.101:310894	supercont1.101	310894	C	T	chr3	362	AAEL003931									0.791786				30	13	6	20	48	0	11	14	0	0	T|intron_variant|MODIFIER|AAEL003931|AAEL003931|transcript|AAEL003931-RA|protein_coding|2/2|c.301-35C>T||||||
supercont1.101:310922	supercont1.101	310922	C	T	chr3	362	AAEL003931									0.791786				25	12	6	16	48	5	12	14	4	0	T|splice_region_variant&intron_variant|LOW|AAEL003931|AAEL003931|transcript|AAEL003931-RA|protein_coding|2/2|c.301-7C>T||||||
supercont1.101:310924	supercont1.101	310924	C	A	chr3	362	AAEL003931									0.791786				30	13	6	20	48	0	11	14	0	0	A|splice_region_variant&intron_variant|LOW|AAEL003931|AAEL003931|transcript|AAEL003931-RA|protein_coding|2/2|c.301-5C>A||||||
supercont1.101:359742	supercont1.101	359742	C	G	chr3	362	AAEL003925		1	1					0.95426	1				30	22	20	19	0	0	0	0	1	26	G|missense_variant|MODERATE|AAEL003925|AAEL003925|transcript|AAEL003925-RA|protein_coding|2/4|c.105G>C|p.Glu35Asp|1463/2546|105/537|35/178||
supercont1.101:359786	supercont1.101	359786	T	C	chr3	362	AAEL003925		1	1					0.95426	1				30	22	20	19	0	0	0	0	1	26	C|intron_variant|MODIFIER|AAEL003925|AAEL003925|transcript|AAEL003925-RA|protein_coding|1/3|c.70-9A>G||||||
supercont1.101:521711	supercont1.101	521711	G	C	chr3	362	AAEL003928					1								15	0	20	4	42	15	24	0	16	6	C|intron_variant|MODIFIER|AAEL003928|AAEL003928|transcript|AAEL003928-RA|protein_coding|8/8|c.3001+30G>C||||||
supercont1.101:521725	supercont1.101	521725	T	C	chr3	362	AAEL003928					1								14	0	20	4	42	14	24	0	16	6	C|intron_variant|MODIFIER|AAEL003928|AAEL003928|transcript|AAEL003928-RA|protein_coding|8/8|c.3002-16T>C||||||
supercont1.101:651689	supercont1.101	651689	T	G	chr3	362	AAEL003933			0.973485										1	3	20	3	48	29	21	0	15	0	G|synonymous_variant|LOW|AAEL003933|AAEL003933|transcript|AAEL003933-RA|protein_coding|10/10|c.4182A>C|p.Gly1394Gly|4182/4218|4182/4218|1394/1405||
supercont1.101:654477	supercont1.101	654477	A	C	chr3	362	AAEL003933							1						30	21	0	19	7	0	3	20	1	41	C|synonymous_variant|LOW|AAEL003933|AAEL003933|transcript|AAEL003933-RA|protein_coding|5/10|c.1705T>G|p.Val569Val|1705/4218|1705/4218|569/1405||WARNING_REF_DOES_NOT_MATCH_GENOME
supercont1.101:1535771	supercont1.101	1535771	A	T	chr3	362	AAEL003932		0.942082											22	22	5	18	2	4	0	15	0	46	T|synonymous_variant|LOW|AAEL003932|AAEL003932|transcript|AAEL003932-RA|protein_coding|3/4|c.1158A>T|p.Ser386Ser|1158/1335|1158/1335|386/444||WARNING_REF_DOES_NOT_MATCH_GENOME
supercont1.1014:255183	supercont1.1014	255183	T	C	chr2	169	AAEL014130									0.842371				4	18	1	11	44	26	6	19	9	4	C|synonymous_variant|LOW|AAEL014130|AAEL014130|transcript|AAEL014130-RA|protein_coding|3/4|c.1071T>C|p.Gly357Gly|1101/1551|1071/1326|357/441||WARNING_REF_DOES_NOT_MATCH_GENOME,C|3_prime_UTR_variant|MODIFIER|AAEL014134|AAEL014134|transcript|AAEL014134-RA|protein_coding|7/7|c.*636A>G|||||636|WARNING_TRANSCRIPT_NO_START_CODON&WARNING_REF_DOES_NOT_MATCH_GENOME
supercont1.1014:255198	supercont1.1014	255198	C	T	chr2	169	AAEL014130									0.842371				4	18	1	9	44	26	6	19	11	4	T|synonymous_variant|LOW|AAEL014130|AAEL014130|transcript|AAEL014130-RA|protein_coding|3/4|c.1086C>T|p.Thr362Thr|1116/1551|1086/1326|362/441||WARNING_REF_DOES_NOT_MATCH_GENOME,T|3_prime_UTR_variant|MODIFIER|AAEL014134|AAEL014134|transcript|AAEL014134-RA|protein_coding|7/7|c.*621G>A|||||621|WARNING_TRANSCRIPT_NO_START_CODON&WARNING_REF_DOES_NOT_MATCH_GENOME
supercont1.1014:255216	supercont1.1014	255216	G	C	chr2	169	AAEL014130		0.943653											26	24	13	15	2	4	0	7	5	46	C|synonymous_variant|LOW|AAEL014130|AAEL014130|transcript|AAEL014130-RA|protein_coding|3/4|c.1104G>C|p.Ala368Ala|1134/1551|1104/1326|368/441||,C|3_prime_UTR_variant|MODIFIER|AAEL014134|AAEL014134|transcript|AAEL014134-RA|protein_coding|7/7|c.*603C>G|||||603|WARNING_TRANSCRIPT_NO_START_CODON
supercont1.1014:256599	supercont1.1014	256599	A	G	chr2	169	AAEL014130									0.782687				29	24	19	20	6	1	0	1	0	42	G|downstream_gene_variant|MODIFIER|AAEL014130|AAEL014130|transcript|AAEL014130-RA|protein_coding||c.*1161A>G|||||868|,G|intron_variant|MODIFIER|AAEL014134|AAEL014134|transcript|AAEL014134-RA|protein_coding|3/6|c.1123-30T>C||||||WARNING_TRANSCRIPT_NO_START_CODON
supercont1.1014:256600	supercont1.1014	256600	T	C	chr2	169	AAEL014130									0.812233				30	24	19	20	5	0	0	1	0	43	C|downstream_gene_variant|MODIFIER|AAEL014130|AAEL014130|transcript|AAEL014130-RA|protein_coding||c.*1162T>C|||||869|,C|intron_variant|MODIFIER|AAEL014134|AAEL014134|transcript|AAEL014134-RA|protein_coding|3/6|c.1123-31A>G||||||WARNING_TRANSCRIPT_NO_START_CODON
supercont1.1018:194109	supercont1.1018	194109	T	C	unmapped	988	AAEL014144						0.840587							30	4	15	19	41	0	20	5	1	7	C|synonymous_variant|LOW|AAEL014144|AAEL014144|transcript|AAEL014144-RA|protein_coding|2/6|c.2997T>C|p.Cys999Cys|2999/7989|2997/7987|999/2661||WARNING_TRANSCRIPT_INCOMPLETE,C|intron_variant|MODIFIER|AAEL014142|AAEL014142|transcript|AAEL014142-RA|protein_coding|6/7|c.*231-4050A>G||||||
supercont1.1018:194145	supercont1.1018	194145	C	A	unmapped	988	AAEL014144	0.847925					0.920123							29	1	13	18	41	1	23	7	2	7	A|synonymous_variant|LOW|AAEL014144|AAEL014144|transcript|AAEL014144-RA|protein_coding|2/6|c.3033C>A|p.Gly1011Gly|3035/7989|3033/7987|1011/2661||WARNING_TRANSCRIPT_INCOMPLETE,A|intron_variant|MODIFIER|AAEL014142|AAEL014142|transcript|AAEL014142-RA|protein_coding|6/7|c.*231-4086G>T||||||
supercont1.1019:132769	supercont1.1019	132769	A	G	unmapped	989	AAEL014146	0.759674												21	24	20	5	36	9	0	0	15	10	G|synonymous_variant|LOW|AAEL014146|AAEL014146|transcript|AAEL014146-RA|protein_coding|2/2|c.334T>C|p.Leu112Leu|535/1934|334/1488|112/495||
supercont1.102:884994	supercont1.102	884994	T	A	chr3	390	AAEL003973										0.634262			30	16	20	8	48	0	8	0	12	0	A|5_prime_UTR_variant|MODIFIER|AAEL003973|AAEL003973|transcript|AAEL003973-RB|protein_coding|1/6|c.-72T>A|||||72|,A|5_prime_UTR_variant|MODIFIER|AAEL003973|AAEL003973|transcript|AAEL003973-RA|protein_coding|1/6|c.-72T>A|||||72|
supercont1.102:1462836	supercont1.102	1462836	G	A	chr3	390	AAEL003963						0.839013							27	1	7	13	38	3	23	13	5	10	A|synonymous_variant|LOW|AAEL003963|AAEL003963|transcript|AAEL003963-RA|protein_coding|3/4|c.1788C>T|p.Cys596Cys|1948/2695|1788/2256|596/751||WARNING_REF_DOES_NOT_MATCH_GENOME
supercont1.102:1517053	supercont1.102	1517053	A	G	chr3	390	AAEL003965								0.936924					16	10	20	2	48	14	14	0	18	0	G|synonymous_variant|LOW|AAEL003965|AAEL003965|transcript|AAEL003965-RA|protein_coding|2/5|c.1560T>C|p.Ile520Ile|1560/2554|1560/2400|520/799||
supercont1.102:1517104	supercont1.102	1517104	G	A	chr3	390	AAEL003965								0.936924					9	13	19	2	48	19	11	1	18	0	A|synonymous_variant|LOW|AAEL003965|AAEL003965|transcript|AAEL003965-RA|protein_coding|2/5|c.1509C>T|p.Tyr503Tyr|1509/2554|1509/2400|503/799||
supercont1.102:1517110	supercont1.102	1517110	C	T	chr3	390	AAEL003965								0.936924					7	13	17	2	48	23	11	3	18	0	T|synonymous_variant|LOW|AAEL003965|AAEL003965|transcript|AAEL003965-RA|protein_coding|2/5|c.1503G>A|p.Gly501Gly|1503/2554|1503/2400|501/799||WARNING_REF_DOES_NOT_MATCH_GENOME
supercont1.102:1517122	supercont1.102	1517122	T	C	chr3	390	AAEL003965								0.936924					7	13	17	2	48	23	11	3	18	0	C|synonymous_variant|LOW|AAEL003965|AAEL003965|transcript|AAEL003965-RA|protein_coding|2/5|c.1491A>G|p.Arg497Arg|1491/2554|1491/2400|497/799||WARNING_REF_DOES_NOT_MATCH_GENOME
supercont1.102:1517548	supercont1.102	1517548	G	A	chr3	390	AAEL003965								0.936924					5	13	19	2	48	25	11	1	18	0	A|synonymous_variant|LOW|AAEL003965|AAEL003965|transcript|AAEL003965-RA|protein_coding|2/5|c.1065C>T|p.Phe355Phe|1065/2554|1065/2400|355/799||
supercont1.102:1517590	supercont1.102	1517590	A	G	chr3	390	AAEL003965								0.936924					7	10	17	2	48	23	14	3	18	0	G|synonymous_variant|LOW|AAEL003965|AAEL003965|transcript|AAEL003965-RA|protein_coding|2/5|c.1023T>C|p.Ile341Ile|1023/2554|1023/2400|341/799||WARNING_REF_DOES_NOT_MATCH_GENOME
supercont1.102:1518268	supercont1.102	1518268	G	A	chr3	390	AAEL003965			1					0.936924					0	10	17	2	48	30	14	3	18	0	A|synonymous_variant|LOW|AAEL003965|AAEL003965|transcript|AAEL003965-RA|protein_coding|2/5|c.345C>T|p.Asp115Asp|345/2554|345/2400|115/799||WARNING_REF_DOES_NOT_MATCH_GENOME
supercont1.102:1518274	supercont1.102	1518274	T	C	chr3	390	AAEL003965			1					0.936924					0	10	17	2	48	30	14	3	18	0	C|synonymous_variant|LOW|AAEL003965|AAEL003965|transcript|AAEL003965-RA|protein_coding|2/5|c.339A>G|p.Arg113Arg|339/2554|339/2400|113/799||WARNING_REF_DOES_NOT_MATCH_GENOME
supercont1.102:1573327	supercont1.102	1573327	T	C	chr3	390	AAEL003952			1										0	10	18	3	48	30	14	2	17	0	C|synonymous_variant|LOW|AAEL003952|AAEL003952|transcript|AAEL003952-RA|protein_coding|5/6|c.2166A>G|p.Glu722Glu|2166/2385|2166/2385|722/794||
supercont1.102:1573507	supercont1.102	1573507	G	A	chr3	390	AAEL003952								0.969075					3	10	17	1	48	27	14	3	19	0	A|synonymous_variant|LOW|AAEL003952|AAEL003952|transcript|AAEL003952-RA|protein_coding|5/6|c.1986C>T|p.Ser662Ser|1986/2385|1986/2385|662/794||
supercont1.102:1617829	supercont1.102	1617829	G	A	chr3	390	AAEL003952	0.798759												7	21	18	1	31	23	3	2	19	17	A|intron_variant|MODIFIER|AAEL003952|AAEL003952|transcript|AAEL003952-RA|protein_coding|1/5|c.300+14C>T||||||
supercont1.102:2119567	supercont1.102	2119567	G	A	chr3	390	AAEL003968										0.695334			6	23	14	19	35	24	1	6	1	13	A|synonymous_variant|LOW|AAEL003968|AAEL003968|transcript|AAEL003968-RA|protein_coding|3/4|c.1164C>T|p.Ile388Ile|1354/3917|1164/3084|388/1027||WARNING_REF_DOES_NOT_MATCH_GENOME
supercont1.102:2652487	supercont1.102	2652487	A	C	chr3	390	AAEL003975				1			1						30	19	0	20	11	0	5	20	0	37	C|synonymous_variant|LOW|AAEL003975|AAEL003975|transcript|AAEL003975-RA|protein_coding|3/3|c.1849A>C|p.Arg617Arg|1849/1920|1849/1920|617/639||WARNING_REF_DOES_NOT_MATCH_GENOME
supercont1.1020:281211	supercont1.1020	281211	G	T	unmapped	990	AAEL014153						0.862382							29	2	9	13	16	1	18	11	7	20	T|synonymous_variant|LOW|AAEL014153|AAEL014153|transcript|AAEL014153-RA|protein_coding|1/1|c.267G>T|p.Val89Val|273/399|267/393|89/130||WARNING_REF_DOES_NOT_MATCH_GENOME,T|downstream_gene_variant|MODIFIER|AAEL014157|AAEL014157|transcript|AAEL014157-RA|protein_coding||c.*263G>T|||||263|
supercont1.1026:162167	supercont1.1026	162167	C	A	unmapped	993	AAEL014174										0.732922			30	24	20	6	48	0	0	0	14	0	A|missense_variant|MODERATE|AAEL014174|AAEL014174|transcript|AAEL014174-RA|protein_coding|3/5|c.469C>A|p.Gln157Lys|469/1614|469/1614|157/537||,A|upstream_gene_variant|MODIFIER|AAEL014175|AAEL014175|transcript|AAEL014175-RA|protein_coding||c.-3774C>A|||||3774|WARNING_TRANSCRIPT_NO_START_CODON
supercont1.1026:224603	supercont1.1026	224603	G	C	unmapped	993	AAEL014173										0.659258			28	24	20	5	48	2	0	0	15	0	C|upstream_gene_variant|MODIFIER|AAEL014173|AAEL014173|transcript|AAEL014173-RA|protein_coding||c.-1302G>C|||||1302|,C|intron_variant|MODIFIER|AAEL014175|AAEL014175|transcript|AAEL014175-RA|protein_coding|1/2|c.202-56G>C||||||WARNING_TRANSCRIPT_NO_START_CODON
supercont1.1028:255818	supercont1.1028	255818	T	C	unmapped	995	AAEL014179			1										0	7	15	2	46	22	17	5	18	0	C|splice_region_variant&intron_variant|LOW|AAEL014179|AAEL014179|transcript|AAEL014179-RA|protein_coding|4/4|c.386-4T>C||||||
supercont1.1031:248444	supercont1.1031	248444	T	C	unmapped	997	AAEL014192		0.970803											10	0	13	9	47	20	22	7	11	1	C|missense_variant|MODERATE|AAEL014192|AAEL014192|transcript|AAEL014192-RA|protein_coding|1/1|c.769A>G|p.Thr257Ala|769/1740|769/1740|257/579||
supercont1.1031:248589	supercont1.1031	248589	C	A	unmapped	997	AAEL014192		0.970803	0.973806										30	22	6	19	1	0	0	14	1	47	A|synonymous_variant|LOW|AAEL014192|AAEL014192|transcript|AAEL014192-RA|protein_coding|1/1|c.624G>T|p.Asn208Asn|624/1740|624/1740|208/579||WARNING_REF_DOES_NOT_MATCH_GENOME
supercont1.1031:249223	supercont1.1031	249223	G	A	unmapped	997	AAEL014192		0.970803	0.973806										30	22	6	18	1	0	0	14	2	47	A|upstream_gene_variant|MODIFIER|AAEL014192|AAEL014192|transcript|AAEL014192-RA|protein_coding||c.-11C>T|||||11|
supercont1.1035:175256	supercont1.1035	175256	G	T	unmapped	1000	AAEL014204				1									30	14	0	20	23	0	10	20	0	25	T|synonymous_variant|LOW|AAEL014204|AAEL014204|transcript|AAEL014204-RA|protein_coding|2/2|c.369G>T|p.Asn123Asn|548/1110|369/756|123/251||WARNING_REF_DOES_NOT_MATCH_GENOME
supercont1.1036:217486	supercont1.1036	217486	T	C	unmapped	1001	AAEL014206	0.768718							0.940419					0	19	19	0	46	30	5	1	20	2	C|synonymous_variant|LOW|AAEL014206|AAEL014206|transcript|AAEL014206-RA|protein_coding|3/3|c.1158A>G|p.Pro386Pro|1158/1455|1158/1455|386/484||
supercont1.1036:217696	supercont1.1036	217696	G	T	unmapped	1001	AAEL014206	0.807859												18	24	20	4	48	12	0	0	16	0	T|synonymous_variant|LOW|AAEL014206|AAEL014206|transcript|AAEL014206-RA|protein_coding|3/3|c.948C>A|p.Ala316Ala|948/1455|948/1455|316/484||
supercont1.1037:194747	supercont1.1037	194747	G	A	chr3	463	AAEL018271					0.952174				0.936452				28	24	1	20	47	0	0	19	0	1	A|synonymous_variant|LOW|AAEL018271|AAEL018271|transcript|AAEL018271-RA|protein_coding|4/15|c.741C>T|p.Asp247Asp|1196/3263|741/2808|247/935||WARNING_REF_DOES_NOT_MATCH_GENOME
supercont1.1037:195198	supercont1.1037	195198	C	T	chr3	463	AAEL018271									0.904468				4	11	1	15	46	26	13	19	5	2	T|synonymous_variant|LOW|AAEL018271|AAEL018271|transcript|AAEL018271-RA|protein_coding|3/15|c.444G>A|p.Ala148Ala|899/3263|444/2808|148/935||WARNING_REF_DOES_NOT_MATCH_GENOME
supercont1.1037:195201	supercont1.1037	195201	A	C	chr3	463	AAEL018271									0.904468				4	11	1	15	46	26	13	19	5	2	C|synonymous_variant|LOW|AAEL018271|AAEL018271|transcript|AAEL018271-RA|protein_coding|3/15|c.441T>G|p.Ser147Ser|896/3263|441/2808|147/935||WARNING_REF_DOES_NOT_MATCH_GENOME
supercont1.1041:1929	supercont1.1041	1929	A	G	unmapped	1003	AAEL014220	0.81372			1									6	20	20	0	34	24	4	0	20	14	G|synonymous_variant|LOW|AAEL014220|AAEL014220|transcript|AAEL014220-RA|protein_coding|3/4|c.555T>C|p.Asn185Asn|555/1126|555/1125|185/374||WARNING_TRANSCRIPT_NO_STOP_CODON
supercont1.1043:223596	supercont1.1043	223596	T	G	unmapped	1004	AAEL014224			1										0	17	16	0	42	28	5	2	14	0	G|intron_variant|MODIFIER|AAEL014224|AAEL014224|transcript|AAEL014224-RA|protein_coding|2/4|c.489+79A>C||||||
supercont1.1045:200317	supercont1.1045	200317	G	A	unmapped	1005	AAEL014229			0.973806					0.969941					30	20	2	20	1	0	4	18	0	47	A|synonymous_variant|LOW|AAEL014229|AAEL014229|transcript|AAEL014229-RA|protein_coding|5/6|c.294G>A|p.Leu98Leu|1060/2144|294/1317|98/438||WARNING_REF_DOES_NOT_MATCH_GENOME,A|downstream_gene_variant|MODIFIER|AAEL014231|AAEL014231|transcript|AAEL014231-RA|protein_coding||c.*1432C>T|||||1432|WARNING_TRANSCRIPT_INCOMPLETE
supercont1.1047:49416	supercont1.1047	49416	C	T	chr2	125	AAEL014244					0.95255								26	23	0	14	11	4	1	20	6	37	T|synonymous_variant|LOW|AAEL014244|AAEL014244|transcript|AAEL014244-RA|protein_coding|3/3|c.1302C>T|p.Tyr434Tyr|1302/1716|1302/1575|434/524||WARNING_REF_DOES_NOT_MATCH_GENOME
supercont1.1047:111992	supercont1.1047	111992	G	T	chr2	125	AAEL014240					0.952174								26	24	1	18	13	4	0	19	2	33	T|synonymous_variant|LOW|AAEL014240|AAEL014240|transcript|AAEL014240-RA|protein_coding|1/2|c.207C>A|p.Ala69Ala|254/926|207/879|69/292||WARNING_REF_DOES_NOT_MATCH_GENOME
supercont1.1049:116825	supercont1.1049	116825	A	G	unmapped	1007	AAEL014247	0.759674												10	24	5	5	33	20	0	15	15	15	G|synonymous_variant|LOW|AAEL014247|AAEL014247|transcript|AAEL014247-RA|protein_coding|1/5|c.9T>C|p.Asn3Asn|9/1111|9/942|3/313||,G|upstream_gene_variant|MODIFIER|AAEL014251|AAEL014251|transcript|AAEL014251-RA|protein_coding||c.-4075A>G|||||4070|
supercont1.1049:183126	supercont1.1049	183126	C	T	unmapped	1007	AAEL014248	0.798759												20	3	19	19	44	10	21	1	1	4	T|synonymous_variant|LOW|AAEL014248|AAEL014248|transcript|AAEL014248-RA|protein_coding|4/4|c.1476C>T|p.Val492Val|2056/3139|1476/1638|492/545||
supercont1.1049:183240	supercont1.1049	183240	C	T	unmapped	1007	AAEL014248	0.859383					0.883455							30	3	19	20	48	0	21	1	0	0	T|synonymous_variant|LOW|AAEL014248|AAEL014248|transcript|AAEL014248-RA|protein_coding|4/4|c.1590C>T|p.Phe530Phe|2170/3139|1590/1638|530/545||
supercont1.1049:232485	supercont1.1049	232485	G	A	unmapped	1007	AAEL014249						0.83629							29	3	15	14	45	1	21	5	6	3	A|synonymous_variant|LOW|AAEL014249|AAEL014249|transcript|AAEL014249-RA|protein_coding|3/4|c.591G>A|p.Gly197Gly|591/3511|591/3051|197/1016||
supercont1.1049:258204	supercont1.1049	258204	C	G	unmapped	1007	AAEL014250	0.90068	0.939232				0.919055							30	2	19	20	48	0	20	1	0	0	G|synonymous_variant|LOW|AAEL014250|AAEL014250|transcript|AAEL014250-RA|protein_coding|2/3|c.354G>C|p.Ala118Ala|536/1119|354/744|118/247||
supercont1.105:132264	supercont1.105	132264	G	A	unmapped	547	AAEL004012	0.798759												8	21	20	1	41	22	3	0	19	7	A|synonymous_variant|LOW|AAEL004012|AAEL004012|transcript|AAEL004012-RA|protein_coding|4/5|c.867C>T|p.Thr289Thr|867/1497|867/1497|289/498||
supercont1.105:2139879	supercont1.105	2139879	C	T	unmapped	547	AAEL004004	0.768718												21	5	20	20	48	9	19	0	0	0	T|synonymous_variant|LOW|AAEL004004|AAEL004004|transcript|AAEL004004-RA|protein_coding|2/2|c.825G>A|p.Gly275Gly|1163/2140|825/933|275/310||,T|downstream_gene_variant|MODIFIER|AAEL004040|AAEL004040|transcript|AAEL004040-RA|protein_coding||c.*3565C>T|||||2425|
supercont1.105:2139885	supercont1.105	2139885	C	T	unmapped	547	AAEL004004	0.795371	0.971036											21	1	17	17	48	9	23	3	3	0	T|synonymous_variant|LOW|AAEL004004|AAEL004004|transcript|AAEL004004-RA|protein_coding|2/2|c.819G>A|p.Glu273Glu|1157/2140|819/933|273/310||,T|downstream_gene_variant|MODIFIER|AAEL004040|AAEL004040|transcript|AAEL004040-RA|protein_coding||c.*3571C>T|||||2431|
supercont1.105:2139993	supercont1.105	2139993	T	A	unmapped	547	AAEL004004	0.802062												15	24	16	4	43	15	0	4	16	5	A|synonymous_variant|LOW|AAEL004004|AAEL004004|transcript|AAEL004004-RA|protein_coding|2/2|c.711A>T|p.Pro237Pro|1049/2140|711/933|237/310||,A|downstream_gene_variant|MODIFIER|AAEL004040|AAEL004040|transcript|AAEL004040-RA|protein_coding||c.*3679T>A|||||2539|
supercont1.105:2140026	supercont1.105	2140026	T	C	unmapped	547	AAEL004004	0.81372												26	4	20	20	48	4	20	0	0	0	C|synonymous_variant|LOW|AAEL004004|AAEL004004|transcript|AAEL004004-RA|protein_coding|2/2|c.678A>G|p.Glu226Glu|1016/2140|678/933|226/310||,C|downstream_gene_variant|MODIFIER|AAEL004040|AAEL004040|transcript|AAEL004040-RA|protein_coding||c.*3712T>C|||||2572|
supercont1.105:2140217	supercont1.105	2140217	T	G	unmapped	547	AAEL004004	0.768718												30	5	20	20	48	0	19	0	0	0	G|missense_variant|MODERATE|AAEL004004|AAEL004004|transcript|AAEL004004-RA|protein_coding|2/2|c.487A>C|p.Lys163Gln|825/2140|487/933|163/310||,G|downstream_gene_variant|MODIFIER|AAEL004040|AAEL004040|transcript|AAEL004040-RA|protein_coding||c.*3903T>G|||||2763|
supercont1.105:2141986	supercont1.105	2141986	G	T	unmapped	547	AAEL004004	0.768718												30	5	20	20	48	0	19	0	0	0	T|synonymous_variant|LOW|AAEL004004|AAEL004004|transcript|AAEL004004-RA|protein_coding|1/2|c.57C>A|p.Ser19Ser|395/2140|57/933|19/310||,T|downstream_gene_variant|MODIFIER|AAEL004040|AAEL004040|transcript|AAEL004040-RA|protein_coding||c.*5672G>T|||||4532|
supercont1.1051:39552	supercont1.1051	39552	G	A	unmapped	1009	AAEL014260				1									30	15	0	20	38	0	9	20	0	10	A|intron_variant|MODIFIER|AAEL014260|AAEL014260|transcript|AAEL014260-RA|protein_coding|1/3|c.96-26G>A||||||
supercont1.1051:39623	supercont1.1051	39623	G	A	unmapped	1009	AAEL014260										0.778388			30	24	20	5	48	0	0	0	15	0	A|synonymous_variant|LOW|AAEL014260|AAEL014260|transcript|AAEL014260-RA|protein_coding|2/4|c.141G>A|p.Thr47Thr|141/5811|141/5658|47/1885||
supercont1.1051:39815	supercont1.1051	39815	C	T	unmapped	1009	AAEL014260										0.778388			30	24	20	5	48	0	0	0	15	0	T|synonymous_variant|LOW|AAEL014260|AAEL014260|transcript|AAEL014260-RA|protein_coding|2/4|c.333C>T|p.Ile111Ile|333/5811|333/5658|111/1885||
supercont1.1051:39911	supercont1.1051	39911	G	A	unmapped	1009	AAEL014260										0.717737			29	24	20	5	46	1	0	0	15	0	A|synonymous_variant|LOW|AAEL014260|AAEL014260|transcript|AAEL014260-RA|protein_coding|2/4|c.429G>A|p.Leu143Leu|429/5811|429/5658|143/1885||
supercont1.1051:40283	supercont1.1051	40283	G	T	unmapped	1009	AAEL014260				1									30	14	0	20	38	0	10	20	0	10	T|synonymous_variant|LOW|AAEL014260|AAEL014260|transcript|AAEL014260-RA|protein_coding|2/4|c.801G>T|p.Leu267Leu|801/5811|801/5658|267/1885||WARNING_REF_DOES_NOT_MATCH_GENOME
supercont1.1057:10381	supercont1.1057	10381	G	A	chr2	326	AAEL014285		1	1										30	20	2	18	0	0	0	14	0	46	A|synonymous_variant|LOW|AAEL014285|AAEL014285|transcript|AAEL014285-RA|protein_coding|1/2|c.414G>A|p.Val138Val|414/855|414/558|138/185||WARNING_TRANSCRIPT_NO_START_CODON&WARNING_REF_DOES_NOT_MATCH_GENOME,A|upstream_gene_variant|MODIFIER|AAEL014280|AAEL014280|transcript|AAEL014280-RA|protein_coding||c.-1418G>A|||||1360|,A|downstream_gene_variant|MODIFIER|AAEL014283|AAEL014283|transcript|AAEL01428…
supercont1.106:1897916	supercont1.106	1897916	G	A	unmapped	548	AAEL004048			1										0	18	20	3	48	28	6	0	17	0	A|synonymous_variant|LOW|AAEL004048|AAEL004048|transcript|AAEL004048-RA|protein_coding|8/9|c.1347C>T|p.Ile449Ile|1502/2264|1347/1539|449/512||
supercont1.106:2014843	supercont1.106	2014843	C	T	unmapped	548	AAEL004060	0.859383					0.883455							30	3	5	20	22	0	21	15	0	26	T|synonymous_variant|LOW|AAEL004060|AAEL004060|transcript|AAEL004060-RB|protein_coding|3/4|c.66C>T|p.Val22Val|153/346|66/180|22/59||WARNING_REF_DOES_NOT_MATCH_GENOME,T|synonymous_variant|LOW|AAEL004060|AAEL004060|transcript|AAEL004060-RA|protein_coding|3/5|c.66C>T|p.Val22Val|153/414|66/171|22/56||WARNING_REF_DOES_NOT_MATCH_GENOME
supercont1.106:2015462	supercont1.106	2015462	T	G	unmapped	548	AAEL004060	0.859383					0.883455							30	3	5	20	22	0	21	15	0	26	G|downstream_gene_variant|MODIFIER|AAEL004060|AAEL004060|transcript|AAEL004060-RB|protein_coding||c.*89T>G|||||10|,G|downstream_gene_variant|MODIFIER|AAEL004060|AAEL004060|transcript|AAEL004060-RA|protein_coding||c.*403T>G|||||10|,G|intergenic_region|MODIFIER|AAEL004060-AAEL004050|AAEL004060-AAEL004050|intergenic_region|AAEL004060-AAEL004050|||n.2015462T>G||||||
supercont1.106:2031320	supercont1.106	2031320	A	G	unmapped	548	AAEL004050						0.849064							4	24	20	15	48	26	0	0	5	0	G|missense_variant|MODERATE|AAEL004050|AAEL004050|transcript|AAEL004050-RA|protein_coding|6/6|c.1112T>C|p.Ile371Thr|1190/1329|1112/1119|371/372||
supercont1.106:2031325	supercont1.106	2031325	C	T	unmapped	548	AAEL004050						0.849064							4	24	20	14	48	26	0	0	6	0	T|synonymous_variant|LOW|AAEL004050|AAEL004050|transcript|AAEL004050-RA|protein_coding|6/6|c.1107G>A|p.Lys369Lys|1185/1329|1107/1119|369/372||
supercont1.106:2031753	supercont1.106	2031753	T	C	unmapped	548	AAEL004050										0.640662			30	22	15	8	26	0	0	5	12	22	C|intron_variant|MODIFIER|AAEL004050|AAEL004050|transcript|AAEL004050-RA|protein_coding|5/5|c.697-18A>G||||||
supercont1.106:2032060	supercont1.106	2032060	A	G	unmapped	548	AAEL004050	0.787698												26	3	5	19	22	4	19	15	1	26	G|synonymous_variant|LOW|AAEL004050|AAEL004050|transcript|AAEL004050-RA|protein_coding|5/6|c.447T>C|p.Ala149Ala|525/1329|447/1119|149/372||WARNING_REF_DOES_NOT_MATCH_GENOME
supercont1.106:2032268	supercont1.106	2032268	C	T	unmapped	548	AAEL004050	0.859383												25	3	5	20	22	5	21	15	0	26	T|synonymous_variant|LOW|AAEL004050|AAEL004050|transcript|AAEL004050-RA|protein_coding|4/6|c.297G>A|p.Val99Val|375/1329|297/1119|99/372||WARNING_REF_DOES_NOT_MATCH_GENOME
supercont1.106:2039122	supercont1.106	2039122	G	T	unmapped	548	AAEL004050	0.859383												25	3	5	20	22	5	21	15	0	26	T|synonymous_variant|LOW|AAEL004050|AAEL004050|transcript|AAEL004050-RA|protein_coding|1/6|c.4C>A|p.Ile2Ile|82/1329|4/1119|2/372||WARNING_REF_DOES_NOT_MATCH_GENOME,T|upstream_gene_variant|MODIFIER|AAEL004044|AAEL004044|transcript|AAEL004044-RA|protein_coding||c.-2554G>T|||||2554|WARNING_TRANSCRIPT_NO_START_CODON
supercont1.106:2041662	supercont1.106	2041662	A	G	unmapped	548	AAEL004050	0.859383												25	3	5	20	22	5	21	15	0	26	G|upstream_gene_variant|MODIFIER|AAEL004050|AAEL004050|transcript|AAEL004050-RA|protein_coding||c.-2537T>C|||||2459|,G|upstream_gene_variant|MODIFIER|AAEL004044|AAEL004044|transcript|AAEL004044-RA|protein_coding||c.-14A>G|||||14|WARNING_TRANSCRIPT_NO_START_CODON,G|intergenic_region|MODIFIER|AAEL004050-AAEL004044|AAEL004050-AAEL004044|intergenic_region|AAEL004050-AAEL004044|||n.2041662A>G||||||
supercont1.106:2041663	supercont1.106	2041663	C	T	unmapped	548	AAEL004050										0.686975			30	21	20	7	48	0	3	0	13	0	T|upstream_gene_variant|MODIFIER|AAEL004050|AAEL004050|transcript|AAEL004050-RA|protein_coding||c.-2538G>A|||||2460|,T|upstream_gene_variant|MODIFIER|AAEL004044|AAEL004044|transcript|AAEL004044-RA|protein_coding||c.-13C>T|||||13|WARNING_TRANSCRIPT_NO_START_CODON,T|intergenic_region|MODIFIER|AAEL004050-AAEL004044|AAEL004050-AAEL004044|intergenic_region|AAEL004050-AAEL004044|||n.2041663C>T||||||
supercont1.106:2093038	supercont1.106	2093038	C	T	unmapped	548	AAEL004044										0.640662			30	21	15	8	26	0	3	5	12	22	T|synonymous_variant|LOW|AAEL004044|AAEL004044|transcript|AAEL004044-RA|protein_coding|22/22|c.7023C>T|p.Asn2341Asn|7023/7056|7023/7056|2341/2351||WARNING_TRANSCRIPT_NO_START_CODON,T|downstream_gene_variant|MODIFIER|AAEL004070|AAEL004070|transcript|AAEL004070-RA|protein_coding||c.*4077G>A|||||4077|
supercont1.106:2097136	supercont1.106	2097136	A	C	unmapped	548	AAEL004070	0.787698												25	3	5	19	22	5	19	15	1	26	C|synonymous_variant|LOW|AAEL004070|AAEL004070|transcript|AAEL004070-RA|protein_coding|5/5|c.1338T>G|p.Gly446Gly|1338/1359|1338/1359|446/452||WARNING_REF_DOES_NOT_MATCH_GENOME,C|downstream_gene_variant|MODIFIER|AAEL004044|AAEL004044|transcript|AAEL004044-RA|protein_coding||c.*4065A>C|||||4065|WARNING_TRANSCRIPT_NO_START_CODON
supercont1.106:2097184	supercont1.106	2097184	A	C	unmapped	548	AAEL004070	0.798759												25	3	5	19	22	5	21	15	1	26	C|synonymous_variant|LOW|AAEL004070|AAEL004070|transcript|AAEL004070-RA|protein_coding|5/5|c.1290T>G|p.Pro430Pro|1290/1359|1290/1359|430/452||WARNING_REF_DOES_NOT_MATCH_GENOME,C|downstream_gene_variant|MODIFIER|AAEL004044|AAEL004044|transcript|AAEL004044-RA|protein_coding||c.*4113A>C|||||4113|WARNING_TRANSCRIPT_NO_START_CODON
supercont1.106:2097723	supercont1.106	2097723	C	T	unmapped	548	AAEL004070	0.798759												22	3	5	19	20	6	21	15	1	24	T|synonymous_variant|LOW|AAEL004070|AAEL004070|transcript|AAEL004070-RA|protein_coding|4/5|c.814G>A|p.Ile272Ile|814/1359|814/1359|272/452||WARNING_REF_DOES_NOT_MATCH_GENOME,T|downstream_gene_variant|MODIFIER|AAEL004044|AAEL004044|transcript|AAEL004044-RA|protein_coding||c.*4652C>T|||||4652|WARNING_TRANSCRIPT_NO_START_CODON
supercont1.106:2097932	supercont1.106	2097932	T	C	unmapped	548	AAEL004070	0.759674												10	24	20	5	48	20	0	0	15	0	C|missense_variant|MODERATE|AAEL004070|AAEL004070|transcript|AAEL004070-RA|protein_coding|3/5|c.665A>G|p.Asn222Ser|665/1359|665/1359|222/452||,C|downstream_gene_variant|MODIFIER|AAEL004044|AAEL004044|transcript|AAEL004044-RA|protein_coding||c.*4861T>C|||||4861|WARNING_TRANSCRIPT_NO_START_CODON
supercont1.106:2110576	supercont1.106	2110576	A	G	unmapped	548	AAEL016321	0.759674					0.923737							2	24	15	5	38	28	0	5	15	10	G|downstream_gene_variant|MODIFIER|AAEL016321|AAEL016321|transcript|AAEL016321-RA|pseudogene||n.*4235T>C|||||4235|,G|intron_variant|MODIFIER|AAEL004074|AAEL004074|transcript|AAEL004074-RA|protein_coding|5/7|c.1018-10T>C||||||
supercont1.106:2111088	supercont1.106	2111088	T	A	unmapped	548	AAEL016321	0.759674					0.886197							3	24	20	5	48	27	0	0	15	0	A|downstream_gene_variant|MODIFIER|AAEL016321|AAEL016321|transcript|AAEL016321-RA|pseudogene||n.*3723A>T|||||3723|,A|intron_variant|MODIFIER|AAEL004074|AAEL004074|transcript|AAEL004074-RA|protein_coding|3/7|c.685+22A>T||||||
supercont1.106:2111090	supercont1.106	2111090	A	T	unmapped	548	AAEL016321						0.842537							4	24	20	5	48	24	0	0	13	0	T|downstream_gene_variant|MODIFIER|AAEL016321|AAEL016321|transcript|AAEL016321-RA|pseudogene||n.*3721T>A|||||3721|,T|intron_variant|MODIFIER|AAEL004074|AAEL004074|transcript|AAEL004074-RA|protein_coding|3/7|c.685+20T>A||||||
supercont1.106:2198140	supercont1.106	2198140	T	C	unmapped	548	AAEL004047	0.798759												27	3	5	19	22	3	21	15	1	26	C|synonymous_variant|LOW|AAEL004047|AAEL004047|transcript|AAEL004047-RA|protein_coding|16/22|c.4785T>C|p.Phe1595Phe|5234/7256|4785/6807|1595/2268||WARNING_REF_DOES_NOT_MATCH_GENOME
supercont1.1061:186980	supercont1.1061	186980	G	A	unmapped	1014	AAEL014297				1									30	13	0	20	13	0	11	20	0	35	A|intron_variant|MODIFIER|AAEL014297|AAEL014297|transcript|AAEL014297-RA|protein_coding|1/4|c.69+30G>A||||||
supercont1.1062:286087	supercont1.1062	286087	T	C	chr1	29	AAEL014299									0.800051				12	20	2	11	44	16	4	18	7	4	C|synonymous_variant|LOW|AAEL014299|AAEL014299|transcript|AAEL014299-RA|protein_coding|2/2|c.495T>C|p.Ser165Ser|495/1149|495/1149|165/382||
supercont1.1062:286096	supercont1.1062	286096	C	A	chr1	29	AAEL014299									0.800051				12	20	2	11	44	16	4	18	7	4	A|synonymous_variant|LOW|AAEL014299|AAEL014299|transcript|AAEL014299-RA|protein_coding|2/2|c.504C>A|p.Ser168Ser|504/1149|504/1149|168/382||
supercont1.1062:286117	supercont1.1062	286117	G	A	chr1	29	AAEL014299									0.800051				12	20	2	10	44	16	4	18	10	4	A|synonymous_variant|LOW|AAEL014299|AAEL014299|transcript|AAEL014299-RA|protein_coding|2/2|c.525G>A|p.Arg175Arg|525/1149|525/1149|175/382||WARNING_REF_DOES_NOT_MATCH_GENOME
supercont1.1062:286660	supercont1.1062	286660	C	T	chr1	29	AAEL014299									0.753723				15	17	1	7	41	15	7	19	11	7	T|synonymous_variant|LOW|AAEL014299|AAEL014299|transcript|AAEL014299-RA|protein_coding|2/2|c.1068C>T|p.Asn356Asn|1068/1149|1068/1149|356/382||
supercont1.1066:255205	supercont1.1066	255205	G	A	unmapped	1016	AAEL014309				1									29	13	0	20	16	1	11	20	0	32	A|synonymous_variant|LOW|AAEL014309|AAEL014309|transcript|AAEL014309-RA|protein_coding|4/4|c.1464C>T|p.Tyr488Tyr|1464/2245|1464/2055|488/684||WARNING_REF_DOES_NOT_MATCH_GENOME,A|synonymous_variant|LOW|AAEL014309|AAEL014309|transcript|AAEL014309-RB|protein_coding|4/5|c.1464C>T|p.Tyr488Tyr|1727/2445|1464/1992|488/663||WARNING_REF_DOES_NOT_MATCH_GENOME
supercont1.1067:89083	supercont1.1067	89083	C	T	unmapped	1017	AAEL014313										0.659258			2	8	19	15	46	28	14	1	5	2	T|synonymous_variant|LOW|AAEL014313|AAEL014313|transcript|AAEL014313-RA|protein_coding|7/9|c.7974C>T|p.Tyr2658Tyr|7974/11793|7974/11793|2658/3930||
supercont1.1067:89086	supercont1.1067	89086	C	T	unmapped	1017	AAEL014313										0.659258			2	8	19	15	46	28	14	1	5	2	T|synonymous_variant|LOW|AAEL014313|AAEL014313|transcript|AAEL014313-RA|protein_coding|7/9|c.7977C>T|p.Asp2659Asp|7977/11793|7977/11793|2659/3930||
supercont1.107:21083	supercont1.107	21083	G	A	chr3	497	AAEL004084						0.839013							3	23	16	8	48	27	1	4	12	0	A|synonymous_variant|LOW|AAEL004084|AAEL004084|transcript|AAEL004084-RA|protein_coding|8/11|c.633G>A|p.Val211Val|719/1342|633/699|211/232||,A|synonymous_variant|LOW|AAEL004084|AAEL004084|transcript|AAEL004084-RB|protein_coding|8/11|c.633G>A|p.Val211Val|719/1259|633/699|211/232||
supercont1.107:322919	supercont1.107	322919	G	A	chr3	497	AAEL004093								0.938559					30	21	9	20	2	0	3	11	0	44	A|synonymous_variant|LOW|AAEL004093|AAEL004093|transcript|AAEL004093-RA|protein_coding|3/5|c.858G>A|p.Arg286Arg|858/1896|858/1896|286/631||WARNING_REF_DOES_NOT_MATCH_GENOME
supercont1.107:323026	supercont1.107	323026	T	C	chr3	497	AAEL004093								0.940419					29	22	9	20	2	1	2	11	0	46	C|synonymous_variant|LOW|AAEL004093|AAEL004093|transcript|AAEL004093-RA|protein_coding|3/5|c.965T>C|p.Thr322Thr|965/1896|965/1896|322/631||WARNING_REF_DOES_NOT_MATCH_GENOME
supercont1.107:323029	supercont1.107	323029	C	A	chr3	497	AAEL004093								0.940419					30	22	9	20	2	0	2	11	0	46	A|synonymous_variant|LOW|AAEL004093|AAEL004093|transcript|AAEL004093-RA|protein_coding|3/5|c.968C>A|p.Asn323Asn|968/1896|968/1896|323/631||WARNING_REF_DOES_NOT_MATCH_GENOME
supercont1.107:323689	supercont1.107	323689	G	A	chr3	497	AAEL004093								0.940419					30	22	9	20	2	0	2	11	0	46	A|synonymous_variant|LOW|AAEL004093|AAEL004093|transcript|AAEL004093-RA|protein_coding|4/5|c.1569G>A|p.Ser523Ser|1569/1896|1569/1896|523/631||WARNING_REF_DOES_NOT_MATCH_GENOME
supercont1.107:349309	supercont1.107	349309	T	A	chr3	497	AAEL004120		0.941318											29	22	9	18	0	1	2	11	2	48	A|5_prime_UTR_variant|MODIFIER|AAEL004120|AAEL004120|transcript|AAEL004120-RA|protein_coding|1/3|c.-17T>A|||||17|WARNING_REF_DOES_NOT_MATCH_GENOME,A|downstream_gene_variant|MODIFIER|AAEL004089|AAEL004089|transcript|AAEL004089-RA|protein_coding||c.*510T>A|||||165|
supercont1.107:349884	supercont1.107	349884	C	T	chr3	497	AAEL004120		1											29	24	9	17	0	1	0	11	3	48	T|synonymous_variant|LOW|AAEL004120|AAEL004120|transcript|AAEL004120-RA|protein_coding|2/3|c.363C>T|p.Ser121Ser|471/907|363/474|121/157||WARNING_REF_DOES_NOT_MATCH_GENOME,T|downstream_gene_variant|MODIFIER|AAEL004089|AAEL004089|transcript|AAEL004089-RA|protein_coding||c.*1085C>T|||||740|
supercont1.107:444586	supercont1.107	444586	C	T	chr3	497	AAEL004109	0.755698												27	5	20	20	48	3	17	0	0	0	T|synonymous_variant|LOW|AAEL004109|AAEL004109|transcript|AAEL004109-RA|protein_coding|1/4|c.42C>T|p.Asp14Asp|42/825|42/825|14/274||
supercont1.107:1784131	supercont1.107	1784131	T	C	chr3	497	AAEL004091		0.943653											29	24	8	18	2	1	0	12	2	46	C|synonymous_variant|LOW|AAEL004091|AAEL004091|transcript|AAEL004091-RA|protein_coding|3/7|c.627A>G|p.Leu209Leu|725/1922|627/1686|209/561||WARNING_REF_DOES_NOT_MATCH_GENOME
supercont1.107:1784695	supercont1.107	1784695	G	T	chr3	497	AAEL004091		0.943653						0.940419					30	24	10	20	2	0	0	10	0	46	T|intron_variant|MODIFIER|AAEL004091|AAEL004091|transcript|AAEL004091-RA|protein_coding|1/6|c.182+14C>A||||||
supercont1.107:2040077	supercont1.107	2040077	C	T	chr3	497	AAEL004117									0.833135				13	15	2	4	45	17	9	18	14	3	T|intron_variant|MODIFIER|AAEL004117|AAEL004117|transcript|AAEL004117-RA|protein_coding|3/4|c.2772+17G>A||||||WARNING_TRANSCRIPT_INCOMPLETE
supercont1.107:2040080	supercont1.107	2040080	C	T	chr3	497	AAEL004117									0.828106				30	24	18	20	3	0	0	2	0	43	T|intron_variant|MODIFIER|AAEL004117|AAEL004117|transcript|AAEL004117-RA|protein_coding|3/4|c.2772+14G>A||||||WARNING_TRANSCRIPT_INCOMPLETE
supercont1.107:2040214	supercont1.107	2040214	G	A	chr3	497	AAEL004117									0.833135				30	14	18	20	3	0	0	2	0	45	A|synonymous_variant|LOW|AAEL004117|AAEL004117|transcript|AAEL004117-RA|protein_coding|3/5|c.2652C>T|p.Pro884Pro|2652/3642|2652/3020|884/1005||WARNING_TRANSCRIPT_INCOMPLETE
supercont1.107:2040235	supercont1.107	2040235	A	G	chr3	497	AAEL004117									0.829704				15	20	5	7	48	15	4	15	13	0	G|synonymous_variant|LOW|AAEL004117|AAEL004117|transcript|AAEL004117-RA|protein_coding|3/5|c.2631T>C|p.Asn877Asn|2631/3642|2631/3020|877/1005||WARNING_TRANSCRIPT_INCOMPLETE&WARNING_REF_DOES_NOT_MATCH_GENOME
supercont1.107:2040325	supercont1.107	2040325	A	G	chr3	497	AAEL004117									0.829704				15	5	5	10	48	15	19	15	10	0	G|synonymous_variant|LOW|AAEL004117|AAEL004117|transcript|AAEL004117-RA|protein_coding|3/5|c.2541T>C|p.Asn847Asn|2541/3642|2541/3020|847/1005||WARNING_TRANSCRIPT_INCOMPLETE&WARNING_REF_DOES_NOT_MATCH_GENOME
supercont1.107:2040346	supercont1.107	2040346	A	G	chr3	497	AAEL004117									0.936924				27	19	18	17	0	3	5	2	3	48	G|synonymous_variant|LOW|AAEL004117|AAEL004117|transcript|AAEL004117-RA|protein_coding|3/5|c.2520T>C|p.Ser840Ser|2520/3642|2520/3020|840/1005||WARNING_TRANSCRIPT_INCOMPLETE
supercont1.107:2040358	supercont1.107	2040358	C	T	chr3	497	AAEL004117			1					0.969075	0.936924				30	19	18	19	0	0	5	2	1	48	T|synonymous_variant|LOW|AAEL004117|AAEL004117|transcript|AAEL004117-RA|protein_coding|3/5|c.2508G>A|p.Leu836Leu|2508/3642|2508/3020|836/1005||WARNING_TRANSCRIPT_INCOMPLETE
supercont1.107:2040784	supercont1.107	2040784	G	C	chr3	497	AAEL004117									0.791786				26	20	6	10	48	4	4	14	10	0	C|synonymous_variant|LOW|AAEL004117|AAEL004117|transcript|AAEL004117-RA|protein_coding|3/5|c.2082C>G|p.Thr694Thr|2082/3642|2082/3020|694/1005||WARNING_TRANSCRIPT_INCOMPLETE&WARNING_REF_DOES_NOT_MATCH_GENOME
supercont1.107:2040787	supercont1.107	2040787	C	T	chr3	497	AAEL004117		0.916103											30	24	16	20	3	0	0	4	0	45	T|synonymous_variant|LOW|AAEL004117|AAEL004117|transcript|AAEL004117-RA|protein_coding|3/5|c.2079G>A|p.Val693Val|2079/3642|2079/3020|693/1005||WARNING_TRANSCRIPT_INCOMPLETE
supercont1.107:2040850	supercont1.107	2040850	G	A	chr3	497	AAEL004117									0.786573				30	24	6	17	46	0	0	14	1	0	A|synonymous_variant|LOW|AAEL004117|AAEL004117|transcript|AAEL004117-RA|protein_coding|3/5|c.2016C>T|p.Phe672Phe|2016/3642|2016/3020|672/1005||WARNING_TRANSCRIPT_INCOMPLETE&WARNING_REF_DOES_NOT_MATCH_GENOME
supercont1.107:2040940	supercont1.107	2040940	A	T	chr3	497	AAEL004117									0.791786				30	24	6	17	48	0	0	14	3	0	T|synonymous_variant|LOW|AAEL004117|AAEL004117|transcript|AAEL004117-RA|protein_coding|3/5|c.1926T>A|p.Ile642Ile|1926/3642|1926/3020|642/1005||WARNING_TRANSCRIPT_INCOMPLETE&WARNING_REF_DOES_NOT_MATCH_GENOME
supercont1.107:2049071	supercont1.107	2049071	C	T	chr3	497	AAEL004117									0.873112				30	9	19	19	3	0	15	1	1	45	T|synonymous_variant|LOW|AAEL004117|AAEL004117|transcript|AAEL004117-RA|protein_coding|2/5|c.1452G>A|p.Lys484Lys|1452/3642|1452/3020|484/1005||WARNING_TRANSCRIPT_INCOMPLETE
supercont1.107:2049092	supercont1.107	2049092	G	C	chr3	497	AAEL004117									0.869196				13	16	1	6	43	17	8	19	14	3	C|synonymous_variant|LOW|AAEL004117|AAEL004117|transcript|AAEL004117-RA|protein_coding|2/5|c.1431C>G|p.Pro477Pro|1431/3642|1431/3020|477/1005||WARNING_TRANSCRIPT_INCOMPLETE&WARNING_REF_DOES_NOT_MATCH_GENOME
supercont1.107:2049095	supercont1.107	2049095	C	T	chr3	497	AAEL004117									0.873112				13	16	1	6	45	17	8	19	14	3	T|synonymous_variant|LOW|AAEL004117|AAEL004117|transcript|AAEL004117-RA|protein_coding|2/5|c.1428G>A|p.Leu476Leu|1428/3642|1428/3020|476/1005||WARNING_TRANSCRIPT_INCOMPLETE&WARNING_REF_DOES_NOT_MATCH_GENOME
supercont1.1071:218323	supercont1.1071	218323	C	G	unmapped	1021	AAEL014325						0.879336							2	23	11	7	48	28	1	9	13	0	G|synonymous_variant|LOW|AAEL014325|AAEL014325|transcript|AAEL014325-RA|protein_coding|4/4|c.996C>G|p.Leu332Leu|1159/1636|996/1380|332/459||
supercont1.1071:218341	supercont1.1071	218341	G	T	unmapped	1021	AAEL014325						0.845689							4	24	20	13	48	26	0	0	7	0	T|missense_variant|MODERATE|AAEL014325|AAEL014325|transcript|AAEL014325-RA|protein_coding|4/4|c.1014G>T|p.Glu338Asp|1177/1636|1014/1380|338/459||
supercont1.1071:218422	supercont1.1071	218422	C	T	unmapped	1021	AAEL014325			1										0	15	20	4	48	30	9	0	16	0	T|synonymous_variant|LOW|AAEL014325|AAEL014325|transcript|AAEL014325-RA|protein_coding|4/4|c.1095C>T|p.Tyr365Tyr|1258/1636|1095/1380|365/459||
supercont1.1071:218536	supercont1.1071	218536	C	T	unmapped	1021	AAEL014325						0.923737							2	24	20	9	48	28	0	0	11	0	T|synonymous_variant|LOW|AAEL014325|AAEL014325|transcript|AAEL014325-RA|protein_coding|4/4|c.1209C>T|p.Arg403Arg|1372/1636|1209/1380|403/459||
supercont1.1077:70212	supercont1.1077	70212	A	T	unmapped	1023	AAEL017157										0.849874			1	8	18	18	47	25	14	2	2	1	T|synonymous_variant|LOW|AAEL017157|AAEL017157|transcript|AAEL017157-RA|protein_coding|1/1|c.105A>T|p.Gly35Gly|105/699|105/699|35/232||WARNING_REF_DOES_NOT_MATCH_GENOME
supercont1.108:2214840	supercont1.108	2214840	C	T	unmapped	549	AAEL004138					1								30	24	0	18	15	0	0	20	2	33	T|intron_variant|MODIFIER|AAEL004138|AAEL004138|transcript|AAEL004138-RA|protein_coding|2/4|c.380-24C>T||||||
supercont1.108:2545816	supercont1.108	2545816	T	G	unmapped	549	AAEL004132	0.800098												19	22	19	4	36	11	0	1	16	8	G|5_prime_UTR_variant|MODIFIER|AAEL004132|AAEL004132|transcript|AAEL004132-RD|protein_coding|1/3|c.-87A>C|||||87|,G|intron_variant|MODIFIER|AAEL004132|AAEL004132|transcript|AAEL004132-RA|protein_coding|1/4|c.-214+16A>C||||||,G|intron_variant|MODIFIER|AAEL004132|AAEL004132|transcript|AAEL004132-RB|protein_coding|1/3|c.-35+16A>C||||||,G|intron_variant|MODIFIER|AAEL004132|AAEL004132|transcript|AAEL0…
supercont1.1083:63978	supercont1.1083	63978	G	A	unmapped	1025	AAEL014343	0.796265												20	24	16	4	45	10	0	4	16	3	A|intron_variant|MODIFIER|AAEL014343|AAEL014343|transcript|AAEL014343-RA|protein_coding|3/4|c.424-11C>T||||||
supercont1.1083:63979	supercont1.1083	63979	G	A	unmapped	1025	AAEL014343	0.796265												20	24	16	4	45	10	0	4	16	3	A|intron_variant|MODIFIER|AAEL014343|AAEL014343|transcript|AAEL014343-RA|protein_coding|3/4|c.424-12C>T||||||
supercont1.1083:64000	supercont1.1083	64000	T	G	unmapped	1025	AAEL014343	0.796265												20	24	16	4	45	10	0	4	16	3	G|intron_variant|MODIFIER|AAEL014343|AAEL014343|transcript|AAEL014343-RA|protein_coding|3/4|c.423+29A>C||||||
supercont1.1083:64004	supercont1.1083	64004	A	T	unmapped	1025	AAEL014343	0.796265												20	24	16	4	45	10	0	4	16	3	T|intron_variant|MODIFIER|AAEL014343|AAEL014343|transcript|AAEL014343-RA|protein_coding|3/4|c.423+25T>A||||||
supercont1.1083:64005	supercont1.1083	64005	A	G	unmapped	1025	AAEL014343	0.796265												20	24	16	4	45	10	0	4	16	3	G|intron_variant|MODIFIER|AAEL014343|AAEL014343|transcript|AAEL014343-RA|protein_coding|3/4|c.423+24T>C||||||
supercont1.1083:64006	supercont1.1083	64006	C	G	unmapped	1025	AAEL014343	0.796265												20	24	16	4	45	10	0	4	16	3	G|intron_variant|MODIFIER|AAEL014343|AAEL014343|transcript|AAEL014343-RA|protein_coding|3/4|c.423+23G>C||||||
supercont1.1083:64010	supercont1.1083	64010	T	A	unmapped	1025	AAEL014343	0.796265												20	24	16	4	45	10	0	4	16	3	A|intron_variant|MODIFIER|AAEL014343|AAEL014343|transcript|AAEL014343-RA|protein_coding|3/4|c.423+19A>T||||||
supercont1.1084:245567	supercont1.1084	245567	C	T	unmapped	1026	AAEL014344										0.686975			30	13	4	7	16	0	11	14	13	32	T|synonymous_variant|LOW|AAEL014344|AAEL014344|transcript|AAEL014344-RA|protein_coding|3/3|c.1809G>A|p.Gln603Gln|2710/3605|1809/2493|603/830||WARNING_REF_DOES_NOT_MATCH_GENOME
supercont1.1086:212886	supercont1.1086	212886	G	A	unmapped	1028	AAEL014356				1	0.95255								30	23	0	20	27	0	1	20	0	21	A|synonymous_variant|LOW|AAEL014356|AAEL014356|transcript|AAEL014356-RA|protein_coding|5/9|c.1761C>T|p.Pro587Pro|1761/2571|1761/2571|587/856||WARNING_REF_DOES_NOT_MATCH_GENOME
supercont1.1086:213639	supercont1.1086	213639	A	G	unmapped	1028	AAEL014356					0.95255								30	23	0	18	27	0	1	20	2	19	G|synonymous_variant|LOW|AAEL014356|AAEL014356|transcript|AAEL014356-RA|protein_coding|4/9|c.1077T>C|p.Tyr359Tyr|1077/2571|1077/2571|359/856||WARNING_REF_DOES_NOT_MATCH_GENOME
supercont1.1086:214480	supercont1.1086	214480	G	T	unmapped	1028	AAEL014356					0.95255								26	1	20	13	36	4	23	0	7	12	T|synonymous_variant|LOW|AAEL014356|AAEL014356|transcript|AAEL014356-RA|protein_coding|2/9|c.360C>A|p.Gly120Gly|360/2571|360/2571|120/856||
supercont1.1086:214492	supercont1.1086	214492	C	T	unmapped	1028	AAEL014356					0.95255								22	23	0	19	14	8	1	20	1	34	T|synonymous_variant|LOW|AAEL014356|AAEL014356|transcript|AAEL014356-RA|protein_coding|2/9|c.348G>A|p.Leu116Leu|348/2571|348/2571|116/856||WARNING_REF_DOES_NOT_MATCH_GENOME
supercont1.1086:214525	supercont1.1086	214525	C	T	unmapped	1028	AAEL014356					0.95255								19	23	0	19	14	11	1	20	1	34	T|synonymous_variant|LOW|AAEL014356|AAEL014356|transcript|AAEL014356-RA|protein_coding|2/9|c.315G>A|p.Pro105Pro|315/2571|315/2571|105/856||WARNING_REF_DOES_NOT_MATCH_GENOME
supercont1.1086:238958	supercont1.1086	238958	C	T	unmapped	1028	AAEL014356					0.95255								8	1	20	12	34	22	23	0	8	14	T|synonymous_variant|LOW|AAEL014356|AAEL014356|transcript|AAEL014356-RA|protein_coding|1/9|c.96G>A|p.Lys32Lys|96/2571|96/2571|32/856||
supercont1.109:212084	supercont1.109	212084	T	C	chr2	170	AAEL004170						0.83629							29	3	2	17	23	1	21	18	3	21	C|synonymous_variant|LOW|AAEL004170|AAEL004170|transcript|AAEL004170-RB|protein_coding|2/3|c.175A>G|p.Glu59Glu|333/1262|175/921|59/306||WARNING_REF_DOES_NOT_MATCH_GENOME,C|synonymous_variant|LOW|AAEL004170|AAEL004170|transcript|AAEL004170-RA|protein_coding|2/3|c.142A>G|p.Glu48Glu|300/1229|142/888|48/295||WARNING_REF_DOES_NOT_MATCH_GENOME
supercont1.109:456450	supercont1.109	456450	A	T	chr2	170	AAEL004172				1			1		0.767094				30	12	0	20	38	0	12	20	0	8	T|upstream_gene_variant|MODIFIER|AAEL004172|AAEL004172|transcript|AAEL004172-RA|protein_coding||c.-6A>T|||||6|,T|intergenic_region|MODIFIER|AAEL004178-AAEL004172|AAEL004178-AAEL004172|intergenic_region|AAEL004178-AAEL004172|||n.456450A>T||||||
supercont1.109:457212	supercont1.109	457212	A	G	chr2	170	AAEL004172				1			1						30	12	0	20	39	0	12	20	0	9	G|synonymous_variant|LOW|AAEL004172|AAEL004172|transcript|AAEL004172-RA|protein_coding|2/2|c.408A>G|p.Gly136Gly|408/2339|408/1371|136/456||WARNING_REF_DOES_NOT_MATCH_GENOME
supercont1.109:457629	supercont1.109	457629	G	A	chr2	170	AAEL004172				0.947368			1						30	12	0	19	39	0	12	20	1	9	A|synonymous_variant|LOW|AAEL004172|AAEL004172|transcript|AAEL004172-RA|protein_coding|2/2|c.825G>A|p.Val275Val|825/2339|825/1371|275/456||WARNING_REF_DOES_NOT_MATCH_GENOME
supercont1.109:457641	supercont1.109	457641	G	A	chr2	170	AAEL004172				0.947368			1						30	12	0	19	39	0	12	20	1	9	A|synonymous_variant|LOW|AAEL004172|AAEL004172|transcript|AAEL004172-RA|protein_coding|2/2|c.837G>A|p.Pro279Pro|837/2339|837/1371|279/456||WARNING_REF_DOES_NOT_MATCH_GENOME
supercont1.109:457776	supercont1.109	457776	T	C	chr2	170	AAEL004172				0.947368									21	12	0	19	39	9	12	20	1	9	C|synonymous_variant|LOW|AAEL004172|AAEL004172|transcript|AAEL004172-RA|protein_coding|2/2|c.972T>C|p.Tyr324Tyr|972/2339|972/1371|324/456||WARNING_REF_DOES_NOT_MATCH_GENOME
supercont1.109:520344	supercont1.109	520344	C	A	chr2	170	AAEL004166				1									29	8	0	20	23	1	16	20	0	25	A|synonymous_variant|LOW|AAEL004166|AAEL004166|transcript|AAEL004166-RA|protein_coding|1/10|c.90C>A|p.Ala30Ala|90/3945|90/3945|30/1314||WARNING_TRANSCRIPT_NO_START_CODON&WARNING_REF_DOES_NOT_MATCH_GENOME
supercont1.109:520425	supercont1.109	520425	T	A	chr2	170	AAEL004166				1									29	8	0	20	23	1	16	20	0	23	A|synonymous_variant|LOW|AAEL004166|AAEL004166|transcript|AAEL004166-RA|protein_coding|1/10|c.171T>A|p.Ile57Ile|171/3945|171/3945|57/1314||WARNING_TRANSCRIPT_NO_START_CODON&WARNING_REF_DOES_NOT_MATCH_GENOME
supercont1.109:520716	supercont1.109	520716	T	C	chr2	170	AAEL004166				0.947368									29	8	0	19	26	1	16	20	1	22	C|synonymous_variant|LOW|AAEL004166|AAEL004166|transcript|AAEL004166-RA|protein_coding|1/10|c.462T>C|p.Cys154Cys|462/3945|462/3945|154/1314||WARNING_TRANSCRIPT_NO_START_CODON&WARNING_REF_DOES_NOT_MATCH_GENOME
supercont1.109:535652	supercont1.109	535652	G	A	chr2	170	AAEL004166				0.947368									29	8	0	19	26	1	16	20	1	22	A|synonymous_variant|LOW|AAEL004166|AAEL004166|transcript|AAEL004166-RA|protein_coding|2/10|c.1131G>A|p.Lys377Lys|1131/3945|1131/3945|377/1314||WARNING_TRANSCRIPT_NO_START_CODON&WARNING_REF_DOES_NOT_MATCH_GENOME
supercont1.109:535832	supercont1.109	535832	C	T	chr2	170	AAEL004166				1			1						30	8	0	20	26	0	16	20	0	22	T|synonymous_variant|LOW|AAEL004166|AAEL004166|transcript|AAEL004166-RA|protein_coding|2/10|c.1311C>T|p.Ile437Ile|1311/3945|1311/3945|437/1314||WARNING_TRANSCRIPT_NO_START_CODON&WARNING_REF_DOES_NOT_MATCH_GENOME
supercont1.109:535883	supercont1.109	535883	G	A	chr2	170	AAEL004166				0.947368			1						30	8	0	19	26	0	16	20	1	22	A|synonymous_variant|LOW|AAEL004166|AAEL004166|transcript|AAEL004166-RA|protein_coding|2/10|c.1362G>A|p.Val454Val|1362/3945|1362/3945|454/1314||WARNING_TRANSCRIPT_NO_START_CODON&WARNING_REF_DOES_NOT_MATCH_GENOME
supercont1.109:536030	supercont1.109	536030	G	A	chr2	170	AAEL004166				0.947368			1						30	8	0	19	26	0	16	20	1	20	A|synonymous_variant|LOW|AAEL004166|AAEL004166|transcript|AAEL004166-RA|protein_coding|2/10|c.1509G>A|p.Leu503Leu|1509/3945|1509/3945|503/1314||WARNING_TRANSCRIPT_NO_START_CODON&WARNING_REF_DOES_NOT_MATCH_GENOME
supercont1.109:647054	supercont1.109	647054	A	G	chr2	170	AAEL004199				1			1						30	8	0	20	23	0	16	20	0	25	G|synonymous_variant|LOW|AAEL004199|AAEL004199|transcript|AAEL004199-RA|protein_coding|3/3|c.651T>C|p.Tyr217Tyr|748/1377|651/777|217/258||WARNING_REF_DOES_NOT_MATCH_GENOME
supercont1.109:649046	supercont1.109	649046	C	T	chr2	170	AAEL004199				1			1						30	8	0	20	23	0	16	20	0	25	T|synonymous_variant|LOW|AAEL004199|AAEL004199|transcript|AAEL004199-RA|protein_coding|2/3|c.406G>A|p.Ile136Ile|503/1377|406/777|136/258||WARNING_REF_DOES_NOT_MATCH_GENOME
supercont1.109:649068	supercont1.109	649068	C	T	chr2	170	AAEL004199				1			1						30	8	0	20	23	0	16	20	0	25	T|synonymous_variant|LOW|AAEL004199|AAEL004199|transcript|AAEL004199-RA|protein_coding|2/3|c.384G>A|p.Gly128Gly|481/1377|384/777|128/258||WARNING_REF_DOES_NOT_MATCH_GENOME
supercont1.109:650509	supercont1.109	650509	A	G	chr2	170	AAEL004199	0.792586												10	22	20	2	35	20	2	0	18	13	G|synonymous_variant|LOW|AAEL004199|AAEL004199|transcript|AAEL004199-RA|protein_coding|1/3|c.213T>C|p.Asn71Asn|310/1377|213/777|71/258||
supercont1.109:702514	supercont1.109	702514	G	C	chr2	170	AAEL004171				1			1						30	8	0	20	23	0	16	20	0	25	C|synonymous_variant|LOW|AAEL004171|AAEL004171|transcript|AAEL004171-RA|protein_coding|4/4|c.1996C>G|p.Ala666Ala|2307/2677|1996/2136|666/711||WARNING_REF_DOES_NOT_MATCH_GENOME,C|synonymous_variant|LOW|AAEL004192|AAEL004192|transcript|AAEL004192-RA|protein_coding|1/1|c.171G>C|p.Gly57Gly|171/531|171/531|57/176||WARNING_TRANSCRIPT_NO_START_CODON&WARNING_REF_DOES_NOT_MATCH_GENOME
supercont1.109:702535	supercont1.109	702535	G	A	chr2	170	AAEL004171				0.947368			1						30	8	0	19	23	0	16	20	1	25	A|synonymous_variant|LOW|AAEL004171|AAEL004171|transcript|AAEL004171-RA|protein_coding|4/4|c.1975C>T|p.Tyr659Tyr|2286/2677|1975/2136|659/711||WARNING_REF_DOES_NOT_MATCH_GENOME,A|synonymous_variant|LOW|AAEL004192|AAEL004192|transcript|AAEL004192-RA|protein_coding|1/1|c.192G>A|p.Val64Val|192/531|192/531|64/176||WARNING_TRANSCRIPT_NO_START_CODON&WARNING_REF_DOES_NOT_MATCH_GENOME
supercont1.109:702608	supercont1.109	702608	C	A	chr2	170	AAEL004171				1			1						30	8	0	20	23	0	14	20	0	25	A|synonymous_variant|LOW|AAEL004171|AAEL004171|transcript|AAEL004171-RA|protein_coding|4/4|c.1902G>T|p.Asp634Asp|2213/2677|1902/2136|634/711||WARNING_REF_DOES_NOT_MATCH_GENOME,A|synonymous_variant|LOW|AAEL004192|AAEL004192|transcript|AAEL004192-RA|protein_coding|1/1|c.265C>A|p.Ile89Ile|265/531|265/531|89/176||WARNING_TRANSCRIPT_NO_START_CODON&WARNING_REF_DOES_NOT_MATCH_GENOME
supercont1.109:702813	supercont1.109	702813	T	C	chr2	170	AAEL004171				1			1						30	8	0	20	21	0	16	20	0	25	C|synonymous_variant|LOW|AAEL004171|AAEL004171|transcript|AAEL004171-RA|protein_coding|4/4|c.1697A>G|p.Gly566Gly|2008/2677|1697/2136|566/711||WARNING_REF_DOES_NOT_MATCH_GENOME,C|synonymous_variant|LOW|AAEL004192|AAEL004192|transcript|AAEL004192-RA|protein_coding|1/1|c.470T>C|p.Thr157Thr|470/531|470/531|157/176||WARNING_TRANSCRIPT_NO_START_CODON&WARNING_REF_DOES_NOT_MATCH_GENOME
supercont1.109:703019	supercont1.109	703019	G	A	chr2	170	AAEL004171				0.947368			1						30	8	0	19	23	0	16	20	1	25	A|synonymous_variant|LOW|AAEL004171|AAEL004171|transcript|AAEL004171-RA|protein_coding|4/4|c.1491C>T|p.Pro497Pro|1802/2677|1491/2136|497/711||WARNING_REF_DOES_NOT_MATCH_GENOME,A|downstream_gene_variant|MODIFIER|AAEL004192|AAEL004192|transcript|AAEL004192-RA|protein_coding||c.*145G>A|||||145|WARNING_TRANSCRIPT_NO_START_CODON
supercont1.109:703174	supercont1.109	703174	A	G	chr2	170	AAEL004171				0.947368									30	11	1	20	40	0	13	19	0	8	G|synonymous_variant|LOW|AAEL004171|AAEL004171|transcript|AAEL004171-RA|protein_coding|4/4|c.1336T>C|p.His446His|1647/2677|1336/2136|446/711||WARNING_REF_DOES_NOT_MATCH_GENOME,G|downstream_gene_variant|MODIFIER|AAEL004192|AAEL004192|transcript|AAEL004192-RA|protein_coding||c.*300A>G|||||300|WARNING_TRANSCRIPT_NO_START_CODON
supercont1.109:703236	supercont1.109	703236	T	C	chr2	170	AAEL004171				1			1						30	8	0	20	23	0	16	20	0	25	C|synonymous_variant|LOW|AAEL004171|AAEL004171|transcript|AAEL004171-RA|protein_coding|4/4|c.1274A>G|p.Arg425Arg|1585/2677|1274/2136|425/711||WARNING_REF_DOES_NOT_MATCH_GENOME,C|downstream_gene_variant|MODIFIER|AAEL004192|AAEL004192|transcript|AAEL004192-RA|protein_coding||c.*362T>C|||||362|WARNING_TRANSCRIPT_NO_START_CODON
supercont1.109:713498	supercont1.109	713498	G	A	chr2	170	AAEL004171	0.792586							0.936924					9	22	20	2	48	21	2	0	18	0	A|synonymous_variant|LOW|AAEL004171|AAEL004171|transcript|AAEL004171-RA|protein_coding|3/4|c.567C>T|p.Asn189Asn|878/2677|567/2136|189/711||
supercont1.109:713501	supercont1.109	713501	G	T	chr2	170	AAEL004171	0.792586												9	22	20	2	35	21	2	0	18	13	T|synonymous_variant|LOW|AAEL004171|AAEL004171|transcript|AAEL004171-RA|protein_coding|3/4|c.564C>A|p.Ala188Ala|875/2677|564/2136|188/711||
supercont1.109:713708	supercont1.109	713708	C	G	chr2	170	AAEL004171				1			1						30	8	0	20	23	0	16	20	0	25	G|synonymous_variant|LOW|AAEL004171|AAEL004171|transcript|AAEL004171-RA|protein_coding|3/4|c.357G>C|p.Gly119Gly|668/2677|357/2136|119/711||WARNING_REF_DOES_NOT_MATCH_GENOME
supercont1.109:715570	supercont1.109	715570	G	A	chr2	170	AAEL004171						0.961674							1	24	20	8	35	29	0	0	12	13	A|synonymous_variant|LOW|AAEL004171|AAEL004171|transcript|AAEL004171-RA|protein_coding|2/4|c.81C>T|p.Ile27Ile|392/2677|81/2136|27/711||
supercont1.109:1203818	supercont1.109	1203818	A	G	chr2	170	AAEL004181	0.792586					0.878322							1	22	20	2	38	29	2	0	18	10	G|missense_variant|MODERATE|AAEL004181|AAEL004181|transcript|AAEL004181-RA|protein_coding|3/3|c.5479A>G|p.Lys1827Glu|5847/11966|5479/11256|1827/3751||
supercont1.109:1204838	supercont1.109	1204838	A	G	chr2	170	AAEL004181	0.90567					0.919647							28	2	2	20	17	0	22	18	0	29	G|synonymous_variant|LOW|AAEL004181|AAEL004181|transcript|AAEL004181-RA|protein_coding|3/3|c.6499A>G|p.Gly2167Gly|6867/11966|6499/11256|2167/3751||WARNING_REF_DOES_NOT_MATCH_GENOME
supercont1.109:1222665	supercont1.109	1222665	C	T	chr2	170	AAEL004196						0.922512							0	22	18	8	38	30	2	2	12	10	T|synonymous_variant|LOW|AAEL004196|AAEL004196|transcript|AAEL004196-RA|protein_coding|5/6|c.3897G>A|p.Pro1299Pro|3897/3978|3897/3978|1299/1325||
supercont1.109:1222683	supercont1.109	1222683	T	C	chr2	170	AAEL004196						0.922512							0	22	18	8	38	30	2	2	10	10	C|synonymous_variant|LOW|AAEL004196|AAEL004196|transcript|AAEL004196-RA|protein_coding|5/6|c.3879A>G|p.Lys1293Lys|3879/3978|3879/3978|1293/1325||
supercont1.109:1482750	supercont1.109	1482750	T	C	chr2	170	AAEL004174						0.920123							1	23	13	8	27	29	1	5	12	21	C|intron_variant|MODIFIER|AAEL004174|AAEL004174|transcript|AAEL004174-RA|protein_coding|3/4|c.516+58T>C||||||
supercont1.109:1483638	supercont1.109	1483638	A	G	chr2	170	AAEL004174								0.936924					8	21	20	2	48	20	3	0	18	0	G|synonymous_variant|LOW|AAEL004174|AAEL004174|transcript|AAEL004174-RA|protein_coding|5/5|c.825A>G|p.Arg275Arg|831/1218|825/1212|275/403||
supercont1.109:1776641	supercont1.109	1776641	C	A	chr2	170	AAEL004193			1				1						0	5	20	11	48	30	19	0	9	0	A|synonymous_variant|LOW|AAEL004193|AAEL004193|transcript|AAEL004193-RA|protein_coding|8/11|c.873C>A|p.Ala291Ala|1679/2696|873/1890|291/629||
supercont1.109:1776695	supercont1.109	1776695	C	T	chr2	170	AAEL004193					1		1		0.85498				30	24	0	18	43	0	0	20	2	5	T|synonymous_variant|LOW|AAEL004193|AAEL004193|transcript|AAEL004193-RA|protein_coding|8/11|c.927C>T|p.Asp309Asp|1733/2696|927/1890|309/629||WARNING_REF_DOES_NOT_MATCH_GENOME
supercont1.109:1777988	supercont1.109	1777988	G	A	chr2	170	AAEL004193			1				1			0.871835			0	6	20	17	48	30	18	0	3	0	A|missense_variant|MODERATE|AAEL004193|AAEL004193|transcript|AAEL004193-RA|protein_coding|11/11|c.1790G>A|p.Ser597Asn|2596/2696|1790/1890|597/629||
supercont1.109:1790049	supercont1.109	1790049	A	G	chr2	170	AAEL004195										0.637692			6	24	20	18	48	24	0	0	2	0	G|missense_variant|MODERATE|AAEL004195|AAEL004195|transcript|AAEL004195-RA|protein_coding|3/3|c.677T>C|p.Val226Ala|1075/2612|677/795|226/264||
supercont1.109:1866487	supercont1.109	1866487	G	C	chr2	170	AAEL004163	0.75346												26	24	17	5	33	4	0	3	15	15	C|synonymous_variant|LOW|AAEL004163|AAEL004163|transcript|AAEL004163-RA|protein_coding|2/2|c.525C>G|p.Gly175Gly|1221/2360|525/1380|175/459||
supercont1.109:2018238	supercont1.109	2018238	G	A	chr2	170	AAEL004179										0.663271			3	5	20	16	48	27	19	0	4	0	A|synonymous_variant|LOW|AAEL004179|AAEL004179|transcript|AAEL004179-RA|protein_coding|2/5|c.288G>A|p.Leu96Leu|288/2772|288/2772|96/923||,A|intron_variant|MODIFIER|AAEL004180|AAEL004180|transcript|AAEL004180-RA|protein_coding|2/5|c.621+25467C>T||||||
supercont1.109:2019534	supercont1.109	2019534	C	T	chr2	170	AAEL004179			1				1	0.969075					0	5	20	1	48	30	19	0	19	0	T|synonymous_variant|LOW|AAEL004179|AAEL004179|transcript|AAEL004179-RA|protein_coding|3/5|c.1531C>T|p.Leu511Leu|1531/2772|1531/2772|511/923||,T|intron_variant|MODIFIER|AAEL004180|AAEL004180|transcript|AAEL004180-RA|protein_coding|2/5|c.621+24171G>A||||||
supercont1.109:2019627	supercont1.109	2019627	G	C	chr2	170	AAEL004179							1						30	19	0	18	8	0	5	20	2	40	C|synonymous_variant|LOW|AAEL004179|AAEL004179|transcript|AAEL004179-RA|protein_coding|3/5|c.1624G>C|p.Pro542Pro|1624/2772|1624/2772|542/923||WARNING_REF_DOES_NOT_MATCH_GENOME,C|intron_variant|MODIFIER|AAEL004180|AAEL004180|transcript|AAEL004180-RA|protein_coding|2/5|c.621+24078C>G||||||
supercont1.109:2019695	supercont1.109	2019695	C	T	chr2	170	AAEL004179				1			1						30	19	0	20	8	0	5	20	0	40	T|synonymous_variant|LOW|AAEL004179|AAEL004179|transcript|AAEL004179-RA|protein_coding|3/5|c.1692C>T|p.Phe564Phe|1692/2772|1692/2772|564/923||WARNING_REF_DOES_NOT_MATCH_GENOME,T|intron_variant|MODIFIER|AAEL004180|AAEL004180|transcript|AAEL004180-RA|protein_coding|2/5|c.621+24010G>A||||||
supercont1.109:2019710	supercont1.109	2019710	C	G	chr2	170	AAEL004179				1			1						30	19	0	20	8	0	5	20	0	40	G|synonymous_variant|LOW|AAEL004179|AAEL004179|transcript|AAEL004179-RA|protein_coding|3/5|c.1707C>G|p.Gly569Gly|1707/2772|1707/2772|569/923||WARNING_REF_DOES_NOT_MATCH_GENOME,G|intron_variant|MODIFIER|AAEL004180|AAEL004180|transcript|AAEL004180-RA|protein_coding|2/5|c.621+23995G>C||||||
supercont1.109:2019823	supercont1.109	2019823	C	T	chr2	170	AAEL004180				1			1						30	19	0	20	8	0	5	20	0	40	T|intron_variant|MODIFIER|AAEL004180|AAEL004180|transcript|AAEL004180-RA|protein_coding|2/5|c.621+23882G>A||||||,T|intron_variant|MODIFIER|AAEL004179|AAEL004179|transcript|AAEL004179-RA|protein_coding|3/4|c.1780-16C>T||||||
supercont1.109:2019889	supercont1.109	2019889	G	A	chr2	170	AAEL004179							1						30	19	0	17	8	0	5	20	3	40	A|synonymous_variant|LOW|AAEL004179|AAEL004179|transcript|AAEL004179-RA|protein_coding|4/5|c.1830G>A|p.Val610Val|1830/2772|1830/2772|610/923||WARNING_REF_DOES_NOT_MATCH_GENOME,A|intron_variant|MODIFIER|AAEL004180|AAEL004180|transcript|AAEL004180-RA|protein_coding|2/5|c.621+23816C>T||||||
supercont1.109:2020078	supercont1.109	2020078	A	G	chr2	170	AAEL004179				1									10	12	20	0	33	20	12	0	20	15	G|synonymous_variant|LOW|AAEL004179|AAEL004179|transcript|AAEL004179-RA|protein_coding|4/5|c.2019A>G|p.Ser673Ser|2019/2772|2019/2772|673/923||,G|intron_variant|MODIFIER|AAEL004180|AAEL004180|transcript|AAEL004180-RA|protein_coding|2/5|c.621+23627T>C||||||
supercont1.109:2043738	supercont1.109	2043738	G	C	chr2	170	AAEL004180							1						0	16	20	4	41	30	8	0	16	7	C|synonymous_variant|LOW|AAEL004180|AAEL004180|transcript|AAEL004180-RA|protein_coding|2/6|c.588C>G|p.Leu196Leu|599/1421|588/1410|196/469||
supercont1.109:2044068	supercont1.109	2044068	G	A	chr2	170	AAEL004180				1			1						30	19	0	20	7	0	5	20	0	41	A|synonymous_variant|LOW|AAEL004180|AAEL004180|transcript|AAEL004180-RA|protein_coding|2/6|c.258C>T|p.Pro86Pro|269/1421|258/1410|86/469||WARNING_REF_DOES_NOT_MATCH_GENOME
supercont1.109:2044182	supercont1.109	2044182	C	A	chr2	170	AAEL004180			1				1						0	5	20	9	48	30	19	0	11	0	A|intron_variant|MODIFIER|AAEL004180|AAEL004180|transcript|AAEL004180-RA|protein_coding|1/5|c.190+13G>T||||||
supercont1.1090:63331	supercont1.1090	63331	T	A	unmapped	1031	AAEL014367					0.95255								11	1	20	13	41	19	23	0	7	7	A|synonymous_variant|LOW|AAEL014367|AAEL014367|transcript|AAEL014367-RA|protein_coding|3/9|c.786T>A|p.Pro262Pro|786/6189|786/6168|262/2055||
supercont1.1090:63379	supercont1.1090	63379	A	G	unmapped	1031	AAEL014367					1								11	0	20	12	41	17	24	0	8	7	G|synonymous_variant|LOW|AAEL014367|AAEL014367|transcript|AAEL014367-RA|protein_coding|3/9|c.834A>G|p.Thr278Thr|834/6189|834/6168|278/2055||
supercont1.1090:64971	supercont1.1090	64971	T	C	unmapped	1031	AAEL014367		0.932788											12	2	18	11	46	16	18	2	9	0	C|synonymous_variant|LOW|AAEL014367|AAEL014367|transcript|AAEL014367-RA|protein_coding|5/9|c.2307T>C|p.Pro769Pro|2307/6189|2307/6168|769/2055||
supercont1.1090:68777	supercont1.1090	68777	C	A	unmapped	1031	AAEL014367		0.934158											30	24	15	20	2	0	0	3	0	36	A|intron_variant|MODIFIER|AAEL014367|AAEL014367|transcript|AAEL014367-RA|protein_coding|8/8|c.5910+22C>A||||||
supercont1.1093:117622	supercont1.1093	117622	C	A	unmapped	1034	AAEL014373									0.791786				30	24	6	20	48	0	0	14	0	0	A|intron_variant|MODIFIER|AAEL014373|AAEL014373|transcript|AAEL014373-RA|protein_coding|1/5|c.59+30C>A||||||
supercont1.11:574584	supercont1.11	574584	C	T	chr2	225	AAEL000577									0.86871				30	15	4	20	48	0	9	16	0	0	T|intron_variant|MODIFIER|AAEL000577|AAEL000577|transcript|AAEL000577-RA|protein_coding|14/15|c.1630-21C>T||||||
supercont1.11:575295	supercont1.11	575295	C	T	chr2	225	AAEL000577				1			1						30	10	0	20	25	0	14	20	0	23	T|synonymous_variant|LOW|AAEL000577|AAEL000577|transcript|AAEL000577-RA|protein_coding|16/16|c.1785C>T|p.Leu595Leu|3428/4702|1785/1821|595/606||WARNING_REF_DOES_NOT_MATCH_GENOME
supercont1.11:1434014	supercont1.11	1434014	C	T	chr2	225	AAEL000584						0.834696							2	22	19	2	38	28	2	1	14	10	T|synonymous_variant|LOW|AAEL000584|AAEL000584|transcript|AAEL000584-RA|protein_coding|1/1|c.541C>T|p.Leu181Leu|541/1395|541/1395|181/464||
supercont1.11:1434175	supercont1.11	1434175	T	G	chr2	225	AAEL000584	0.849189					0.878322							1	22	20	1	38	29	2	0	19	10	G|synonymous_variant|LOW|AAEL000584|AAEL000584|transcript|AAEL000584-RA|protein_coding|1/1|c.702T>G|p.Leu234Leu|702/1395|702/1395|234/464||
supercont1.11:1993445	supercont1.11	1993445	A	G	chr2	225	AAEL000578	0.792586												17	22	20	2	39	13	2	0	18	9	G|synonymous_variant|LOW|AAEL000578|AAEL000578|transcript|AAEL000578-RA|protein_coding|1/3|c.687T>C|p.Phe229Phe|687/2104|687/1950|229/649||,G|downstream_gene_variant|MODIFIER|AAEL000580|AAEL000580|transcript|AAEL000580-RA|protein_coding||c.*1111T>C|||||1111|
supercont1.11:1993709	supercont1.11	1993709	T	C	chr2	225	AAEL000578	0.792586												11	22	20	2	37	19	2	0	18	11	C|synonymous_variant|LOW|AAEL000578|AAEL000578|transcript|AAEL000578-RA|protein_coding|1/3|c.423A>G|p.Lys141Lys|423/2104|423/1950|141/649||,C|downstream_gene_variant|MODIFIER|AAEL000580|AAEL000580|transcript|AAEL000580-RA|protein_coding||c.*847A>G|||||847|
supercont1.11:1993967	supercont1.11	1993967	T	C	chr2	225	AAEL000578	0.849189												9	22	20	1	28	21	2	0	19	20	C|synonymous_variant|LOW|AAEL000578|AAEL000578|transcript|AAEL000578-RA|protein_coding|1/3|c.165A>G|p.Gln55Gln|165/2104|165/1950|55/649||,C|downstream_gene_variant|MODIFIER|AAEL000580|AAEL000580|transcript|AAEL000580-RA|protein_coding||c.*589A>G|||||589|
supercont1.11:2625556	supercont1.11	2625556	T	C	chr2	225	AAEL000576	0.847925					0.920123							1	23	19	2	36	29	1	1	18	12	C|synonymous_variant|LOW|AAEL000576|AAEL000576|transcript|AAEL000576-RA|protein_coding|3/6|c.294T>C|p.Val98Val|294/885|294/885|98/294||
supercont1.11:2625622	supercont1.11	2625622	A	T	chr2	225	AAEL000576	0.795371												5	23	18	3	36	25	1	2	17	12	T|synonymous_variant|LOW|AAEL000576|AAEL000576|transcript|AAEL000576-RA|protein_coding|3/6|c.360A>T|p.Ile120Ile|360/885|360/885|120/294||
supercont1.11:2625704	supercont1.11	2625704	T	A	chr2	225	AAEL000576	0.847925					0.920123							1	23	18	2	36	29	1	2	18	12	A|intron_variant|MODIFIER|AAEL000576|AAEL000576|transcript|AAEL000576-RA|protein_coding|3/5|c.412+30T>A||||||
supercont1.11:2626169	supercont1.11	2626169	G	C	chr2	225	AAEL000576						0.879336							2	23	19	3	34	28	1	1	15	12	C|splice_region_variant&intron_variant|LOW|AAEL000576|AAEL000576|transcript|AAEL000576-RA|protein_coding|4/5|c.542-6G>C||||||
supercont1.11:3699874	supercont1.11	3699874	A	G	chr2	225	AAEL000569					0.952174								30	24	1	20	6	0	0	19	0	42	G|synonymous_variant|LOW|AAEL000569|AAEL000569|transcript|AAEL000569-RA|protein_coding|8/9|c.1794A>G|p.Gly598Gly|2770/3829|1794/2049|598/682||WARNING_REF_DOES_NOT_MATCH_GENOME
supercont1.11:3699976	supercont1.11	3699976	A	G	chr2	225	AAEL000569										0.620271			8	23	20	19	48	22	1	0	1	0	G|intron_variant|MODIFIER|AAEL000569|AAEL000569|transcript|AAEL000569-RA|protein_coding|8/8|c.1884+12A>G||||||
supercont1.11:3699977	supercont1.11	3699977	A	C	chr2	225	AAEL000569										0.620271			8	23	20	19	48	22	1	0	1	0	C|intron_variant|MODIFIER|AAEL000569|AAEL000569|transcript|AAEL000569-RA|protein_coding|8/8|c.1884+13A>C||||||
supercont1.11:3699988	supercont1.11	3699988	C	T	chr2	225	AAEL000569										0.620271			8	23	20	19	48	22	1	0	1	0	T|intron_variant|MODIFIER|AAEL000569|AAEL000569|transcript|AAEL000569-RA|protein_coding|8/8|c.1884+24C>T||||||
supercont1.11:3735470	supercont1.11	3735470	G	A	chr2	225	AAEL000572					0.952174								29	24	1	17	20	1	0	19	3	28	A|synonymous_variant|LOW|AAEL000572|AAEL000572|transcript|AAEL000572-RA|protein_coding|3/9|c.333C>T|p.Ser111Ser|1118/3945|333/2157|111/718||WARNING_REF_DOES_NOT_MATCH_GENOME
supercont1.11:3834675	supercont1.11	3834675	G	A	chr2	225	AAEL000583									0.794912				24	21	6	15	48	6	3	14	5	0	A|synonymous_variant|LOW|AAEL000583|AAEL000583|transcript|AAEL000583-RA|protein_coding|2/4|c.1962C>T|p.Pro654Pro|2107/2750|1962/2493|654/830||
supercont1.11:3834678	supercont1.11	3834678	C	T	chr2	225	AAEL000583									0.794912				24	21	6	15	48	6	3	14	5	0	T|synonymous_variant|LOW|AAEL000583|AAEL000583|transcript|AAEL000583-RA|protein_coding|2/4|c.1959G>A|p.Ala653Ala|2104/2750|1959/2493|653/830||
supercont1.11:4049633	supercont1.11	4049633	A	G	chr2	225	AAEL000591					0.952174								30	24	1	18	16	0	0	19	2	32	G|intron_variant|MODIFIER|AAEL000591|AAEL000591|transcript|AAEL000591-RA|protein_coding|6/10|c.2317-31A>G||||||
supercont1.11:4218420	supercont1.11	4218420	T	C	chr2	225	AAEL000581									0.786992				29	24	4	18	46	1	0	16	2	2	C|synonymous_variant|LOW|AAEL000581|AAEL000581|transcript|AAEL000581-RA|protein_coding|1/4|c.217T>C|p.Leu73Leu|217/4367|217/3897|73/1298||
supercont1.11:4248528	supercont1.11	4248528	C	A	chr2	225	AAEL000581		0.941318											5	2	18	7	48	25	22	2	13	0	A|intron_variant|MODIFIER|AAEL000581|AAEL000581|transcript|AAEL000581-RA|protein_coding|2/3|c.2955-27C>A||||||
supercont1.11:4267511	supercont1.11	4267511	T	G	chr2	225	AAEL000564										0.621723			5	20	16	17	29	25	4	4	3	19	G|synonymous_variant|LOW|AAEL000564|AAEL000564|transcript|AAEL000564-RB|protein_coding|11/13|c.3713A>C|p.Pro1238Pro|4521/5903|3713/4311|1238/1436||WARNING_REF_DOES_NOT_MATCH_GENOME,G|upstream_gene_variant|MODIFIER|AAEL016046|AAEL016046|transcript|AAEL016046-RA|pseudogene||n.-416A>C|||||416|,G|intron_variant|MODIFIER|AAEL000564|AAEL000564|transcript|AAEL000564-RA|protein_coding|11/12|c.3606+442A>C…
supercont1.11:4288334	supercont1.11	4288334	T	C	chr2	225	AAEL000564									0.781046				14	16	4	15	44	16	8	16	5	2	C|synonymous_variant|LOW|AAEL000564|AAEL000564|transcript|AAEL000564-RB|protein_coding|3/13|c.597A>G|p.Pro199Pro|1405/5903|597/4311|199/1436||,C|synonymous_variant|LOW|AAEL000564|AAEL000564|transcript|AAEL000564-RA|protein_coding|4/13|c.630A>G|p.Pro210Pro|1314/5422|630/3954|210/1317||
supercont1.110:80185	supercont1.110	80185	G	A	unmapped	550	AAEL004217				1	1								30	24	0	20	18	0	0	20	0	30	A|synonymous_variant|LOW|AAEL004217|AAEL004217|transcript|AAEL004217-RA|protein_coding|2/4|c.138G>A|p.Arg46Arg|138/426|138/426|46/141||WARNING_REF_DOES_NOT_MATCH_GENOME
supercont1.110:847766	supercont1.110	847766	G	T	unmapped	550	AAEL017043						0.874193							30	3	7	18	45	0	19	13	2	3	T|synonymous_variant|LOW|AAEL017043|AAEL017043|transcript|AAEL017043-RA|protein_coding|2/4|c.402C>A|p.Lys134Lys|402/1251|402/1251|134/416||WARNING_REF_DOES_NOT_MATCH_GENOME
supercont1.110:988262	supercont1.110	988262	G	T	unmapped	550	AAEL017305									0.797736				29	16	2	20	44	1	8	18	0	4	T|synonymous_variant|LOW|AAEL017305|AAEL017305|transcript|AAEL017305-RA|protein_coding|2/4|c.213G>T|p.Ser71Ser|213/1266|213/1266|71/421||
supercont1.110:1357051	supercont1.110	1357051	G	A	unmapped	550	AAEL004222						0.961366							0	23	20	5	33	30	1	0	15	15	A|intron_variant|MODIFIER|AAEL004222|AAEL004222|transcript|AAEL004222-RA|protein_coding|22/25|c.4975+47C>T||||||
supercont1.110:1492430	supercont1.110	1492430	T	C	unmapped	550	AAEL018317		0.916103											29	24	6	20	3	1	0	14	0	45	C|3_prime_UTR_variant|MODIFIER|AAEL018317|AAEL018317|transcript|AAEL018317-RA|protein_coding|28/28|c.*18A>G|||||18|WARNING_REF_DOES_NOT_MATCH_GENOME
supercont1.110:2268136	supercont1.110	2268136	T	C	unmapped	550	AAEL004206					1								21	0	20	13	32	9	24	0	7	14	C|synonymous_variant|LOW|AAEL004206|AAEL004206|transcript|AAEL004206-RA|protein_coding|1/1|c.1026T>C|p.His342His|1026/1564|1026/1476|342/491||,C|5_prime_UTR_premature_start_codon_gain_variant|LOW|AAEL004203|AAEL004203|transcript|AAEL004203-RA|protein_coding|1/4|c.-1287A>G||||||,C|5_prime_UTR_variant|MODIFIER|AAEL004203|AAEL004203|transcript|AAEL004203-RA|protein_coding|1/4|c.-1287A>G|||||14893|
supercont1.110:2268358	supercont1.110	2268358	T	C	unmapped	550	AAEL004206				1	1								30	24	0	20	25	0	0	20	0	23	C|synonymous_variant|LOW|AAEL004206|AAEL004206|transcript|AAEL004206-RA|protein_coding|1/1|c.1248T>C|p.Thr416Thr|1248/1564|1248/1476|416/491||,C|5_prime_UTR_premature_start_codon_gain_variant|LOW|AAEL004203|AAEL004203|transcript|AAEL004203-RA|protein_coding|1/4|c.-1509A>G||||||,C|5_prime_UTR_variant|MODIFIER|AAEL004203|AAEL004203|transcript|AAEL004203-RA|protein_coding|1/4|c.-1509A>G|||||15115|
supercont1.110:2280460	supercont1.110	2280460	T	C	unmapped	550	AAEL004205						0.849064							4	24	9	4	31	26	0	11	14	17	C|synonymous_variant|LOW|AAEL004205|AAEL004205|transcript|AAEL004205-RA|protein_coding|1/2|c.852A>G|p.Gln284Gln|967/1310|852/1188|284/395||WARNING_REF_DOES_NOT_MATCH_GENOME
supercont1.110:2281042	supercont1.110	2281042	T	C	unmapped	550	AAEL004205				1	1								30	24	0	20	25	0	0	20	0	23	C|synonymous_variant|LOW|AAEL004205|AAEL004205|transcript|AAEL004205-RA|protein_coding|1/2|c.270A>G|p.Ser90Ser|385/1310|270/1188|90/395||
supercont1.110:2308394	supercont1.110	2308394	A	G	unmapped	550	AAEL004216				1	1								30	24	0	20	30	0	0	20	0	18	G|missense_variant|MODERATE|AAEL004216|AAEL004216|transcript|AAEL004216-RA|protein_coding|1/2|c.427A>G|p.Ser143Gly|427/4428|427/4428|143/1475||
supercont1.110:2309776	supercont1.110	2309776	T	A	unmapped	550	AAEL004216					1								30	24	0	17	30	0	0	20	3	18	A|synonymous_variant|LOW|AAEL004216|AAEL004216|transcript|AAEL004216-RA|protein_coding|1/2|c.1809T>A|p.Pro603Pro|1809/4428|1809/4428|603/1475||
supercont1.110:2310643	supercont1.110	2310643	T	C	unmapped	550	AAEL004216					1								19	24	0	13	16	11	0	20	7	30	C|synonymous_variant|LOW|AAEL004216|AAEL004216|transcript|AAEL004216-RA|protein_coding|1/2|c.2676T>C|p.Asp892Asp|2676/4428|2676/4428|892/1475||
supercont1.110:2311354	supercont1.110	2311354	T	C	unmapped	550	AAEL004216					1								30	24	0	18	33	0	0	20	2	15	C|synonymous_variant|LOW|AAEL004216|AAEL004216|transcript|AAEL004216-RA|protein_coding|1/2|c.3387T>C|p.Ser1129Ser|3387/4428|3387/4428|1129/1475||
supercont1.110:2311378	supercont1.110	2311378	A	T	unmapped	550	AAEL004216					1								30	24	0	16	33	0	0	20	4	15	T|synonymous_variant|LOW|AAEL004216|AAEL004216|transcript|AAEL004216-RA|protein_coding|1/2|c.3411A>T|p.Ser1137Ser|3411/4428|3411/4428|1137/1475||
supercont1.110:2322013	supercont1.110	2322013	G	A	unmapped	550	AAEL004221					1								26	24	0	18	30	4	0	20	2	18	A|synonymous_variant|LOW|AAEL004221|AAEL004221|transcript|AAEL004221-RA|protein_coding|4/6|c.807C>T|p.Val269Val|1436/3248|807/2088|269/695||
supercont1.110:2322031	supercont1.110	2322031	A	G	unmapped	550	AAEL004221					1								19	24	0	12	30	11	0	20	8	18	G|synonymous_variant|LOW|AAEL004221|AAEL004221|transcript|AAEL004221-RA|protein_coding|4/6|c.789T>C|p.Cys263Cys|1418/3248|789/2088|263/695||
supercont1.110:2322070	supercont1.110	2322070	A	G	unmapped	550	AAEL004221					1								30	24	0	19	30	0	0	20	1	18	G|synonymous_variant|LOW|AAEL004221|AAEL004221|transcript|AAEL004221-RA|protein_coding|4/6|c.750T>C|p.Tyr250Tyr|1379/3248|750/2088|250/695||
supercont1.110:2419702	supercont1.110	2419702	A	G	unmapped	550	AAEL004226									0.771251				30	24	1	20	40	0	0	19	0	6	G|missense_variant|MODERATE|AAEL004226|AAEL004226|transcript|AAEL004226-RA|protein_coding|1/2|c.1139T>C|p.Leu380Pro|1189/1847|1139/1797|380/598||WARNING_TRANSCRIPT_NO_STOP_CODON
supercont1.1102:38539	supercont1.1102	38539	G	A	unmapped	1041	AAEL014408	0.768718												29	5	20	20	48	1	19	0	0	0	A|synonymous_variant|LOW|AAEL014408|AAEL014408|transcript|AAEL014408-RB|protein_coding|2/3|c.645C>T|p.Pro215Pro|645/1812|645/1812|215/603||,A|synonymous_variant|LOW|AAEL014408|AAEL014408|transcript|AAEL014408-RA|protein_coding|1/4|c.114C>T|p.Pro38Pro|114/1116|114/1116|38/371||WARNING_TRANSCRIPT_NO_START_CODON
supercont1.1104:29808	supercont1.1104	29808	G	A	unmapped	1043	AAEL014414										0.627858			30	20	20	8	48	0	0	0	12	0	A|synonymous_variant|LOW|AAEL014414|AAEL014414|transcript|AAEL014414-RA|protein_coding|2/3|c.546G>A|p.Leu182Leu|660/1561|546/1203|182/400||
supercont1.111:1755097	supercont1.111	1755097	A	C	unmapped	551	AAEL004232										0.637692			24	16	20	2	33	6	8	0	18	15	C|synonymous_variant|LOW|AAEL004232|AAEL004232|transcript|AAEL004232-RA|protein_coding|4/4|c.1716T>G|p.Leu572Leu|1792/1942|1716/1785|572/594||
supercont1.111:1755175	supercont1.111	1755175	T	C	unmapped	551	AAEL004232										0.637692			6	24	16	18	30	24	0	4	2	16	C|synonymous_variant|LOW|AAEL004232|AAEL004232|transcript|AAEL004232-RA|protein_coding|4/4|c.1638A>G|p.Lys546Lys|1714/1942|1638/1785|546/594||
supercont1.111:1755269	supercont1.111	1755269	G	A	unmapped	551	AAEL004232						0.959729							30	1	4	5	21	0	21	16	1	19	A|splice_region_variant&intron_variant|LOW|AAEL004232|AAEL004232|transcript|AAEL004232-RA|protein_coding|3/3|c.1607+4C>T||||||
supercont1.111:1756040	supercont1.111	1756040	A	G	unmapped	551	AAEL004232										0.637692			24	16	20	2	33	6	8	0	18	15	G|synonymous_variant|LOW|AAEL004232|AAEL004232|transcript|AAEL004232-RA|protein_coding|2/4|c.1065T>C|p.Phe355Phe|1141/1942|1065/1785|355/594||
supercont1.111:1756073	supercont1.111	1756073	G	A	unmapped	551	AAEL004232										0.69978			24	16	20	1	33	6	8	0	19	15	A|synonymous_variant|LOW|AAEL004232|AAEL004232|transcript|AAEL004232-RA|protein_coding|2/4|c.1032C>T|p.Ser344Ser|1108/1942|1032/1785|344/594||
supercont1.111:1756082	supercont1.111	1756082	G	T	unmapped	551	AAEL004232										0.69978			24	16	20	1	33	6	8	0	19	15	T|synonymous_variant|LOW|AAEL004232|AAEL004232|transcript|AAEL004232-RA|protein_coding|2/4|c.1023C>A|p.Arg341Arg|1099/1942|1023/1785|341/594||
supercont1.111:1757281	supercont1.111	1757281	T	C	unmapped	551	AAEL004232						1							0	22	16	2	40	30	0	4	4	4	C|synonymous_variant|LOW|AAEL004232|AAEL004232|transcript|AAEL004232-RA|protein_coding|1/4|c.108A>G|p.Arg36Arg|184/1942|108/1785|36/594||
supercont1.111:1855705	supercont1.111	1855705	A	G	unmapped	551	AAEL004227						0.886197							3	24	20	11	45	27	0	0	9	3	G|synonymous_variant|LOW|AAEL004227|AAEL004227|transcript|AAEL004227-RC|protein_coding|7/16|c.1509A>G|p.Leu503Leu|1714/4278|1509/3738|503/1245||WARNING_TRANSCRIPT_NO_START_CODON,G|synonymous_variant|LOW|AAEL004227|AAEL004227|transcript|AAEL004227-RB|protein_coding|7/15|c.1509A>G|p.Leu503Leu|1714/4230|1509/3690|503/1229||WARNING_TRANSCRIPT_NO_START_CODON
supercont1.111:1856499	supercont1.111	1856499	A	G	unmapped	551	AAEL004227						0.923737							2	24	20	5	45	28	0	0	15	3	G|synonymous_variant|LOW|AAEL004227|AAEL004227|transcript|AAEL004227-RC|protein_coding|10/16|c.2109A>G|p.Pro703Pro|2314/4278|2109/3738|703/1245||WARNING_TRANSCRIPT_NO_START_CODON&WARNING_REF_DOES_NOT_MATCH_GENOME,G|synonymous_variant|LOW|AAEL004227|AAEL004227|transcript|AAEL004227-RB|protein_coding|10/15|c.2109A>G|p.Pro703Pro|2314/4230|2109/3690|703/1229||WARNING_TRANSCRIPT_NO_START_CODON&WARNING…
supercont1.111:1856571	supercont1.111	1856571	C	T	unmapped	551	AAEL004227										0.659603			7	24	20	19	48	23	0	0	1	0	T|synonymous_variant|LOW|AAEL004227|AAEL004227|transcript|AAEL004227-RC|protein_coding|10/16|c.2181C>T|p.Asn727Asn|2386/4278|2181/3738|727/1245||WARNING_TRANSCRIPT_NO_START_CODON,T|synonymous_variant|LOW|AAEL004227|AAEL004227|transcript|AAEL004227-RB|protein_coding|10/15|c.2181C>T|p.Asn727Asn|2386/4230|2181/3690|727/1229||WARNING_TRANSCRIPT_NO_START_CODON
supercont1.111:1856643	supercont1.111	1856643	T	C	unmapped	551	AAEL004227						0.923737							2	24	20	5	45	28	0	0	15	3	C|synonymous_variant|LOW|AAEL004227|AAEL004227|transcript|AAEL004227-RC|protein_coding|10/16|c.2253T>C|p.Thr751Thr|2458/4278|2253/3738|751/1245||WARNING_TRANSCRIPT_NO_START_CODON&WARNING_REF_DOES_NOT_MATCH_GENOME,C|synonymous_variant|LOW|AAEL004227|AAEL004227|transcript|AAEL004227-RB|protein_coding|10/15|c.2253T>C|p.Thr751Thr|2458/4230|2253/3690|751/1229||WARNING_TRANSCRIPT_NO_START_CODON&WARNING…
supercont1.111:1856670	supercont1.111	1856670	T	C	unmapped	551	AAEL004227						0.923737							2	24	20	5	45	28	0	0	15	3	C|synonymous_variant|LOW|AAEL004227|AAEL004227|transcript|AAEL004227-RC|protein_coding|10/16|c.2280T>C|p.Phe760Phe|2485/4278|2280/3738|760/1245||WARNING_TRANSCRIPT_NO_START_CODON&WARNING_REF_DOES_NOT_MATCH_GENOME,C|synonymous_variant|LOW|AAEL004227|AAEL004227|transcript|AAEL004227-RB|protein_coding|10/15|c.2280T>C|p.Phe760Phe|2485/4230|2280/3690|760/1229||WARNING_TRANSCRIPT_NO_START_CODON&WARNING…
supercont1.111:1861585	supercont1.111	1861585	T	G	unmapped	551	AAEL004227						0.844217							0	20	18	5	42	30	4	2	13	6	G|intron_variant|MODIFIER|AAEL004227|AAEL004227|transcript|AAEL004227-RC|protein_coding|11/15|c.2871-20T>G||||||WARNING_TRANSCRIPT_NO_START_CODON,G|intron_variant|MODIFIER|AAEL004227|AAEL004227|transcript|AAEL004227-RB|protein_coding|11/14|c.2871-20T>G||||||WARNING_TRANSCRIPT_NO_START_CODON
supercont1.111:1861591	supercont1.111	1861591	T	C	unmapped	551	AAEL004227										0.69978			6	24	18	19	45	24	0	2	1	3	C|intron_variant|MODIFIER|AAEL004227|AAEL004227|transcript|AAEL004227-RC|protein_coding|11/15|c.2871-14T>C||||||WARNING_TRANSCRIPT_NO_START_CODON,C|intron_variant|MODIFIER|AAEL004227|AAEL004227|transcript|AAEL004227-RB|protein_coding|11/14|c.2871-14T>C||||||WARNING_TRANSCRIPT_NO_START_CODON
supercont1.111:1861596	supercont1.111	1861596	A	C	unmapped	551	AAEL004227										0.69978			6	24	18	19	45	24	0	2	1	3	C|intron_variant|MODIFIER|AAEL004227|AAEL004227|transcript|AAEL004227-RC|protein_coding|11/15|c.2871-9A>C||||||WARNING_TRANSCRIPT_NO_START_CODON,C|intron_variant|MODIFIER|AAEL004227|AAEL004227|transcript|AAEL004227-RB|protein_coding|11/14|c.2871-9A>C||||||WARNING_TRANSCRIPT_NO_START_CODON
supercont1.111:1861680	supercont1.111	1861680	T	C	unmapped	551	AAEL004227										0.69978			6	24	18	19	45	24	0	2	1	3	C|synonymous_variant|LOW|AAEL004227|AAEL004227|transcript|AAEL004227-RC|protein_coding|12/16|c.2946T>C|p.Ala982Ala|3151/4278|2946/3738|982/1245||WARNING_TRANSCRIPT_NO_START_CODON&WARNING_REF_DOES_NOT_MATCH_GENOME,C|synonymous_variant|LOW|AAEL004227|AAEL004227|transcript|AAEL004227-RB|protein_coding|12/15|c.2946T>C|p.Ala982Ala|3151/4230|2946/3690|982/1229||WARNING_TRANSCRIPT_NO_START_CODON&WARNING…
supercont1.111:2398245	supercont1.111	2398245	G	A	unmapped	551	AAEL004231										0.621723			25	3	9	3	40	5	21	11	17	6	A|synonymous_variant|LOW|AAEL004231|AAEL004231|transcript|AAEL004231-RA|protein_coding|4/5|c.850C>T|p.Leu284Leu|1210/1950|850/1359|284/452||WARNING_REF_DOES_NOT_MATCH_GENOME
supercont1.1110:57526	supercont1.1110	57526	T	C	chr2	171	AAEL018276								0.969075					3	16	20	1	48	27	8	0	19	0	C|splice_region_variant&synonymous_variant|LOW|AAEL018276|AAEL018276|transcript|AAEL018276-RA|protein_coding|1/5|c.117T>C|p.Ile39Ile|551/3083|117/2229|39/742||
supercont1.1110:77248	supercont1.1110	77248	A	C	chr2	171	AAEL018276								0.936924					7	15	20	2	48	21	9	0	18	0	C|synonymous_variant|LOW|AAEL018276|AAEL018276|transcript|AAEL018276-RA|protein_coding|4/5|c.1428A>C|p.Arg476Arg|1862/3083|1428/2229|476/742||
supercont1.1110:77673	supercont1.1110	77673	T	C	chr2	171	AAEL018276								0.969075					5	15	20	1	48	25	9	0	19	0	C|synonymous_variant|LOW|AAEL018276|AAEL018276|transcript|AAEL018276-RA|protein_coding|5/5|c.1788T>C|p.Arg596Arg|2222/3083|1788/2229|596/742||
supercont1.1116:216773	supercont1.1116	216773	G	A	unmapped	1049	AAEL014432					1								30	24	0	12	29	0	0	20	8	19	A|synonymous_variant|LOW|AAEL014432|AAEL014432|transcript|AAEL014432-RA|protein_coding|1/2|c.618C>T|p.Asp206Asp|633/1358|618/1329|206/442||WARNING_REF_DOES_NOT_MATCH_GENOME
supercont1.1116:216779	supercont1.1116	216779	A	G	unmapped	1049	AAEL014432					1								30	24	0	11	29	0	0	20	9	19	G|synonymous_variant|LOW|AAEL014432|AAEL014432|transcript|AAEL014432-RA|protein_coding|1/2|c.612T>C|p.Asp204Asp|627/1358|612/1329|204/442||WARNING_REF_DOES_NOT_MATCH_GENOME
supercont1.1117:62112	supercont1.1117	62112	T	C	unmapped	1050	AAEL014437		0.941318											10	2	20	3	48	18	22	0	13	0	C|missense_variant|MODERATE|AAEL014437|AAEL014437|transcript|AAEL014437-RA|protein_coding|1/5|c.352T>C|p.Ser118Pro|352/1248|352/1248|118/415||
supercont1.1117:62511	supercont1.1117	62511	T	A	unmapped	1050	AAEL014437		0.939232											24	2	20	14	48	4	20	0	0	0	A|missense_variant|MODERATE|AAEL014437|AAEL014437|transcript|AAEL014437-RA|protein_coding|3/5|c.632T>A|p.Phe211Tyr|632/1248|632/1248|211/415||,A|upstream_gene_variant|MODIFIER|AAEL014436|AAEL014436|transcript|AAEL014436-RA|protein_coding||c.-4607T>A|||||4607|WARNING_TRANSCRIPT_NO_START_CODON
supercont1.1117:62518	supercont1.1117	62518	T	G	unmapped	1050	AAEL014437		0.939232											24	2	20	14	48	4	20	0	0	0	G|synonymous_variant|LOW|AAEL014437|AAEL014437|transcript|AAEL014437-RA|protein_coding|3/5|c.639T>G|p.Ser213Ser|639/1248|639/1248|213/415||,G|upstream_gene_variant|MODIFIER|AAEL014436|AAEL014436|transcript|AAEL014436-RA|protein_coding||c.-4600T>G|||||4600|WARNING_TRANSCRIPT_NO_START_CODON
supercont1.1117:62546	supercont1.1117	62546	C	T	unmapped	1050	AAEL014437		0.941318											5	2	20	4	48	21	22	0	14	0	T|missense_variant|MODERATE|AAEL014437|AAEL014437|transcript|AAEL014437-RA|protein_coding|3/5|c.667C>T|p.Arg223Cys|667/1248|667/1248|223/415||,T|upstream_gene_variant|MODIFIER|AAEL014436|AAEL014436|transcript|AAEL014436-RA|protein_coding||c.-4572C>T|||||4572|WARNING_TRANSCRIPT_NO_START_CODON
supercont1.1117:62866	supercont1.1117	62866	C	T	unmapped	1050	AAEL014437		0.936924											28	2	20	16	48	2	18	0	0	0	T|synonymous_variant|LOW|AAEL014437|AAEL014437|transcript|AAEL014437-RA|protein_coding|5/5|c.868C>T|p.Leu290Leu|868/1248|868/1248|290/415||,T|upstream_gene_variant|MODIFIER|AAEL014436|AAEL014436|transcript|AAEL014436-RA|protein_coding||c.-4252C>T|||||4252|WARNING_TRANSCRIPT_NO_START_CODON
supercont1.1117:67224	supercont1.1117	67224	T	A	unmapped	1050	AAEL014436	0.800098					0.920906							2	22	20	4	48	28	0	0	16	0	A|missense_variant|MODERATE|AAEL014436|AAEL014436|transcript|AAEL014436-RA|protein_coding|1/6|c.107T>A|p.Met36Lys|107/2421|107/2421|36/806||WARNING_TRANSCRIPT_NO_START_CODON,A|downstream_gene_variant|MODIFIER|AAEL014437|AAEL014437|transcript|AAEL014437-RA|protein_coding||c.*3978T>A|||||3978|
supercont1.1117:67432	supercont1.1117	67432	G	A	unmapped	1050	AAEL014436	0.792586												26	2	20	18	45	4	22	0	2	3	A|synonymous_variant|LOW|AAEL014436|AAEL014436|transcript|AAEL014436-RA|protein_coding|2/6|c.258G>A|p.Leu86Leu|258/2421|258/2421|86/806||WARNING_TRANSCRIPT_NO_START_CODON,A|downstream_gene_variant|MODIFIER|AAEL014437|AAEL014437|transcript|AAEL014437-RA|protein_coding||c.*4186G>A|||||4186|
supercont1.1117:68020	supercont1.1117	68020	G	A	unmapped	1050	AAEL014436	0.90068	0.939232											28	2	20	20	48	2	20	0	0	0	A|synonymous_variant|LOW|AAEL014436|AAEL014436|transcript|AAEL014436-RA|protein_coding|2/6|c.846G>A|p.Leu282Leu|846/2421|846/2421|282/806||WARNING_TRANSCRIPT_NO_START_CODON,A|upstream_gene_variant|MODIFIER|AAEL014434|AAEL014434|transcript|AAEL014434-RA|protein_coding||c.-4915G>A|||||4915|,A|downstream_gene_variant|MODIFIER|AAEL014437|AAEL014437|transcript|AAEL014437-RA|protein_coding||c.*4774G>A|…
supercont1.1117:68536	supercont1.1117	68536	G	A	unmapped	1050	AAEL014436	0.792586												21	2	20	18	43	7	22	0	2	5	A|synonymous_variant|LOW|AAEL014436|AAEL014436|transcript|AAEL014436-RA|protein_coding|4/6|c.1098G>A|p.Gly366Gly|1098/2421|1098/2421|366/806||WARNING_TRANSCRIPT_NO_START_CODON,A|upstream_gene_variant|MODIFIER|AAEL014434|AAEL014434|transcript|AAEL014434-RA|protein_coding||c.-4399G>A|||||4399|
supercont1.1117:73891	supercont1.1117	73891	C	T	unmapped	1050	AAEL014436		0.939232											17	2	20	12	48	13	20	0	6	0	T|synonymous_variant|LOW|AAEL014436|AAEL014436|transcript|AAEL014436-RA|protein_coding|5/6|c.2112C>T|p.Tyr704Tyr|2112/2421|2112/2421|704/806||WARNING_TRANSCRIPT_NO_START_CODON,T|synonymous_variant|LOW|AAEL014434|AAEL014434|transcript|AAEL014434-RA|protein_coding|1/4|c.957C>T|p.Tyr319Tyr|957/2662|957/2559|319/852||
supercont1.1117:103730	supercont1.1117	103730	T	C	unmapped	1050	AAEL014434	0.841149	0.939232											28	2	20	19	48	2	20	0	1	0	C|intron_variant|MODIFIER|AAEL014434|AAEL014434|transcript|AAEL014434-RA|protein_coding|2/3|c.1243+29497T>C||||||,C|intron_variant|MODIFIER|AAEL014440|AAEL014440|transcript|AAEL014440-RA|protein_coding|4/4|c.1055-30A>G||||||
supercont1.1117:103919	supercont1.1117	103919	T	C	unmapped	1050	AAEL014440	0.849189												28	2	20	19	43	2	22	0	1	5	C|synonymous_variant|LOW|AAEL014440|AAEL014440|transcript|AAEL014440-RA|protein_coding|4/5|c.900A>G|p.Leu300Leu|1884/2457|900/1233|300/410||,C|intron_variant|MODIFIER|AAEL014434|AAEL014434|transcript|AAEL014434-RA|protein_coding|2/3|c.1243+29686T>C||||||
supercont1.1117:104207	supercont1.1117	104207	G	A	unmapped	1050	AAEL014440		0.941318											26	2	20	17	48	4	22	0	3	0	A|synonymous_variant|LOW|AAEL014440|AAEL014440|transcript|AAEL014440-RA|protein_coding|4/5|c.612C>T|p.Ser204Ser|1596/2457|612/1233|204/410||,A|intron_variant|MODIFIER|AAEL014434|AAEL014434|transcript|AAEL014434-RA|protein_coding|2/3|c.1243+29974G>A||||||
supercont1.1117:104415	supercont1.1117	104415	T	C	unmapped	1050	AAEL014440	0.856052					0.920553							2	24	20	3	43	26	0	0	17	5	C|synonymous_variant|LOW|AAEL014440|AAEL014440|transcript|AAEL014440-RA|protein_coding|3/5|c.462A>G|p.Pro154Pro|1446/2457|462/1233|154/410||,C|intron_variant|MODIFIER|AAEL014434|AAEL014434|transcript|AAEL014434-RA|protein_coding|2/3|c.1243+30182T>C||||||
supercont1.1117:111209	supercont1.1117	111209	A	C	unmapped	1050	AAEL014440		0.941318											5	2	20	2	48	25	22	0	18	0	C|missense_variant|MODERATE|AAEL014440|AAEL014440|transcript|AAEL014440-RA|protein_coding|2/5|c.352T>G|p.Ser118Ala|1336/2457|352/1233|118/410||,C|intron_variant|MODIFIER|AAEL014434|AAEL014434|transcript|AAEL014434-RA|protein_coding|2/3|c.1244-25112A>C||||||
supercont1.1117:111345	supercont1.1117	111345	C	A	unmapped	1050	AAEL014440		0.941318											24	2	20	16	48	6	22	0	4	0	A|synonymous_variant|LOW|AAEL014440|AAEL014440|transcript|AAEL014440-RA|protein_coding|2/5|c.216G>T|p.Thr72Thr|1200/2457|216/1233|72/410||,A|intron_variant|MODIFIER|AAEL014434|AAEL014434|transcript|AAEL014434-RA|protein_coding|2/3|c.1244-24976C>A||||||
supercont1.1117:111399	supercont1.1117	111399	G	T	unmapped	1050	AAEL014440		0.941318											28	2	20	17	48	2	22	0	3	0	T|synonymous_variant|LOW|AAEL014440|AAEL014440|transcript|AAEL014440-RA|protein_coding|2/5|c.162C>A|p.Ile54Ile|1146/2457|162/1233|54/410||,T|intron_variant|MODIFIER|AAEL014434|AAEL014434|transcript|AAEL014434-RA|protein_coding|2/3|c.1244-24922G>T||||||
supercont1.1117:122792	supercont1.1117	122792	G	C	unmapped	1050	AAEL014439		0.941318											26	2	20	16	48	4	22	0	4	0	C|synonymous_variant|LOW|AAEL014439|AAEL014439|transcript|AAEL014439-RA|protein_coding|1/4|c.297G>C|p.Thr99Thr|297/1230|297/1230|99/409||,C|intron_variant|MODIFIER|AAEL014434|AAEL014434|transcript|AAEL014434-RA|protein_coding|2/3|c.1244-13529G>C||||||
supercont1.1117:123085	supercont1.1117	123085	T	C	unmapped	1050	AAEL014439	0.803425												29	4	20	20	48	1	18	0	0	0	C|synonymous_variant|LOW|AAEL014439|AAEL014439|transcript|AAEL014439-RA|protein_coding|2/4|c.532T>C|p.Leu178Leu|532/1230|532/1230|178/409||,C|intron_variant|MODIFIER|AAEL014434|AAEL014434|transcript|AAEL014434-RA|protein_coding|2/3|c.1244-13236T>C||||||
supercont1.1117:135285	supercont1.1117	135285	C	T	unmapped	1050	AAEL014439	0.763072												29	5	20	20	48	1	19	0	0	0	T|synonymous_variant|LOW|AAEL014439|AAEL014439|transcript|AAEL014439-RA|protein_coding|4/4|c.1122C>T|p.Asp374Asp|1122/1230|1122/1230|374/409||,T|intron_variant|MODIFIER|AAEL014434|AAEL014434|transcript|AAEL014434-RA|protein_coding|2/3|c.1244-1036C>T||||||
supercont1.1117:135309	supercont1.1117	135309	G	A	unmapped	1050	AAEL014439	0.763072												29	5	20	20	48	1	19	0	0	0	A|synonymous_variant|LOW|AAEL014439|AAEL014439|transcript|AAEL014439-RA|protein_coding|4/4|c.1146G>A|p.Glu382Glu|1146/1230|1146/1230|382/409||,A|intron_variant|MODIFIER|AAEL014434|AAEL014434|transcript|AAEL014434-RA|protein_coding|2/3|c.1244-1012G>A||||||
supercont1.1117:135395	supercont1.1117	135395	G	T	unmapped	1050	AAEL014439	0.763072												29	5	20	20	44	1	19	0	0	0	T|downstream_gene_variant|MODIFIER|AAEL014439|AAEL014439|transcript|AAEL014439-RA|protein_coding||c.*2G>T|||||2|,T|intron_variant|MODIFIER|AAEL014434|AAEL014434|transcript|AAEL014434-RA|protein_coding|2/3|c.1244-926G>T||||||
supercont1.1117:136547	supercont1.1117	136547	C	T	unmapped	1050	AAEL014434	0.763072												29	5	20	20	48	1	19	0	0	0	T|synonymous_variant|LOW|AAEL014434|AAEL014434|transcript|AAEL014434-RA|protein_coding|3/4|c.1470C>T|p.Tyr490Tyr|1470/2662|1470/2559|490/852||,T|downstream_gene_variant|MODIFIER|AAEL014439|AAEL014439|transcript|AAEL014439-RA|protein_coding||c.*1154C>T|||||1154|
supercont1.1117:137081	supercont1.1117	137081	G	T	unmapped	1050	AAEL014434	0.763072												29	5	20	20	48	1	19	0	0	0	T|synonymous_variant|LOW|AAEL014434|AAEL014434|transcript|AAEL014434-RA|protein_coding|3/4|c.2004G>T|p.Pro668Pro|2004/2662|2004/2559|668/852||,T|downstream_gene_variant|MODIFIER|AAEL014439|AAEL014439|transcript|AAEL014439-RA|protein_coding||c.*1688G>T|||||1688|
supercont1.1117:137297	supercont1.1117	137297	C	G	unmapped	1050	AAEL014434		0.937502											7	2	20	6	46	23	20	0	12	0	G|missense_variant|MODERATE|AAEL014434|AAEL014434|transcript|AAEL014434-RA|protein_coding|3/4|c.2220C>G|p.Asp740Glu|2220/2662|2220/2559|740/852||,G|downstream_gene_variant|MODIFIER|AAEL014439|AAEL014439|transcript|AAEL014439-RA|protein_coding||c.*1904C>G|||||1904|
supercont1.1117:137475	supercont1.1117	137475	A	G	unmapped	1050	AAEL014439	0.763072												29	5	20	20	48	1	19	0	0	0	G|downstream_gene_variant|MODIFIER|AAEL014439|AAEL014439|transcript|AAEL014439-RA|protein_coding||c.*2082A>G|||||2082|,G|intron_variant|MODIFIER|AAEL014434|AAEL014434|transcript|AAEL014434-RA|protein_coding|3/3|c.2360-20A>G||||||
supercont1.1117:137655	supercont1.1117	137655	A	G	unmapped	1050	AAEL014434						0.83629							1	21	20	2	48	29	3	0	18	0	G|synonymous_variant|LOW|AAEL014434|AAEL014434|transcript|AAEL014434-RA|protein_coding|4/4|c.2520A>G|p.Pro840Pro|2520/2662|2520/2559|840/852||,G|downstream_gene_variant|MODIFIER|AAEL014439|AAEL014439|transcript|AAEL014439-RA|protein_coding||c.*2262A>G|||||2262|
supercont1.1117:188775	supercont1.1117	188775	G	A	unmapped	1050	AAEL014435	0.81372												21	4	20	20	48	9	20	0	0	0	A|missense_variant|MODERATE|AAEL014435|AAEL014435|transcript|AAEL014435-RA|protein_coding|2/4|c.331G>A|p.Ala111Thr|331/1292|331/1239|111/412||
supercont1.1117:188790	supercont1.1117	188790	G	A	unmapped	1050	AAEL014435		0.941318											9	2	20	13	48	21	22	0	7	0	A|missense_variant|MODERATE|AAEL014435|AAEL014435|transcript|AAEL014435-RA|protein_coding|2/4|c.346G>A|p.Ala116Thr|346/1292|346/1239|116/412||
supercont1.1117:189017	supercont1.1117	189017	A	G	unmapped	1050	AAEL014435	0.793358												24	3	20	19	48	6	21	0	1	0	G|synonymous_variant|LOW|AAEL014435|AAEL014435|transcript|AAEL014435-RA|protein_coding|3/4|c.510A>G|p.Ala170Ala|510/1292|510/1239|170/412||
supercont1.1117:189408	supercont1.1117	189408	T	C	unmapped	1050	AAEL014435	0.763072												29	5	20	20	48	1	19	0	0	0	C|synonymous_variant|LOW|AAEL014435|AAEL014435|transcript|AAEL014435-RA|protein_coding|4/4|c.840T>C|p.Tyr280Tyr|840/1292|840/1239|280/412||
supercont1.1117:189426	supercont1.1117	189426	T	A	unmapped	1050	AAEL014435	0.763072												29	5	20	20	48	1	19	0	0	0	A|synonymous_variant|LOW|AAEL014435|AAEL014435|transcript|AAEL014435-RA|protein_coding|4/4|c.858T>A|p.Gly286Gly|858/1292|858/1239|286/412||
supercont1.1117:189429	supercont1.1117	189429	G	C	unmapped	1050	AAEL014435	0.763072												29	5	20	20	48	1	19	0	0	0	C|synonymous_variant|LOW|AAEL014435|AAEL014435|transcript|AAEL014435-RA|protein_coding|4/4|c.861G>C|p.Ser287Ser|861/1292|861/1239|287/412||
supercont1.1117:189462	supercont1.1117	189462	C	T	unmapped	1050	AAEL014435	0.763072												29	5	20	20	48	1	19	0	0	0	T|synonymous_variant|LOW|AAEL014435|AAEL014435|transcript|AAEL014435-RA|protein_coding|4/4|c.894C>T|p.Thr298Thr|894/1292|894/1239|298/412||
supercont1.1119:126280	supercont1.1119	126280	T	A	unmapped	1052	AAEL014450		0.915201											20	2	19	12	30	6	18	1	8	0	A|intron_variant|MODIFIER|AAEL014450|AAEL014450|transcript|AAEL014450-RA|protein_coding|3/5|c.217-61T>A||||||
supercont1.112:1164794	supercont1.112	1164794	C	T	chr2	145	AAEL004246				1			1						30	15	0	20	12	0	9	20	0	36	T|synonymous_variant|LOW|AAEL004246|AAEL004246|transcript|AAEL004246-RB|protein_coding|2/20|c.1866G>A|p.Gly622Gly|1866/6204|1866/6204|622/2067||WARNING_TRANSCRIPT_NO_STOP_CODON&WARNING_REF_DOES_NOT_MATCH_GENOME,T|synonymous_variant|LOW|AAEL004246|AAEL004246|transcript|AAEL004246-RA|protein_coding|2/21|c.1866G>A|p.Gly622Gly|1866/6258|1866/5610|622/1869||WARNING_REF_DOES_NOT_MATCH_GENOME
supercont1.112:1165639	supercont1.112	1165639	A	G	chr2	145	AAEL004246				1									8	9	20	0	36	22	15	0	20	12	G|synonymous_variant|LOW|AAEL004246|AAEL004246|transcript|AAEL004246-RB|protein_coding|2/20|c.1021T>C|p.Pro341Pro|1021/6204|1021/6204|341/2067||WARNING_TRANSCRIPT_NO_STOP_CODON&WARNING_REF_DOES_NOT_MATCH_GENOME,G|synonymous_variant|LOW|AAEL004246|AAEL004246|transcript|AAEL004246-RA|protein_coding|2/21|c.1021T>C|p.Pro341Pro|1021/6258|1021/5610|341/1869||WARNING_REF_DOES_NOT_MATCH_GENOME
supercont1.112:1165728	supercont1.112	1165728	T	C	chr2	145	AAEL004246				1			1						30	15	0	20	12	0	9	20	0	36	C|missense_variant|MODERATE|AAEL004246|AAEL004246|transcript|AAEL004246-RB|protein_coding|2/20|c.932A>G|p.His311Arg|932/6204|932/6204|311/2067||WARNING_TRANSCRIPT_NO_STOP_CODON,C|missense_variant|MODERATE|AAEL004246|AAEL004246|transcript|AAEL004246-RA|protein_coding|2/21|c.932A>G|p.His311Arg|932/6258|932/5610|311/1869||
supercont1.112:1165967	supercont1.112	1165967	A	G	chr2	145	AAEL004246				1			1						30	15	0	20	12	0	9	20	0	36	G|synonymous_variant|LOW|AAEL004246|AAEL004246|transcript|AAEL004246-RB|protein_coding|2/20|c.693T>C|p.Gly231Gly|693/6204|693/6204|231/2067||WARNING_TRANSCRIPT_NO_STOP_CODON,G|synonymous_variant|LOW|AAEL004246|AAEL004246|transcript|AAEL004246-RA|protein_coding|2/21|c.693T>C|p.Gly231Gly|693/6258|693/5610|231/1869||
supercont1.112:1166333	supercont1.112	1166333	C	A	chr2	145	AAEL004246							1						30	15	0	18	12	0	9	20	0	36	A|synonymous_variant|LOW|AAEL004246|AAEL004246|transcript|AAEL004246-RB|protein_coding|2/20|c.327G>T|p.Thr109Thr|327/6204|327/6204|109/2067||WARNING_TRANSCRIPT_NO_STOP_CODON&WARNING_REF_DOES_NOT_MATCH_GENOME,A|synonymous_variant|LOW|AAEL004246|AAEL004246|transcript|AAEL004246-RA|protein_coding|2/21|c.327G>T|p.Thr109Thr|327/6258|327/5610|109/1869||WARNING_REF_DOES_NOT_MATCH_GENOME
supercont1.112:1166462	supercont1.112	1166462	A	G	chr2	145	AAEL004246								0.936924					9	9	20	2	48	21	15	0	18	0	G|synonymous_variant|LOW|AAEL004246|AAEL004246|transcript|AAEL004246-RB|protein_coding|2/20|c.198T>C|p.Ser66Ser|198/6204|198/6204|66/2067||WARNING_TRANSCRIPT_NO_STOP_CODON,G|synonymous_variant|LOW|AAEL004246|AAEL004246|transcript|AAEL004246-RA|protein_coding|2/21|c.198T>C|p.Ser66Ser|198/6258|198/5610|66/1869||
supercont1.112:1246714	supercont1.112	1246714	G	T	chr2	145	AAEL004258				0.947368									5	8	20	1	45	25	16	0	19	3	T|synonymous_variant|LOW|AAEL004258|AAEL004258|transcript|AAEL004258-RA|protein_coding|9/9|c.1861C>A|p.Arg621Arg|1861/2031|1861/2031|621/676||
supercont1.112:1246748	supercont1.112	1246748	T	G	chr2	145	AAEL004258				1			1						0	8	20	0	45	28	16	0	20	3	G|synonymous_variant|LOW|AAEL004258|AAEL004258|transcript|AAEL004258-RA|protein_coding|9/9|c.1827A>C|p.Ser609Ser|1827/2031|1827/2031|609/676||
supercont1.112:1282314	supercont1.112	1282314	G	T	chr2	145	AAEL004258				1			1						30	16	0	20	17	0	8	20	0	31	T|synonymous_variant|LOW|AAEL004258|AAEL004258|transcript|AAEL004258-RA|protein_coding|8/9|c.1673C>A|p.Tyr558Tyr|1673/2031|1673/2031|558/676||WARNING_REF_DOES_NOT_MATCH_GENOME
supercont1.112:1290744	supercont1.112	1290744	G	C	chr2	145	AAEL004258							1						30	18	0	15	22	0	6	20	5	18	C|synonymous_variant|LOW|AAEL004258|AAEL004258|transcript|AAEL004258-RA|protein_coding|6/9|c.1320C>G|p.Ala440Ala|1320/2031|1320/2031|440/676||WARNING_REF_DOES_NOT_MATCH_GENOME
supercont1.113:1299114	supercont1.113	1299114	G	C	chr2	233	AAEL004304					0.95255								28	23	0	19	26	2	1	20	1	20	C|synonymous_variant|LOW|AAEL004304|AAEL004304|transcript|AAEL004304-RA|protein_coding|1/3|c.13G>C|p.Gln5Gln|13/207|13/207|5/68||WARNING_TRANSCRIPT_NO_START_CODON&WARNING_REF_DOES_NOT_MATCH_GENOME,C|upstream_gene_variant|MODIFIER|AAEL004287|AAEL004287|transcript|AAEL004287-RA|protein_coding||c.-2714G>C|||||2714|
supercont1.113:1299206	supercont1.113	1299206	C	T	chr2	233	AAEL004304					0.95255								26	23	0	19	26	4	1	20	1	22	T|splice_region_variant&intron_variant|LOW|AAEL004304|AAEL004304|transcript|AAEL004304-RA|protein_coding|1/2|c.26-8C>T||||||WARNING_TRANSCRIPT_NO_START_CODON,T|upstream_gene_variant|MODIFIER|AAEL004287|AAEL004287|transcript|AAEL004287-RA|protein_coding||c.-2622C>T|||||2622|
supercont1.113:1299245	supercont1.113	1299245	G	A	chr2	233	AAEL004304					0.95255								28	23	0	19	26	2	1	20	1	22	A|synonymous_variant|LOW|AAEL004304|AAEL004304|transcript|AAEL004304-RA|protein_coding|2/3|c.57G>A|p.Arg19Arg|57/207|57/207|19/68||WARNING_TRANSCRIPT_NO_START_CODON&WARNING_REF_DOES_NOT_MATCH_GENOME,A|upstream_gene_variant|MODIFIER|AAEL004287|AAEL004287|transcript|AAEL004287-RA|protein_coding||c.-2583G>A|||||2583|
supercont1.113:1690963	supercont1.113	1690963	T	A	chr2	233	AAEL004297										0.640756			2	18	13	15	23	26	4	7	5	25	A|synonymous_variant|LOW|AAEL004297|AAEL004297|transcript|AAEL004297-RA|protein_coding|8/11|c.2472A>T|p.Val824Val|2472/4480|2472/3384|824/1127||
supercont1.113:1893110	supercont1.113	1893110	A	T	chr2	233	AAEL004278										0.664361			28	4	20	5	33	2	20	0	15	15	T|synonymous_variant|LOW|AAEL004278|AAEL004278|transcript|AAEL004278-RA|protein_coding|6/6|c.1062A>T|p.Ile354Ile|1383/1837|1062/1323|354/440||
supercont1.113:2048208	supercont1.113	2048208	C	T	chr2	233	AAEL004289										0.72275			29	16	20	5	48	1	8	0	15	0	T|synonymous_variant|LOW|AAEL004289|AAEL004289|transcript|AAEL004289-RA|protein_coding|4/5|c.3207C>T|p.Cys1069Cys|3350/3756|3207/3489|1069/1162||
supercont1.114:1987387	supercont1.114	1987387	C	T	unmapped	552	AAEL004325									0.767696				30	22	2	20	43	0	2	18	0	5	T|synonymous_variant|LOW|AAEL004325|AAEL004325|transcript|AAEL004325-RA|protein_coding|2/4|c.48C>T|p.Tyr16Tyr|123/1250|48/894|16/297||
supercont1.1142:57779	supercont1.1142	57779	G	T	chr1	95	AAEL014512								0.936924					16	14	11	2	48	12	10	9	18	0	T|missense_variant|MODERATE|AAEL014512|AAEL014512|transcript|AAEL014512-RA|protein_coding|4/9|c.2418G>T|p.Met806Ile|2420/5290|2418/4092|806/1363||WARNING_TRANSCRIPT_NO_START_CODON
supercont1.1142:57909	supercont1.1142	57909	C	T	chr1	95	AAEL014512								1					28	14	9	20	0	2	8	11	0	48	T|synonymous_variant|LOW|AAEL014512|AAEL014512|transcript|AAEL014512-RA|protein_coding|4/9|c.2548C>T|p.Ser850Ser|2550/5290|2548/4092|850/1363||WARNING_TRANSCRIPT_NO_START_CODON&WARNING_REF_DOES_NOT_MATCH_GENOME
supercont1.1142:57938	supercont1.1142	57938	G	T	chr1	95	AAEL014512								0.969075					26	14	11	19	0	4	8	9	1	48	T|synonymous_variant|LOW|AAEL014512|AAEL014512|transcript|AAEL014512-RA|protein_coding|4/9|c.2577G>T|p.Asp859Asp|2579/5290|2577/4092|859/1363||WARNING_TRANSCRIPT_NO_START_CODON&WARNING_REF_DOES_NOT_MATCH_GENOME
supercont1.1142:57939	supercont1.1142	57939	G	A	chr1	95	AAEL014512	0.952174			0.947368				0.969075					18	24	20	1	48	12	0	0	19	0	A|missense_variant|MODERATE|AAEL014512|AAEL014512|transcript|AAEL014512-RA|protein_coding|4/9|c.2578G>A|p.Ala860Thr|2580/5290|2578/4092|860/1363||WARNING_TRANSCRIPT_NO_START_CODON
supercont1.115:243258	supercont1.115	243258	C	T	chr3	477	AAEL004331										0.618002			1	5	20	13	48	29	19	0	7	0	T|synonymous_variant|LOW|AAEL004331|AAEL004331|transcript|AAEL004331-RA|protein_coding|4/15|c.1866C>T|p.Thr622Thr|1866/4260|1866/4260|622/1419||
supercont1.115:243507	supercont1.115	243507	T	G	chr3	477	AAEL004331								0.969941					7	5	16	0	47	23	19	4	20	1	G|synonymous_variant|LOW|AAEL004331|AAEL004331|transcript|AAEL004331-RA|protein_coding|4/15|c.2115T>G|p.Ser705Ser|2115/4260|2115/4260|705/1419||WARNING_REF_DOES_NOT_MATCH_GENOME
supercont1.115:317728	supercont1.115	317728	G	A	chr3	477	AAEL004337		0.943653											10	0	13	6	46	20	24	7	14	2	A|intron_variant|MODIFIER|AAEL004337|AAEL004337|transcript|AAEL004337-RA|protein_coding|4/17|c.670-84C>T||||||WARNING_TRANSCRIPT_NO_STOP_CODON
supercont1.115:1994609	supercont1.115	1994609	C	A	chr3	477	AAEL004344				1									26	22	0	20	17	2	2	20	0	31	A|synonymous_variant|LOW|AAEL004344|AAEL004344|transcript|AAEL004344-RA|protein_coding|3/4|c.693C>A|p.Pro231Pro|1780/3290|693/1581|231/526||WARNING_REF_DOES_NOT_MATCH_GENOME
supercont1.115:2423367	supercont1.115	2423367	C	T	chr3	477	AAEL004347									0.825402				16	21	3	5	46	14	3	17	15	2	T|synonymous_variant|LOW|AAEL004347|AAEL004347|transcript|AAEL004347-RA|protein_coding|3/4|c.741G>A|p.Val247Val|932/1878|741/1161|247/386||WARNING_REF_DOES_NOT_MATCH_GENOME
supercont1.115:2455269	supercont1.115	2455269	T	C	chr3	477	AAEL004345									0.827514				21	24	20	13	6	9	0	0	5	42	C|intron_variant|MODIFIER|AAEL004345|AAEL004345|transcript|AAEL004345-RA|protein_coding|2/2|c.1711-14T>C||||||
supercont1.1152:136348	supercont1.1152	136348	A	C	unmapped	1068	AAEL014527						0.883455							30	3	20	18	46	0	21	0	2	2	C|splice_region_variant&intron_variant|LOW|AAEL014527|AAEL014527|transcript|AAEL014527-RA|protein_coding|1/2|c.449-8A>C||||||
supercont1.1155:65872	supercont1.1155	65872	T	C	unmapped	1070	AAEL014533									0.827248				15	8	4	17	47	15	14	16	3	1	C|synonymous_variant|LOW|AAEL014533|AAEL014533|transcript|AAEL014533-RA|protein_coding|2/11|c.237T>C|p.Asn79Asn|434/3752|237/3555|79/1184||WARNING_REF_DOES_NOT_MATCH_GENOME,C|upstream_gene_variant|MODIFIER|AAEL014535|AAEL014535|transcript|AAEL014535-RA|protein_coding||c.-2700A>G|||||2700|
supercont1.1155:65953	supercont1.1155	65953	A	G	unmapped	1070	AAEL014533									0.822475				15	14	4	13	45	15	10	16	5	1	G|synonymous_variant|LOW|AAEL014533|AAEL014533|transcript|AAEL014533-RA|protein_coding|2/11|c.318A>G|p.Gly106Gly|515/3752|318/3555|106/1184||WARNING_REF_DOES_NOT_MATCH_GENOME,G|upstream_gene_variant|MODIFIER|AAEL014535|AAEL014535|transcript|AAEL014535-RA|protein_coding||c.-2781T>C|||||2781|
supercont1.1156:13130	supercont1.1156	13130	A	G	unmapped	1071	AAEL014537						0.923737				0.664361			2	24	12	15	34	28	0	8	5	8	G|missense_variant|MODERATE|AAEL014537|AAEL014537|transcript|AAEL014537-RA|protein_coding|3/5|c.370A>G|p.Asn124Asp|370/1068|370/1068|124/355||
supercont1.1156:13156	supercont1.1156	13156	T	A	unmapped	1071	AAEL014537						0.919246							30	2	20	14	34	0	22	0	4	8	A|synonymous_variant|LOW|AAEL014537|AAEL014537|transcript|AAEL014537-RA|protein_coding|3/5|c.396T>A|p.Gly132Gly|396/1068|396/1068|132/355||
supercont1.1157:128624	supercont1.1157	128624	G	A	unmapped	1072	AAEL017414										0.651817			9	24	20	20	48	21	0	0	0	0	A|synonymous_variant|LOW|AAEL017414|AAEL017414|transcript|AAEL017414-RA|protein_coding|2/3|c.307C>T|p.Leu103Leu|307/435|307/435|103/144||WARNING_TRANSCRIPT_NO_START_CODON
supercont1.1157:161756	supercont1.1157	161756	C	G	unmapped	1072	AAEL014544						0.844217							30	4	13	14	27	0	20	7	4	21	G|synonymous_variant|LOW|AAEL014544|AAEL014544|transcript|AAEL014544-RA|protein_coding|2/5|c.882C>G|p.Leu294Leu|951/2115|882/2046|294/681||WARNING_REF_DOES_NOT_MATCH_GENOME,G|intron_variant|MODIFIER|AAEL017414|AAEL017414|transcript|AAEL017414-RA|protein_coding|1/2|c.216-33041G>C||||||WARNING_TRANSCRIPT_NO_START_CODON
supercont1.1159:128708	supercont1.1159	128708	C	T	unmapped	1073	AAEL014548						0.844217							30	4	14	19	41	0	20	6	1	7	T|synonymous_variant|LOW|AAEL014548|AAEL014548|transcript|AAEL014548-RA|protein_coding|3/4|c.597C>T|p.Ala199Ala|597/717|597/717|199/238||WARNING_TRANSCRIPT_NO_START_CODON&WARNING_REF_DOES_NOT_MATCH_GENOME,T|upstream_gene_variant|MODIFIER|AAEL014546|AAEL014546|transcript|AAEL014546-RA|protein_coding||c.-3233C>T|||||3086|
supercont1.117:6701	supercont1.117	6701	G	T	chr1	82	AAEL004393					0.952174								22	24	1	17	36	8	0	19	3	12	T|synonymous_variant|LOW|AAEL004393|AAEL004393|transcript|AAEL004393-RA|protein_coding|10/10|c.2964C>A|p.Ala988Ala|3418/4550|2964/3297|988/1098||
supercont1.117:15608	supercont1.117	15608	G	A	chr1	82	AAEL004393				0.947368									30	22	1	20	32	0	2	19	0	16	A|synonymous_variant|LOW|AAEL004393|AAEL004393|transcript|AAEL004393-RA|protein_coding|8/10|c.2022C>T|p.Arg674Arg|2476/4550|2022/3297|674/1098||
supercont1.117:152673	supercont1.117	152673	G	A	chr1	82	AAEL004393-AAEL004401				0.947368									28	20	1	20	24	2	4	19	0	24	A|intergenic_region|MODIFIER|AAEL004393-AAEL004401|AAEL004393-AAEL004401|intergenic_region|AAEL004393-AAEL004401|||n.152673G>A||||||
supercont1.117:153461	supercont1.117	153461	G	C	chr1	82	AAEL004393-AAEL004401	0.90567	0.941318				0.834696							28	2	20	20	48	2	22	0	0	0	C|intergenic_region|MODIFIER|AAEL004393-AAEL004401|AAEL004393-AAEL004401|intergenic_region|AAEL004393-AAEL004401|||n.153461G>C||||||
supercont1.117:153628	supercont1.117	153628	T	C	chr1	82	AAEL004393-AAEL004401				1									15	22	0	20	21	15	2	20	0	27	C|intergenic_region|MODIFIER|AAEL004393-AAEL004401|AAEL004393-AAEL004401|intergenic_region|AAEL004393-AAEL004401|||n.153628T>C||||||
supercont1.117:292304	supercont1.117	292304	G	A	chr1	82	AAEL004401							1						30	19	0	17	25	0	5	20	1	23	A|synonymous_variant|LOW|AAEL004401|AAEL004401|transcript|AAEL004401-RA|protein_coding|4/5|c.1584C>T|p.Ser528Ser|1584/2235|1584/2235|528/744||WARNING_TRANSCRIPT_NO_START_CODON&WARNING_REF_DOES_NOT_MATCH_GENOME
supercont1.117:362480	supercont1.117	362480	C	T	chr1	82	AAEL004388						0.919055							30	2	13	10	16	0	20	7	10	32	T|synonymous_variant|LOW|AAEL004388|AAEL004388|transcript|AAEL004388-RA|protein_coding|3/3|c.1968G>A|p.Val656Val|1968/2163|1968/2163|656/720||WARNING_TRANSCRIPT_NO_START_CODON
supercont1.117:382816	supercont1.117	382816	T	A	chr1	82	AAEL004388							1						30	20	0	16	23	0	4	20	4	23	A|synonymous_variant|LOW|AAEL004388|AAEL004388|transcript|AAEL004388-RA|protein_coding|1/3|c.558A>T|p.Pro186Pro|558/2163|558/2163|186/720||WARNING_TRANSCRIPT_NO_START_CODON&WARNING_REF_DOES_NOT_MATCH_GENOME
supercont1.117:473730	supercont1.117	473730	A	G	chr1	82	AAEL004399				0.947368									21	20	0	19	25	9	4	20	1	23	G|synonymous_variant|LOW|AAEL004399|AAEL004399|transcript|AAEL004399-RA|protein_coding|1/14|c.275A>G|p.Ser92Ser|275/2322|275/2322|92/773||WARNING_TRANSCRIPT_NO_STOP_CODON&WARNING_REF_DOES_NOT_MATCH_GENOME
supercont1.117:473770	supercont1.117	473770	C	T	chr1	82	AAEL004399				0.947368									21	20	0	19	25	9	4	20	1	23	T|synonymous_variant|LOW|AAEL004399|AAEL004399|transcript|AAEL004399-RA|protein_coding|1/14|c.315C>T|p.Asp105Asp|315/2322|315/2322|105/773||WARNING_TRANSCRIPT_NO_STOP_CODON&WARNING_REF_DOES_NOT_MATCH_GENOME
supercont1.117:487830	supercont1.117	487830	A	G	chr1	82	AAEL004399				0.947368									20	20	0	19	25	10	4	20	1	23	G|synonymous_variant|LOW|AAEL004399|AAEL004399|transcript|AAEL004399-RA|protein_coding|2/14|c.615A>G|p.Lys205Lys|615/2322|615/2322|205/773||WARNING_TRANSCRIPT_NO_STOP_CODON&WARNING_REF_DOES_NOT_MATCH_GENOME
supercont1.117:487854	supercont1.117	487854	A	G	chr1	82	AAEL004399				0.947368									20	20	0	19	22	10	4	20	1	24	G|intron_variant|MODIFIER|AAEL004399|AAEL004399|transcript|AAEL004399-RA|protein_coding|2/13|c.626+13A>G||||||WARNING_TRANSCRIPT_NO_STOP_CODON
supercont1.117:640890	supercont1.117	640890	G	A	chr1	82	AAEL004396									0.767094				30	23	20	20	8	0	1	0	0	38	A|synonymous_variant|LOW|AAEL004396|AAEL004396|transcript|AAEL004396-RA|protein_coding|5/5|c.975C>T|p.Leu325Leu|975/1740|975/1740|325/579||WARNING_TRANSCRIPT_NO_START_CODON
supercont1.117:1115137	supercont1.117	1115137	A	G	chr1	82	AAEL004398				0.947368									30	16	1	20	22	0	8	19	0	26	G|synonymous_variant|LOW|AAEL004398|AAEL004398|transcript|AAEL004398-RA|protein_coding|5/5|c.1273T>C|p.Leu425Leu|1273/1491|1273/1491|425/496||WARNING_TRANSCRIPT_NO_START_CODON&WARNING_REF_DOES_NOT_MATCH_GENOME
supercont1.117:1341453	supercont1.117	1341453	G	A	chr1	82	AAEL004391				0.947368									26	16	0	19	15	2	8	20	1	33	A|intron_variant|MODIFIER|AAEL004391|AAEL004391|transcript|AAEL004391-RA|protein_coding|3/6|c.698-20C>T||||||
supercont1.117:2104986	supercont1.117	2104986	T	C	chr1	82	AAEL004389		0.971036		1	0.95255			1					10	1	20	0	48	20	23	0	20	0	C|synonymous_variant|LOW|AAEL004389|AAEL004389|transcript|AAEL004389-RA|protein_coding|2/6|c.210T>C|p.Gly70Gly|210/3525|210/3525|70/1174||
supercont1.117:2124819	supercont1.117	2124819	A	G	chr1	82	AAEL004389					0.95255								9	1	20	2	42	21	23	0	16	4	G|synonymous_variant|LOW|AAEL004389|AAEL004389|transcript|AAEL004389-RA|protein_coding|6/6|c.1782A>G|p.Lys594Lys|1782/3525|1782/3525|594/1174||
supercont1.117:2125017	supercont1.117	2125017	C	T	chr1	82	AAEL004389	0.795371												10	23	18	3	48	18	1	2	17	0	T|synonymous_variant|LOW|AAEL004389|AAEL004389|transcript|AAEL004389-RA|protein_coding|6/6|c.1980C>T|p.Asn660Asn|1980/3525|1980/3525|660/1174||
supercont1.117:2125038	supercont1.117	2125038	C	T	chr1	82	AAEL004389	0.795371												13	23	18	3	48	17	1	2	17	0	T|synonymous_variant|LOW|AAEL004389|AAEL004389|transcript|AAEL004389-RA|protein_coding|6/6|c.2001C>T|p.Asn667Asn|2001/3525|2001/3525|667/1174||
supercont1.117:2165615	supercont1.117	2165615	C	A	chr1	82	AAEL004387						0.886197							3	24	19	11	24	27	0	1	9	24	A|missense_variant|MODERATE|AAEL004387|AAEL004387|transcript|AAEL004387-RA|protein_coding|2/2|c.402G>T|p.Leu134Phe|529/1222|402/861|134/286||
supercont1.117:2178659	supercont1.117	2178659	G	A	chr1	82	AAEL004397		0.943653						0.940419					30	24	7	20	2	0	0	13	0	46	A|missense_variant|MODERATE|AAEL004397|AAEL004397|transcript|AAEL004397-RA|protein_coding|3/4|c.323C>T|p.Ala108Val|373/1147|323/765|108/254||
supercont1.118:112602	supercont1.118	112602	C	T	chr3	450	AAEL004410		0.942082							0.904468				21	22	19	13	2	9	0	1	7	46	T|synonymous_variant|LOW|AAEL004410|AAEL004410|transcript|AAEL004410-RA|protein_coding|1/4|c.15C>T|p.Phe5Phe|15/939|15/939|5/312||WARNING_TRANSCRIPT_NO_START_CODON,T|upstream_gene_variant|MODIFIER|AAEL016337|AAEL016337|transcript|AAEL016337-RA|pseudogene||n.-3004C>T|||||3004|
supercont1.1188:33401	supercont1.1188	33401	C	A	chr3	478	AAEL014617				1	1								23	24	0	20	14	7	0	20	0	34	A|synonymous_variant|LOW|AAEL014617|AAEL014617|transcript|AAEL014617-RA|protein_coding|2/2|c.1191C>A|p.Arg397Arg|1191/1611|1191/1611|397/536||WARNING_REF_DOES_NOT_MATCH_GENOME
supercont1.1194:44652	supercont1.1194	44652	A	T	unmapped	1089	AAEL014631						0.844217							0	20	20	1	46	30	4	0	19	2	T|intron_variant|MODIFIER|AAEL014631|AAEL014631|transcript|AAEL014631-RA|protein_coding|2/7|c.337+56A>T||||||
supercont1.1194:59490	supercont1.1194	59490	G	C	unmapped	1089	AAEL014631	0.849189					0.922512							30	2	7	19	28	0	22	13	1	20	C|synonymous_variant|LOW|AAEL014631|AAEL014631|transcript|AAEL014631-RA|protein_coding|6/8|c.2490G>C|p.Val830Val|2843/5443|2490/4977|830/1658||
supercont1.1194:60436	supercont1.1194	60436	C	A	unmapped	1089	AAEL014631	0.856052												25	0	2	17	27	5	24	18	3	21	A|synonymous_variant|LOW|AAEL014631|AAEL014631|transcript|AAEL014631-RA|protein_coding|7/8|c.3367C>A|p.Arg1123Arg|3720/5443|3367/4977|1123/1658||
supercont1.1194:60489	supercont1.1194	60489	T	C	unmapped	1089	AAEL014631	0.802062												5	24	18	4	21	25	0	2	16	27	C|synonymous_variant|LOW|AAEL014631|AAEL014631|transcript|AAEL014631-RA|protein_coding|7/8|c.3420T>C|p.Ile1140Ile|3773/5443|3420/4977|1140/1658||WARNING_REF_DOES_NOT_MATCH_GENOME
supercont1.1198:142669	supercont1.1198	142669	C	G	unmapped	1091	AAEL014635									0.800542				30	24	20	19	7	0	0	0	1	41	G|synonymous_variant|LOW|AAEL014635|AAEL014635|transcript|AAEL014635-RA|protein_coding|3/3|c.1326G>C|p.Leu442Leu|2678/4997|1326/1524|442/507||
supercont1.1198:142754	supercont1.1198	142754	T	G	unmapped	1091	AAEL014635									0.753723				23	6	1	3	41	7	18	19	15	7	G|intron_variant|MODIFIER|AAEL014635|AAEL014635|transcript|AAEL014635-RA|protein_coding|2/2|c.1276-35A>C||||||
supercont1.12:91959	supercont1.12	91959	A	G	unmapped	509	AAEL000622	0.789769												23	23	16	3	20	7	1	4	17	28	G|synonymous_variant|LOW|AAEL000622|AAEL000622|transcript|AAEL000622-RA|protein_coding|10/10|c.2178T>C|p.Tyr726Tyr|2178/3219|2178/3219|726/1072||,G|3_prime_UTR_variant|MODIFIER|AAEL000622|AAEL000622|transcript|AAEL000622-RB|protein_coding|11/11|c.*801T>C|||||1187|
supercont1.12:2350712	supercont1.12	2350712	T	C	unmapped	509	AAEL018350										0.668151			29	15	1	6	34	1	9	19	14	14	C|splice_region_variant&intron_variant|LOW|AAEL018350|AAEL018350|transcript|AAEL018350-RA|protein_coding|3/7|c.314-8T>C||||||
supercont1.12:2753089	supercont1.12	2753089	G	A	unmapped	509	AAEL000597					0.952174								30	24	1	19	33	0	0	19	1	15	A|intron_variant|MODIFIER|AAEL000597|AAEL000597|transcript|AAEL000597-RA|protein_coding|5/8|c.4181+8196C>T||||||
supercont1.12:2761772	supercont1.12	2761772	C	G	unmapped	509	AAEL000597					0.952174								30	24	1	20	36	0	0	19	0	12	G|synonymous_variant|LOW|AAEL000597|AAEL000597|transcript|AAEL000597-RA|protein_coding|4/9|c.3768G>C|p.Ala1256Ala|4639/9331|3768/4917|1256/1638||WARNING_REF_DOES_NOT_MATCH_GENOME
supercont1.12:2761925	supercont1.12	2761925	C	T	unmapped	509	AAEL000597					0.952174								30	24	1	20	36	0	0	19	0	12	T|synonymous_variant|LOW|AAEL000597|AAEL000597|transcript|AAEL000597-RA|protein_coding|4/9|c.3615G>A|p.Arg1205Arg|4486/9331|3615/4917|1205/1638||WARNING_REF_DOES_NOT_MATCH_GENOME
supercont1.12:2762546	supercont1.12	2762546	G	A	unmapped	509	AAEL000597					0.952174								30	24	1	20	37	0	0	19	0	9	A|synonymous_variant|LOW|AAEL000597|AAEL000597|transcript|AAEL000597-RA|protein_coding|4/9|c.2994C>T|p.Ser998Ser|3865/9331|2994/4917|998/1638||WARNING_REF_DOES_NOT_MATCH_GENOME
supercont1.12:2763266	supercont1.12	2763266	C	T	unmapped	509	AAEL000597					0.952174								30	24	1	20	36	0	0	19	0	12	T|synonymous_variant|LOW|AAEL000597|AAEL000597|transcript|AAEL000597-RA|protein_coding|4/9|c.2274G>A|p.Lys758Lys|3145/9331|2274/4917|758/1638||WARNING_REF_DOES_NOT_MATCH_GENOME
supercont1.12:2763731	supercont1.12	2763731	G	T	unmapped	509	AAEL000597					0.952174				0.840229				30	24	1	20	44	0	0	19	0	4	T|synonymous_variant|LOW|AAEL000597|AAEL000597|transcript|AAEL000597-RA|protein_coding|4/9|c.1809C>A|p.Gly603Gly|2680/9331|1809/4917|603/1638||WARNING_REF_DOES_NOT_MATCH_GENOME
supercont1.12:2763890	supercont1.12	2763890	C	T	unmapped	509	AAEL000597					0.952174				0.840229				30	24	1	20	44	0	0	19	0	4	T|synonymous_variant|LOW|AAEL000597|AAEL000597|transcript|AAEL000597-RA|protein_coding|4/9|c.1650G>A|p.Leu550Leu|2521/9331|1650/4917|550/1638||WARNING_REF_DOES_NOT_MATCH_GENOME
supercont1.12:2764337	supercont1.12	2764337	A	G	unmapped	509	AAEL000597					0.952174								30	24	1	20	36	0	0	19	0	12	G|synonymous_variant|LOW|AAEL000597|AAEL000597|transcript|AAEL000597-RA|protein_coding|4/9|c.1203T>C|p.Asn401Asn|2074/9331|1203/4917|401/1638||WARNING_REF_DOES_NOT_MATCH_GENOME
supercont1.12:2764469	supercont1.12	2764469	G	A	unmapped	509	AAEL000597					0.952174								30	24	1	20	36	0	0	19	0	12	A|synonymous_variant|LOW|AAEL000597|AAEL000597|transcript|AAEL000597-RA|protein_coding|4/9|c.1071C>T|p.Tyr357Tyr|1942/9331|1071/4917|357/1638||WARNING_REF_DOES_NOT_MATCH_GENOME
supercont1.12:2764999	supercont1.12	2764999	A	G	unmapped	509	AAEL000597					0.952174								29	24	1	16	33	1	0	19	4	15	G|splice_region_variant&intron_variant|LOW|AAEL000597|AAEL000597|transcript|AAEL000597-RA|protein_coding|3/8|c.619+8T>C||||||
supercont1.12:2765143	supercont1.12	2765143	C	T	unmapped	509	AAEL000597					0.952174								30	24	1	20	33	0	0	19	0	15	T|synonymous_variant|LOW|AAEL000597|AAEL000597|transcript|AAEL000597-RA|protein_coding|3/9|c.483G>A|p.Gln161Gln|1354/9331|483/4917|161/1638||WARNING_REF_DOES_NOT_MATCH_GENOME
supercont1.12:2765176	supercont1.12	2765176	G	T	unmapped	509	AAEL000597					0.952174								30	24	1	20	33	0	0	19	0	15	T|synonymous_variant|LOW|AAEL000597|AAEL000597|transcript|AAEL000597-RA|protein_coding|3/9|c.450C>A|p.Gly150Gly|1321/9331|450/4917|150/1638||WARNING_REF_DOES_NOT_MATCH_GENOME
supercont1.12:2774743	supercont1.12	2774743	A	G	unmapped	509	AAEL000597									0.865177				30	23	3	20	47	0	1	17	0	1	G|synonymous_variant|LOW|AAEL000597|AAEL000597|transcript|AAEL000597-RA|protein_coding|2/9|c.342T>C|p.Phe114Phe|1213/9331|342/4917|114/1638||WARNING_REF_DOES_NOT_MATCH_GENOME
supercont1.12:2774800	supercont1.12	2774800	G	A	unmapped	509	AAEL000597									0.865177				30	23	3	20	47	0	1	17	0	1	A|synonymous_variant|LOW|AAEL000597|AAEL000597|transcript|AAEL000597-RA|protein_coding|2/9|c.285C>T|p.Ile95Ile|1156/9331|285/4917|95/1638||WARNING_REF_DOES_NOT_MATCH_GENOME
supercont1.12:3587699	supercont1.12	3587699	C	T	unmapped	509	AAEL000613					1								26	24	0	14	21	4	0	20	6	25	T|synonymous_variant|LOW|AAEL000613|AAEL000613|transcript|AAEL000613-RA|protein_coding|1/4|c.507C>T|p.Asp169Asp|507/1155|507/1155|169/384||WARNING_REF_DOES_NOT_MATCH_GENOME
supercont1.12:3587708	supercont1.12	3587708	T	C	unmapped	509	AAEL000613					1								26	24	0	14	23	4	0	20	6	25	C|synonymous_variant|LOW|AAEL000613|AAEL000613|transcript|AAEL000613-RA|protein_coding|1/4|c.516T>C|p.Ser172Ser|516/1155|516/1155|172/384||WARNING_REF_DOES_NOT_MATCH_GENOME
supercont1.120:225703	supercont1.120	225703	T	C	chr3	392	AAEL004479					0.95255								9	23	0	14	26	21	1	20	6	22	C|intron_variant|MODIFIER|AAEL004479|AAEL004479|transcript|AAEL004479-RA|protein_coding|2/8|c.270+12A>G||||||WARNING_TRANSCRIPT_NO_START_CODON
supercont1.120:407657	supercont1.120	407657	C	T	chr3	392	AAEL004466		0.941318											15	2	20	11	48	15	22	0	7	0	T|upstream_gene_variant|MODIFIER|AAEL004466|AAEL004466|transcript|AAEL004466-RA|protein_coding||c.-89C>T|||||89|,T|intergenic_region|MODIFIER|AAEL017907-AAEL004466|AAEL017907-AAEL004466|intergenic_region|AAEL017907-AAEL004466|||n.407657C>T||||||
supercont1.120:407903	supercont1.120	407903	T	A	chr3	392	AAEL004466		0.971036			0.95255								6	1	20	11	48	24	23	0	9	0	A|missense_variant|MODERATE|AAEL004466|AAEL004466|transcript|AAEL004466-RA|protein_coding|2/2|c.101T>A|p.Val34Asp|101/843|101/843|34/280||
supercont1.120:408449	supercont1.120	408449	G	A	chr3	392	AAEL004466		0.914377											19	24	11	15	3	11	0	9	3	45	A|missense_variant|MODERATE|AAEL004466|AAEL004466|transcript|AAEL004466-RA|protein_coding|2/2|c.647G>A|p.Arg216His|647/843|647/843|216/280||
supercont1.120:472891	supercont1.120	472891	A	G	chr3	392	AAEL004451		0.941318											19	2	20	6	48	9	22	0	14	0	G|downstream_gene_variant|MODIFIER|AAEL004451|AAEL004451|transcript|AAEL004451-RA|protein_coding||c.*16T>C|||||16|,G|intergenic_region|MODIFIER|AAEL004466-AAEL004451|AAEL004466-AAEL004451|intergenic_region|AAEL004466-AAEL004451|||n.472891A>G||||||
supercont1.120:472940	supercont1.120	472940	T	C	chr3	392	AAEL004451		0.941318											26	2	20	12	48	4	22	0	8	0	C|synonymous_variant|LOW|AAEL004451|AAEL004451|transcript|AAEL004451-RA|protein_coding|4/4|c.1518A>G|p.Arg506Arg|1518/1551|1518/1551|506/516||WARNING_REF_DOES_NOT_MATCH_GENOME
supercont1.120:613626	supercont1.120	613626	C	T	chr3	392	AAEL004474					0.952174								30	24	1	20	14	0	0	19	0	32	T|synonymous_variant|LOW|AAEL004474|AAEL004474|transcript|AAEL004474-RA|protein_coding|1/7|c.225G>A|p.Ala75Ala|225/2811|225/2412|75/803||WARNING_REF_DOES_NOT_MATCH_GENOME
supercont1.120:752473	supercont1.120	752473	G	T	chr3	392	AAEL004482					0.952174								24	24	1	19	15	6	0	19	1	33	T|5_prime_UTR_variant|MODIFIER|AAEL004482|AAEL004482|transcript|AAEL004482-RA|protein_coding|1/2|c.-5G>T|||||5|WARNING_REF_DOES_NOT_MATCH_GENOME,T|upstream_gene_variant|MODIFIER|AAEL004455|AAEL004455|transcript|AAEL004455-RA|protein_coding||c.-2793C>A|||||2627|
supercont1.120:752565	supercont1.120	752565	G	A	chr3	392	AAEL004455					0.952174								24	24	1	19	15	6	0	19	1	33	A|upstream_gene_variant|MODIFIER|AAEL004455|AAEL004455|transcript|AAEL004455-RA|protein_coding||c.-2885C>T|||||2719|,A|intron_variant|MODIFIER|AAEL004482|AAEL004482|transcript|AAEL004482-RA|protein_coding|1/1|c.38-17G>A||||||
supercont1.120:752582	supercont1.120	752582	T	C	chr3	392	AAEL004482					0.952174								30	24	1	20	15	0	0	19	0	33	C|splice_region_variant&synonymous_variant|LOW|AAEL004482|AAEL004482|transcript|AAEL004482-RA|protein_coding|2/2|c.38T>C|p.Thr13Thr|93/960|38/891|13/296||WARNING_REF_DOES_NOT_MATCH_GENOME,C|upstream_gene_variant|MODIFIER|AAEL004455|AAEL004455|transcript|AAEL004455-RA|protein_coding||c.-2902A>G|||||2736|
supercont1.120:774972	supercont1.120	774972	C	T	chr3	392	AAEL004449									0.833135				19	10	2	7	45	11	14	18	11	3	T|synonymous_variant|LOW|AAEL004449|AAEL004449|transcript|AAEL004449-RA|protein_coding|3/3|c.1155G>A|p.Thr385Thr|1337/1739|1155/1221|385/406||
supercont1.120:775194	supercont1.120	775194	C	T	chr3	392	AAEL004449									0.833135				23	9	2	9	45	7	15	18	11	3	T|synonymous_variant|LOW|AAEL004449|AAEL004449|transcript|AAEL004449-RA|protein_coding|3/3|c.933G>A|p.Glu311Glu|1115/1739|933/1221|311/406||
supercont1.120:775431	supercont1.120	775431	C	T	chr3	392	AAEL004449									0.833135				15	9	2	8	45	15	15	18	12	3	T|synonymous_variant|LOW|AAEL004449|AAEL004449|transcript|AAEL004449-RA|protein_coding|3/3|c.696G>A|p.Lys232Lys|878/1739|696/1221|232/406||
supercont1.120:775536	supercont1.120	775536	C	T	chr3	392	AAEL004449		0.916103							0.833135				27	24	18	19	3	3	0	2	1	45	T|synonymous_variant|LOW|AAEL004449|AAEL004449|transcript|AAEL004449-RA|protein_coding|3/3|c.591G>A|p.Glu197Glu|773/1739|591/1221|197/406||WARNING_REF_DOES_NOT_MATCH_GENOME
supercont1.120:775617	supercont1.120	775617	C	T	chr3	392	AAEL004449		0.916103							0.833135				30	24	18	19	3	0	0	2	1	45	T|synonymous_variant|LOW|AAEL004449|AAEL004449|transcript|AAEL004449-RA|protein_coding|3/3|c.510G>A|p.Pro170Pro|692/1739|510/1221|170/406||WARNING_REF_DOES_NOT_MATCH_GENOME
supercont1.120:809886	supercont1.120	809886	G	C	chr3	392	AAEL004453					0.952174				0.936452				30	24	1	20	47	0	0	19	0	1	C|synonymous_variant|LOW|AAEL004453|AAEL004453|transcript|AAEL004453-RA|protein_coding|3/3|c.1758G>C|p.Thr586Thr|2206/2326|1758/1878|586/625||,C|synonymous_variant|LOW|AAEL004472|AAEL004472|transcript|AAEL004472-RA|protein_coding|1/2|c.600G>C|p.Thr200Thr|600/732|600/732|200/243||WARNING_TRANSCRIPT_NO_START_CODON
supercont1.120:817189	supercont1.120	817189	A	T	chr3	392	AAEL004472									0.784831				22	15	5	16	47	8	9	15	4	1	T|intron_variant|MODIFIER|AAEL004472|AAEL004472|transcript|AAEL004472-RA|protein_coding|1/1|c.713-58A>T||||||WARNING_TRANSCRIPT_NO_START_CODON
supercont1.120:835798	supercont1.120	835798	C	T	chr3	392	AAEL018323		0.933046											8	1	16	3	39	22	23	4	15	1	T|intron_variant|MODIFIER|AAEL018323|AAEL018323|transcript|AAEL018323-RA|protein_coding|7/9|c.1966-22G>A||||||
supercont1.120:842605	supercont1.120	842605	C	G	chr3	392	AAEL018323									0.782687				13	14	1	19	42	17	10	19	1	6	G|synonymous_variant|LOW|AAEL018323|AAEL018323|transcript|AAEL018323-RA|protein_coding|6/10|c.1686G>C|p.Val562Val|2066/5423|1686/2595|562/864||
supercont1.120:898632	supercont1.120	898632	G	T	chr3	392	AAEL004477									0.812233				29	15	1	17	43	1	9	19	1	5	T|missense_variant|MODERATE|AAEL004477|AAEL004477|transcript|AAEL004477-RA|protein_coding|2/2|c.757C>A|p.Leu253Ile|1459/2854|757/1722|253/573||
supercont1.120:910172	supercont1.120	910172	C	T	chr3	392	AAEL004477		0.971036			0.95255								13	1	20	4	48	17	23	0	16	0	T|intron_variant|MODIFIER|AAEL004477|AAEL004477|transcript|AAEL004477-RA|protein_coding|1/1|c.127+30G>A||||||
supercont1.120:917448	supercont1.120	917448	T	A	chr3	392	AAEL004473					1								28	24	0	19	10	2	0	20	1	38	A|splice_region_variant&intron_variant|LOW|AAEL004473|AAEL004473|transcript|AAEL004473-RA|protein_coding|1/2|c.69-8T>A||||||,A|downstream_gene_variant|MODIFIER|AAEL004458|AAEL004458|transcript|AAEL004458-RA|protein_coding||c.*2057A>T|||||1953|
supercont1.120:917782	supercont1.120	917782	A	G	chr3	392	AAEL004473					1								25	20	0	18	10	5	0	20	2	38	G|synonymous_variant|LOW|AAEL004473|AAEL004473|transcript|AAEL004473-RA|protein_coding|3/3|c.330A>G|p.Gly110Gly|540/1960|330/1716|110/571||WARNING_REF_DOES_NOT_MATCH_GENOME,G|downstream_gene_variant|MODIFIER|AAEL004458|AAEL004458|transcript|AAEL004458-RA|protein_coding||c.*1723T>C|||||1619|
supercont1.120:918070	supercont1.120	918070	G	A	chr3	392	AAEL004473					1								27	22	0	19	10	3	0	20	1	38	A|synonymous_variant|LOW|AAEL004473|AAEL004473|transcript|AAEL004473-RA|protein_coding|3/3|c.618G>A|p.Pro206Pro|828/1960|618/1716|206/571||,A|downstream_gene_variant|MODIFIER|AAEL004458|AAEL004458|transcript|AAEL004458-RA|protein_coding||c.*1435C>T|||||1331|
supercont1.120:918241	supercont1.120	918241	C	T	chr3	392	AAEL004473					1								28	24	0	19	10	2	0	20	1	38	T|synonymous_variant|LOW|AAEL004473|AAEL004473|transcript|AAEL004473-RA|protein_coding|3/3|c.789C>T|p.Phe263Phe|999/1960|789/1716|263/571||WARNING_REF_DOES_NOT_MATCH_GENOME,T|downstream_gene_variant|MODIFIER|AAEL004458|AAEL004458|transcript|AAEL004458-RA|protein_coding||c.*1264G>A|||||1160|
supercont1.120:918251	supercont1.120	918251	C	G	chr3	392	AAEL004473					1								25	24	0	18	10	3	0	20	2	38	G|synonymous_variant|LOW|AAEL004473|AAEL004473|transcript|AAEL004473-RA|protein_coding|3/3|c.799C>G|p.Ala267Ala|1009/1960|799/1716|267/571||WARNING_REF_DOES_NOT_MATCH_GENOME,G|downstream_gene_variant|MODIFIER|AAEL004458|AAEL004458|transcript|AAEL004458-RA|protein_coding||c.*1254G>C|||||1150|
supercont1.120:918481	supercont1.120	918481	C	T	chr3	392	AAEL004473		0.938643											15	1	20	5	47	15	21	0	15	1	T|synonymous_variant|LOW|AAEL004473|AAEL004473|transcript|AAEL004473-RA|protein_coding|3/3|c.1029C>T|p.Ser343Ser|1239/1960|1029/1716|343/571||,T|downstream_gene_variant|MODIFIER|AAEL004458|AAEL004458|transcript|AAEL004458-RA|protein_coding||c.*1024G>A|||||920|
supercont1.120:918577	supercont1.120	918577	T	C	chr3	392	AAEL004473		0.971036			0.95255								20	1	20	8	48	10	23	0	12	0	C|synonymous_variant|LOW|AAEL004473|AAEL004473|transcript|AAEL004473-RA|protein_coding|3/3|c.1125T>C|p.Ala375Ala|1335/1960|1125/1716|375/571||,C|downstream_gene_variant|MODIFIER|AAEL004458|AAEL004458|transcript|AAEL004458-RA|protein_coding||c.*928A>G|||||824|
supercont1.120:918668	supercont1.120	918668	G	A	chr3	392	AAEL004473		0.971036			0.95255								21	1	20	7	48	9	23	0	13	0	A|missense_variant|MODERATE|AAEL004473|AAEL004473|transcript|AAEL004473-RA|protein_coding|3/3|c.1216G>A|p.Glu406Lys|1426/1960|1216/1716|406/571||,A|downstream_gene_variant|MODIFIER|AAEL004458|AAEL004458|transcript|AAEL004458-RA|protein_coding||c.*837C>T|||||733|
supercont1.120:918761	supercont1.120	918761	T	A	chr3	392	AAEL004473		0.971036			0.95255								21	1	20	7	48	9	23	0	13	0	A|missense_variant|MODERATE|AAEL004473|AAEL004473|transcript|AAEL004473-RA|protein_coding|3/3|c.1309T>A|p.Ser437Thr|1519/1960|1309/1716|437/571||,A|downstream_gene_variant|MODIFIER|AAEL004458|AAEL004458|transcript|AAEL004458-RA|protein_coding||c.*744A>T|||||640|
supercont1.120:918839	supercont1.120	918839	C	T	chr3	392	AAEL004473					1								27	24	0	19	10	3	0	20	1	38	T|synonymous_variant|LOW|AAEL004473|AAEL004473|transcript|AAEL004473-RA|protein_coding|3/3|c.1387C>T|p.Leu463Leu|1597/1960|1387/1716|463/571||WARNING_REF_DOES_NOT_MATCH_GENOME,T|downstream_gene_variant|MODIFIER|AAEL004458|AAEL004458|transcript|AAEL004458-RA|protein_coding||c.*666G>A|||||562|
supercont1.120:919006	supercont1.120	919006	G	A	chr3	392	AAEL004473					1								10	0	20	4	38	20	20	0	16	10	A|synonymous_variant|LOW|AAEL004473|AAEL004473|transcript|AAEL004473-RA|protein_coding|3/3|c.1554G>A|p.Lys518Lys|1764/1960|1554/1716|518/571||,A|downstream_gene_variant|MODIFIER|AAEL004458|AAEL004458|transcript|AAEL004458-RA|protein_coding||c.*499C>T|||||395|
supercont1.120:919012	supercont1.120	919012	C	T	chr3	392	AAEL004473					1								27	22	0	18	10	3	0	20	2	38	T|synonymous_variant|LOW|AAEL004473|AAEL004473|transcript|AAEL004473-RA|protein_coding|3/3|c.1560C>T|p.Thr520Thr|1770/1960|1560/1716|520/571||WARNING_REF_DOES_NOT_MATCH_GENOME,T|downstream_gene_variant|MODIFIER|AAEL004458|AAEL004458|transcript|AAEL004458-RA|protein_coding||c.*493G>A|||||389|
supercont1.120:931776	supercont1.120	931776	A	C	chr3	392	AAEL004450					0.95255								27	23	0	18	10	3	1	20	2	34	C|downstream_gene_variant|MODIFIER|AAEL004450|AAEL004450|transcript|AAEL004450-RA|protein_coding||c.*282A>C|||||113|,C|intron_variant|MODIFIER|AAEL004450|AAEL004450|transcript|AAEL004450-RB|protein_coding|3/3|c.276-77A>C||||||
supercont1.120:931832	supercont1.120	931832	T	C	chr3	392	AAEL004450					0.95255								27	23	0	18	10	3	1	20	2	38	C|downstream_gene_variant|MODIFIER|AAEL004450|AAEL004450|transcript|AAEL004450-RA|protein_coding||c.*338T>C|||||169|,C|intron_variant|MODIFIER|AAEL004450|AAEL004450|transcript|AAEL004450-RB|protein_coding|3/3|c.276-21T>C||||||
supercont1.120:1065549	supercont1.120	1065549	G	C	chr3	392	AAEL004468		1			0.952174								15	0	19	6	48	15	24	1	14	0	C|synonymous_variant|LOW|AAEL004468|AAEL004468|transcript|AAEL004468-RA|protein_coding|1/1|c.1059G>C|p.Leu353Leu|1059/1644|1059/1422|353/473||
supercont1.120:1065750	supercont1.120	1065750	G	C	chr3	392	AAEL004468		1			0.952174								8	0	19	4	48	22	24	1	16	0	C|synonymous_variant|LOW|AAEL004468|AAEL004468|transcript|AAEL004468-RA|protein_coding|1/1|c.1260G>C|p.Thr420Thr|1260/1644|1260/1422|420/473||
supercont1.120:1065919	supercont1.120	1065919	T	G	chr3	392	AAEL004468					0.952174								28	24	1	19	9	2	0	19	1	37	G|3_prime_UTR_variant|MODIFIER|AAEL004468|AAEL004468|transcript|AAEL004468-RA|protein_coding|1/1|c.*7T>G|||||7|WARNING_REF_DOES_NOT_MATCH_GENOME
supercont1.120:1065921	supercont1.120	1065921	A	T	chr3	392	AAEL004468					0.952174								28	24	1	17	9	2	0	19	1	37	T|3_prime_UTR_variant|MODIFIER|AAEL004468|AAEL004468|transcript|AAEL004468-RA|protein_coding|1/1|c.*9A>T|||||9|WARNING_REF_DOES_NOT_MATCH_GENOME
supercont1.120:1065922	supercont1.120	1065922	C	T	chr3	392	AAEL004468					0.952174								28	24	1	19	9	2	0	19	1	37	T|3_prime_UTR_variant|MODIFIER|AAEL004468|AAEL004468|transcript|AAEL004468-RA|protein_coding|1/1|c.*10C>T|||||10|WARNING_REF_DOES_NOT_MATCH_GENOME
supercont1.1200:123301	supercont1.1200	123301	T	C	unmapped	1093	AAEL014641			0.973806										0	8	20	4	47	30	16	0	16	1	C|missense_variant|MODERATE|AAEL014641|AAEL014641|transcript|AAEL014641-RA|protein_coding|1/3|c.23A>G|p.Glu8Gly|23/612|23/612|8/203||,C|upstream_gene_variant|MODIFIER|AAEL014645|AAEL014645|transcript|AAEL014645-RA|protein_coding||c.-2292T>C|||||2193|,C|downstream_gene_variant|MODIFIER|AAEL014646|AAEL014646|transcript|AAEL014646-RA|protein_coding||c.*3681T>C|||||3681|,C|downstream_gene_variant|MOD…
supercont1.1207:58076	supercont1.1207	58076	A	G	unmapped	1096	AAEL014657		0.940644			0.95255								2	1	20	9	47	28	23	0	11	1	G|synonymous_variant|LOW|AAEL014657|AAEL014657|transcript|AAEL014657-RA|protein_coding|2/2|c.414T>C|p.Ile138Ile|682/856|414/423|138/140||
supercont1.1207:58220	supercont1.1207	58220	C	T	unmapped	1096	AAEL014657		0.916103											30	24	2	19	3	0	0	18	1	45	T|synonymous_variant|LOW|AAEL014657|AAEL014657|transcript|AAEL014657-RA|protein_coding|2/2|c.270G>A|p.Lys90Lys|538/856|270/423|90/140||
supercont1.1207:58241	supercont1.1207	58241	T	C	unmapped	1096	AAEL014657		0.916103											30	24	2	19	3	0	0	18	1	45	C|synonymous_variant|LOW|AAEL014657|AAEL014657|transcript|AAEL014657-RA|protein_coding|2/2|c.249A>G|p.Glu83Glu|517/856|249/423|83/140||
supercont1.1207:58397	supercont1.1207	58397	A	G	unmapped	1096	AAEL014657		0.916103											29	24	2	19	3	1	0	18	1	45	G|synonymous_variant|LOW|AAEL014657|AAEL014657|transcript|AAEL014657-RA|protein_coding|2/2|c.93T>C|p.Gly31Gly|361/856|93/423|31/140||
supercont1.1207:58514	supercont1.1207	58514	C	T	unmapped	1096	AAEL014657		0.916103											30	24	2	19	3	0	0	18	1	45	T|5_prime_UTR_variant|MODIFIER|AAEL014657|AAEL014657|transcript|AAEL014657-RA|protein_coding|2/2|c.-25G>A|||||25|
supercont1.121:1006425	supercont1.121	1006425	C	T	chr2	341	AAEL004488										0.645778			7	24	18	19	26	23	0	2	1	22	T|synonymous_variant|LOW|AAEL004488|AAEL004488|transcript|AAEL004488-RA|protein_coding|1/1|c.363G>A|p.Glu121Glu|363/1341|363/1341|121/446||WARNING_REF_DOES_NOT_MATCH_GENOME,T|upstream_gene_variant|MODIFIER|AAEL004508|AAEL004508|transcript|AAEL004508-RA|protein_coding||c.-1367C>T|||||1367|WARNING_TRANSCRIPT_NO_START_CODON
supercont1.1219:125275	supercont1.1219	125275	G	C	unmapped	1101	AAEL018037		1											27	24	10	18	0	3	0	10	2	48	C|synonymous_variant|LOW|AAEL018037|AAEL018037|transcript|AAEL018037-RA|protein_coding|5/5|c.3258C>G|p.Ala1086Ala|3648/4114|3258/3261|1086/1086||WARNING_REF_DOES_NOT_MATCH_GENOME
supercont1.122:1518742	supercont1.122	1518742	T	C	unmapped	555	AAEL004523	0.849189												2	22	20	1	35	28	2	0	19	13	C|missense_variant|MODERATE|AAEL004523|AAEL004523|transcript|AAEL004523-RA|protein_coding|2/2|c.350T>C|p.Ile117Thr|521/2016|350/1429|117/475||WARNING_TRANSCRIPT_MULTIPLE_STOP_CODONS
supercont1.122:1519542	supercont1.122	1519542	C	T	unmapped	555	AAEL004523	0.849189					0.922512							30	2	12	19	13	0	22	8	1	35	T|stop_retained_variant|LOW|AAEL004523|AAEL004523|transcript|AAEL004523-RA|protein_coding|2/2|c.1150C>T|p.Ter384Ter|1321/2016|1150/1429|384/475||WARNING_TRANSCRIPT_MULTIPLE_STOP_CODONS&WARNING_REF_DOES_NOT_MATCH_GENOME
supercont1.122:1528634	supercont1.122	1528634	T	C	unmapped	555	AAEL004534	0.849189					0.878322							29	2	12	19	13	1	22	8	1	35	C|synonymous_variant|LOW|AAEL004534|AAEL004534|transcript|AAEL004534-RA|protein_coding|7/8|c.1095A>G|p.Lys365Lys|1365/3873|1095/1596|365/531||WARNING_REF_DOES_NOT_MATCH_GENOME
supercont1.122:1528701	supercont1.122	1528701	C	A	unmapped	555	AAEL004534	0.849189					0.922512							30	2	12	19	13	0	22	8	1	35	A|synonymous_variant|LOW|AAEL004534|AAEL004534|transcript|AAEL004534-RA|protein_coding|7/8|c.1028G>T|p.Val343Val|1298/3873|1028/1596|343/531||WARNING_REF_DOES_NOT_MATCH_GENOME
supercont1.122:1528983	supercont1.122	1528983	A	T	unmapped	555	AAEL004534	0.792586												6	22	20	2	43	24	2	0	18	5	T|synonymous_variant|LOW|AAEL004534|AAEL004534|transcript|AAEL004534-RA|protein_coding|6/8|c.807T>A|p.Ile269Ile|1077/3873|807/1596|269/531||
supercont1.122:1529013	supercont1.122	1529013	C	T	unmapped	555	AAEL004534	0.792586												6	22	20	2	43	24	2	0	18	5	T|synonymous_variant|LOW|AAEL004534|AAEL004534|transcript|AAEL004534-RA|protein_coding|6/8|c.777G>A|p.Leu259Leu|1047/3873|777/1596|259/531||
supercont1.122:1541905	supercont1.122	1541905	A	G	unmapped	555	AAEL004534	0.849189					0.878322							29	2	12	19	13	1	22	8	1	35	G|synonymous_variant|LOW|AAEL004534|AAEL004534|transcript|AAEL004534-RA|protein_coding|5/8|c.558T>C|p.Phe186Phe|828/3873|558/1596|186/531||WARNING_REF_DOES_NOT_MATCH_GENOME
supercont1.122:1541917	supercont1.122	1541917	C	T	unmapped	555	AAEL004534	0.849189					0.878322							29	2	12	19	13	1	22	8	1	35	T|synonymous_variant|LOW|AAEL004534|AAEL004534|transcript|AAEL004534-RA|protein_coding|5/8|c.546G>A|p.Pro182Pro|816/3873|546/1596|182/531||WARNING_REF_DOES_NOT_MATCH_GENOME
supercont1.122:1595318	supercont1.122	1595318	G	A	unmapped	555	AAEL004534	0.798759					0.883455							30	3	16	19	40	0	21	4	1	8	A|synonymous_variant|LOW|AAEL004534|AAEL004534|transcript|AAEL004534-RA|protein_coding|3/8|c.195C>T|p.Tyr65Tyr|465/3873|195/1596|65/531||
supercont1.122:1658492	supercont1.122	1658492	A	T	unmapped	555	AAEL004519						0.845689							4	24	11	7	35	26	0	9	13	13	T|missense_variant|MODERATE|AAEL004519|AAEL004519|transcript|AAEL004519-RA|protein_coding|2/2|c.458A>T|p.Asp153Val|609/1406|458/1056|153/351||,T|upstream_gene_variant|MODIFIER|AAEL004512|AAEL004512|transcript|AAEL004512-RA|protein_coding||c.-1780A>T|||||1705|,T|intron_variant|MODIFIER|AAEL004513|AAEL004513|transcript|AAEL004513-RA|protein_coding|2/6|c.214-6665T>A||||||WARNING_TRANSCRIPT_MULTIPLE_…
supercont1.122:1660346	supercont1.122	1660346	T	A	unmapped	555	AAEL004519	0.849189					0.922512							30	2	8	19	13	0	22	12	1	35	A|downstream_gene_variant|MODIFIER|AAEL004519|AAEL004519|transcript|AAEL004519-RA|protein_coding||c.*1256T>A|||||1057|,A|intron_variant|MODIFIER|AAEL004513|AAEL004513|transcript|AAEL004513-RA|protein_coding|2/6|c.213+5678A>T||||||WARNING_TRANSCRIPT_MULTIPLE_STOP_CODONS,A|intron_variant|MODIFIER|AAEL004512|AAEL004512|transcript|AAEL004512-RA|protein_coding|1/1|c.37-26T>A||||||
supercont1.122:1660692	supercont1.122	1660692	A	T	unmapped	555	AAEL004512						0.919055							30	2	8	17	13	0	20	12	1	33	T|synonymous_variant|LOW|AAEL004512|AAEL004512|transcript|AAEL004512-RA|protein_coding|2/2|c.357A>T|p.Ile119Ile|432/1032|357/957|119/318||WARNING_REF_DOES_NOT_MATCH_GENOME,T|downstream_gene_variant|MODIFIER|AAEL004519|AAEL004519|transcript|AAEL004519-RA|protein_coding||c.*1602A>T|||||1403|,T|intron_variant|MODIFIER|AAEL004513|AAEL004513|transcript|AAEL004513-RA|protein_coding|2/6|c.213+5332T>A|||…
supercont1.122:2188413	supercont1.122	2188413	A	T	unmapped	555	AAEL004522	0.81372												29	4	10	20	12	1	20	10	0	36	T|intron_variant|MODIFIER|AAEL004522|AAEL004522|transcript|AAEL004522-RA|protein_coding|2/2|c.175-12A>T||||||
supercont1.122:2264378	supercont1.122	2264378	C	T	unmapped	555	AAEL004520	0.81372					0.844217							30	4	8	20	12	0	20	12	0	36	T|synonymous_variant|LOW|AAEL004520|AAEL004520|transcript|AAEL004520-RA|protein_coding|16/16|c.3315G>A|p.Ser1105Ser|4094/5230|3315/3363|1105/1120||WARNING_REF_DOES_NOT_MATCH_GENOME
supercont1.122:2264588	supercont1.122	2264588	A	G	unmapped	555	AAEL004520	0.81372			1		0.844217							0	20	20	0	36	30	4	0	20	12	G|synonymous_variant|LOW|AAEL004520|AAEL004520|transcript|AAEL004520-RA|protein_coding|16/16|c.3105T>C|p.Val1035Val|3884/5230|3105/3363|1035/1120||
supercont1.122:2267327	supercont1.122	2267327	G	A	unmapped	555	AAEL004520	0.81372			1									16	20	20	0	43	14	4	0	20	5	A|synonymous_variant|LOW|AAEL004520|AAEL004520|transcript|AAEL004520-RA|protein_coding|14/16|c.2608C>T|p.Leu870Leu|3387/5230|2608/3363|870/1120||
supercont1.122:2267830	supercont1.122	2267830	C	G	unmapped	555	AAEL004520	0.81372			1									4	20	20	0	41	26	4	0	20	5	G|synonymous_variant|LOW|AAEL004520|AAEL004520|transcript|AAEL004520-RA|protein_coding|12/16|c.2238G>C|p.Thr746Thr|3017/5230|2238/3363|746/1120||
supercont1.122:2267839	supercont1.122	2267839	C	T	unmapped	555	AAEL004520	0.81372			1									3	20	20	0	40	27	4	0	20	6	T|synonymous_variant|LOW|AAEL004520|AAEL004520|transcript|AAEL004520-RA|protein_coding|12/16|c.2229G>A|p.Leu743Leu|3008/5230|2229/3363|743/1120||
supercont1.122:2277942	supercont1.122	2277942	T	A	unmapped	555	AAEL004520						0.844217							0	20	20	1	36	30	4	0	19	12	A|intron_variant|MODIFIER|AAEL004520|AAEL004520|transcript|AAEL004520-RA|protein_coding|8/15|c.1479+43A>T||||||
supercont1.122:2277944	supercont1.122	2277944	A	C	unmapped	555	AAEL004520						0.844217							0	20	20	1	36	30	4	0	17	12	C|intron_variant|MODIFIER|AAEL004520|AAEL004520|transcript|AAEL004520-RA|protein_coding|8/15|c.1479+41T>G||||||
supercont1.122:2278120	supercont1.122	2278120	T	G	unmapped	555	AAEL004520	0.81372			1		0.844217							0	20	20	0	36	30	4	0	20	12	G|synonymous_variant|LOW|AAEL004520|AAEL004520|transcript|AAEL004520-RA|protein_coding|8/16|c.1344A>C|p.Ser448Ser|2123/5230|1344/3363|448/1120||
supercont1.122:2283381	supercont1.122	2283381	G	A	unmapped	555	AAEL004520	0.81372												8	20	19	0	36	22	4	1	20	12	A|intron_variant|MODIFIER|AAEL004520|AAEL004520|transcript|AAEL004520-RA|protein_coding|7/15|c.1278+39C>T||||||
supercont1.122:2283405	supercont1.122	2283405	C	T	unmapped	555	AAEL004520	0.81372												8	20	19	0	34	22	4	1	20	12	T|intron_variant|MODIFIER|AAEL004520|AAEL004520|transcript|AAEL004520-RA|protein_coding|7/15|c.1278+15G>A||||||
supercont1.122:2285787	supercont1.122	2285787	C	T	unmapped	555	AAEL004520	0.81372					0.844217							0	20	16	0	36	30	4	4	20	12	T|intron_variant|MODIFIER|AAEL004520|AAEL004520|transcript|AAEL004520-RA|protein_coding|6/15|c.1122+24G>A||||||
supercont1.122:2285803	supercont1.122	2285803	A	G	unmapped	555	AAEL004520	0.81372			1									2	20	20	0	36	26	4	0	20	10	G|splice_region_variant&intron_variant|LOW|AAEL004520|AAEL004520|transcript|AAEL004520-RA|protein_coding|6/15|c.1122+8T>C||||||
supercont1.122:2333824	supercont1.122	2333824	A	G	unmapped	555	AAEL004520	0.81372												28	4	4	20	20	2	20	16	0	26	G|synonymous_variant|LOW|AAEL004520|AAEL004520|transcript|AAEL004520-RA|protein_coding|3/16|c.469T>C|p.Leu157Leu|1248/5230|469/3363|157/1120||
supercont1.122:2333952	supercont1.122	2333952	A	C	unmapped	555	AAEL004520	1					1							0	24	16	0	36	30	0	4	20	12	C|missense_variant|MODERATE|AAEL004520|AAEL004520|transcript|AAEL004520-RA|protein_coding|3/16|c.341T>G|p.Val114Gly|1120/5230|341/3363|114/1120||
supercont1.122:2397651	supercont1.122	2397651	C	T	unmapped	555	AAEL004516	0.90567			1		0.922512							0	22	20	0	37	30	2	0	20	11	T|missense_variant|MODERATE|AAEL004516|AAEL004516|transcript|AAEL004516-RA|protein_coding|1/1|c.19C>T|p.Leu7Phe|19/888|19/888|7/295||
supercont1.122:2397670	supercont1.122	2397670	G	C	unmapped	555	AAEL004516	0.90567			1									16	22	20	0	36	14	2	0	20	12	C|missense_variant|MODERATE|AAEL004516|AAEL004516|transcript|AAEL004516-RA|protein_coding|1/1|c.38G>C|p.Cys13Ser|38/888|38/888|13/295||
supercont1.122:2397728	supercont1.122	2397728	T	C	unmapped	555	AAEL004516						0.922512							0	22	20	2	36	30	2	0	16	12	C|synonymous_variant|LOW|AAEL004516|AAEL004516|transcript|AAEL004516-RA|protein_coding|1/1|c.96T>C|p.Ile32Ile|96/888|96/888|32/295||
supercont1.122:2398106	supercont1.122	2398106	T	C	unmapped	555	AAEL004516						0.922512							0	22	20	1	36	30	2	0	17	12	C|synonymous_variant|LOW|AAEL004516|AAEL004516|transcript|AAEL004516-RA|protein_coding|1/1|c.474T>C|p.Ala158Ala|474/888|474/888|158/295||
supercont1.122:2398127	supercont1.122	2398127	C	T	unmapped	555	AAEL004516						0.922512							0	22	20	0	43	30	2	0	18	5	T|synonymous_variant|LOW|AAEL004516|AAEL004516|transcript|AAEL004516-RA|protein_coding|1/1|c.495C>T|p.Ala165Ala|495/888|495/888|165/295||
supercont1.122:2398250	supercont1.122	2398250	C	T	unmapped	555	AAEL004516	0.849189					0.922512							0	22	20	1	36	30	2	0	19	12	T|synonymous_variant|LOW|AAEL004516|AAEL004516|transcript|AAEL004516-RA|protein_coding|1/1|c.618C>T|p.Leu206Leu|618/888|618/888|206/295||
supercont1.1220:118456	supercont1.1220	118456	T	C	unmapped	1102	AAEL014690									0.752334				12	9	7	15	48	14	5	13	1	0	C|synonymous_variant|LOW|AAEL014690|AAEL014690|transcript|AAEL014690-RA|protein_coding|1/1|c.51A>G|p.Ala17Ala|51/1890|51/1890|17/629||,C|upstream_gene_variant|MODIFIER|AAEL014691|AAEL014691|transcript|AAEL014691-RB|protein_coding||c.-4759T>C|||||4759|,C|downstream_gene_variant|MODIFIER|AAEL014687|AAEL014687|transcript|AAEL014687-RA|protein_coding||c.*2659A>G|||||2659|
supercont1.1220:118470	supercont1.1220	118470	A	T	unmapped	1102	AAEL014690									0.752334				13	9	7	14	48	15	5	13	2	0	T|missense_variant|MODERATE|AAEL014690|AAEL014690|transcript|AAEL014690-RA|protein_coding|1/1|c.37T>A|p.Leu13Ile|37/1890|37/1890|13/629||,T|upstream_gene_variant|MODIFIER|AAEL014691|AAEL014691|transcript|AAEL014691-RB|protein_coding||c.-4745A>T|||||4745|,T|downstream_gene_variant|MODIFIER|AAEL014687|AAEL014687|transcript|AAEL014687-RA|protein_coding||c.*2645T>A|||||2645|
supercont1.1220:122120	supercont1.1220	122120	C	A	unmapped	1102	AAEL014687									0.752334				30	24	7	17	48	0	0	13	1	0	A|synonymous_variant|LOW|AAEL014687|AAEL014687|transcript|AAEL014687-RA|protein_coding|1/1|c.960G>T|p.Thr320Thr|960/1965|960/1965|320/654||,A|upstream_gene_variant|MODIFIER|AAEL014690|AAEL014690|transcript|AAEL014690-RA|protein_coding||c.-3614G>T|||||3614|,A|upstream_gene_variant|MODIFIER|AAEL014691|AAEL014691|transcript|AAEL014691-RB|protein_coding||c.-1095C>A|||||1095|
supercont1.1220:122179	supercont1.1220	122179	G	T	unmapped	1102	AAEL014687									0.752334				30	24	7	20	48	0	0	13	0	0	T|missense_variant|MODERATE|AAEL014687|AAEL014687|transcript|AAEL014687-RA|protein_coding|1/1|c.901C>A|p.Leu301Ile|901/1965|901/1965|301/654||,T|upstream_gene_variant|MODIFIER|AAEL014690|AAEL014690|transcript|AAEL014690-RA|protein_coding||c.-3673C>A|||||3673|,T|upstream_gene_variant|MODIFIER|AAEL014691|AAEL014691|transcript|AAEL014691-RB|protein_coding||c.-1036G>T|||||1036|
supercont1.1224:81248	supercont1.1224	81248	C	T	chr3	375	AAEL014699							1						0	8	20	8	36	30	16	0	12	12	T|synonymous_variant|LOW|AAEL014699|AAEL014699|transcript|AAEL014699-RA|protein_coding|7/7|c.4824G>A|p.Ser1608Ser|5400/5884|4824/4908|1608/1635||WARNING_REF_DOES_NOT_MATCH_GENOME
supercont1.1224:81254	supercont1.1224	81254	C	T	chr3	375	AAEL014699							1						0	12	20	8	36	30	12	0	12	12	T|synonymous_variant|LOW|AAEL014699|AAEL014699|transcript|AAEL014699-RA|protein_coding|7/7|c.4818G>A|p.Glu1606Glu|5394/5884|4818/4908|1606/1635||WARNING_REF_DOES_NOT_MATCH_GENOME
supercont1.123:1353253	supercont1.123	1353253	C	T	chr1	30	AAEL004569	0.856052												10	24	16	3	33	20	0	4	17	15	T|5_prime_UTR_variant|MODIFIER|AAEL004569|AAEL004569|transcript|AAEL004569-RA|protein_coding|1/5|c.-58C>T|||||58|
supercont1.123:1353403	supercont1.123	1353403	A	T	chr1	30	AAEL004569	0.807859												15	24	8	4	23	15	0	12	16	25	T|intron_variant|MODIFIER|AAEL004569|AAEL004569|transcript|AAEL004569-RA|protein_coding|1/4|c.70+23A>T||||||
supercont1.123:1353437	supercont1.123	1353437	C	T	chr1	30	AAEL004569	0.807859												15	24	8	4	23	15	0	12	16	25	T|splice_region_variant&intron_variant|LOW|AAEL004569|AAEL004569|transcript|AAEL004569-RA|protein_coding|1/4|c.71-4C>T||||||
supercont1.123:1353457	supercont1.123	1353457	G	T	chr1	30	AAEL004569	0.795371												14	1	13	17	33	14	23	7	3	15	T|synonymous_variant|LOW|AAEL004569|AAEL004569|transcript|AAEL004569-RA|protein_coding|2/5|c.87G>T|p.Val29Val|643/1577|87/897|29/298||
supercont1.123:1388194	supercont1.123	1388194	C	G	chr1	30	AAEL004574	0.795371												17	1	13	17	33	13	23	7	3	15	G|3_prime_UTR_variant|MODIFIER|AAEL004574|AAEL004574|transcript|AAEL004574-RA|protein_coding|3/3|c.*78G>C|||||78|
supercont1.123:1438718	supercont1.123	1438718	G	A	chr1	30	AAEL004559						0.839013							3	23	13	8	38	27	1	7	12	10	A|synonymous_variant|LOW|AAEL004559|AAEL004559|transcript|AAEL004559-RA|protein_coding|6/7|c.369G>A|p.Leu123Leu|3653/4462|369/492|123/163||
supercont1.123:1452316	supercont1.123	1452316	C	T	chr1	30	AAEL004559	0.791667												30	4	13	20	33	0	16	7	0	15	T|3_prime_UTR_variant|MODIFIER|AAEL004559|AAEL004559|transcript|AAEL004559-RA|protein_coding|7/7|c.*104C>T|||||104|
supercont1.123:1559674	supercont1.123	1559674	A	T	chr1	30	AAEL004543	0.847925												21	1	13	18	31	7	23	7	2	15	T|missense_variant|MODERATE|AAEL004543|AAEL004543|transcript|AAEL004543-RA|protein_coding|2/2|c.249A>T|p.Lys83Asn|249/630|249/630|83/209||
supercont1.123:1559704	supercont1.123	1559704	A	G	chr1	30	AAEL004543	0.847925												23	1	13	18	33	7	23	7	2	15	G|synonymous_variant|LOW|AAEL004543|AAEL004543|transcript|AAEL004543-RA|protein_coding|2/2|c.279A>G|p.Lys93Lys|279/630|279/630|93/209||
supercont1.123:1568604	supercont1.123	1568604	C	A	chr1	30	AAEL004576	0.795371					0.879336							28	1	10	17	19	2	23	10	3	29	A|synonymous_variant|LOW|AAEL004576|AAEL004576|transcript|AAEL004576-RA|protein_coding|2/2|c.1347G>T|p.Val449Val|1736/2311|1347/1425|449/474||
supercont1.123:1569033	supercont1.123	1569033	G	A	chr1	30	AAEL004576	0.795371					0.879336							28	1	10	17	19	2	23	10	3	29	A|synonymous_variant|LOW|AAEL004576|AAEL004576|transcript|AAEL004576-RA|protein_coding|2/2|c.918C>T|p.His306His|1307/2311|918/1425|306/474||
supercont1.123:1569112	supercont1.123	1569112	T	C	chr1	30	AAEL004576	0.759674					0.886197							3	24	20	5	45	27	0	0	15	3	C|splice_region_variant&intron_variant|LOW|AAEL004576|AAEL004576|transcript|AAEL004576-RA|protein_coding|1/1|c.846-7A>G||||||
supercont1.123:2356805	supercont1.123	2356805	C	A	chr1	30	AAEL004571										0.668151			1	12	16	14	33	29	12	4	6	15	A|synonymous_variant|LOW|AAEL004571|AAEL004571|transcript|AAEL004571-RA|protein_coding|4/5|c.609C>A|p.Pro203Pro|639/1233|609/1203|203/400||
supercont1.1234:154332	supercont1.1234	154332	A	C	unmapped	1107	AAEL014717										0.634262			30	12	18	8	48	0	12	0	12	0	C|synonymous_variant|LOW|AAEL014717|AAEL014717|transcript|AAEL014717-RA|protein_coding|1/4|c.114A>C|p.Ala38Ala|114/1260|114/1260|38/419||
supercont1.1234:154386	supercont1.1234	154386	A	G	unmapped	1107	AAEL014717										0.732922			30	15	20	6	48	0	9	0	14	0	G|synonymous_variant|LOW|AAEL014717|AAEL014717|transcript|AAEL014717-RA|protein_coding|1/4|c.168A>G|p.Leu56Leu|168/1260|168/1260|56/419||
supercont1.124:3200	supercont1.124	3200	C	A	chr2	127	AAEL004600								0.940419					30	22	5	20	2	0	2	15	0	46	A|synonymous_variant|LOW|AAEL004600|AAEL004600|transcript|AAEL004600-RA|protein_coding|4/5|c.2652G>T|p.Thr884Thr|2652/5643|2652/5643|884/1880||WARNING_REF_DOES_NOT_MATCH_GENOME
supercont1.124:63056	supercont1.124	63056	G	A	chr2	127	AAEL004600					0.95255								29	23	0	17	9	1	1	20	3	39	A|synonymous_variant|LOW|AAEL004600|AAEL004600|transcript|AAEL004600-RA|protein_coding|2/5|c.1704C>T|p.Ala568Ala|1704/5643|1704/5643|568/1880||WARNING_REF_DOES_NOT_MATCH_GENOME
supercont1.124:901881	supercont1.124	901881	C	A	chr2	127	AAEL004587				0.947368				0.969001					30	21	1	20	1	0	3	19	0	45	A|intron_variant|MODIFIER|AAEL004587|AAEL004587|transcript|AAEL004587-RA|protein_coding|7/13|c.1301-51C>A||||||
supercont1.124:902227	supercont1.124	902227	C	T	chr2	127	AAEL004587			0.973806	0.947368				0.969941					30	21	1	20	1	0	3	19	0	47	T|synonymous_variant|LOW|AAEL004587|AAEL004587|transcript|AAEL004587-RA|protein_coding|8/14|c.1596C>T|p.Asn532Asn|1596/4233|1596/4233|532/1410||
supercont1.124:913710	supercont1.124	913710	A	G	chr2	127	AAEL004587			0.973806	1			1	0.969941					0	6	20	0	47	30	18	0	20	1	G|synonymous_variant|LOW|AAEL004587|AAEL004587|transcript|AAEL004587-RA|protein_coding|9/14|c.2154A>G|p.Gln718Gln|2154/4233|2154/4233|718/1410||
supercont1.124:914239	supercont1.124	914239	C	A	chr2	127	AAEL004587			0.973806	1			1	0.969941					30	21	0	20	1	0	3	20	0	47	A|synonymous_variant|LOW|AAEL004587|AAEL004587|transcript|AAEL004587-RA|protein_coding|9/14|c.2683C>A|p.Arg895Arg|2683/4233|2683/4233|895/1410||WARNING_REF_DOES_NOT_MATCH_GENOME
supercont1.124:914304	supercont1.124	914304	A	G	chr2	127	AAEL004587			0.973806	1			1	0.969941					30	21	0	20	1	0	3	20	0	47	G|synonymous_variant|LOW|AAEL004587|AAEL004587|transcript|AAEL004587-RA|protein_coding|9/14|c.2748A>G|p.Leu916Leu|2748/4233|2748/4233|916/1410||WARNING_REF_DOES_NOT_MATCH_GENOME
supercont1.124:914456	supercont1.124	914456	A	G	chr2	127	AAEL004587			0.973806	1			1	0.969941					30	21	0	20	1	0	3	20	0	47	G|intron_variant|MODIFIER|AAEL004587|AAEL004587|transcript|AAEL004587-RA|protein_coding|9/13|c.2891+9A>G||||||
supercont1.124:926083	supercont1.124	926083	C	T	chr2	127	AAEL004587				1				0.969941					4	8	20	0	47	26	16	0	20	1	T|synonymous_variant|LOW|AAEL004587|AAEL004587|transcript|AAEL004587-RA|protein_coding|11/14|c.3273C>T|p.Ala1091Ala|3273/4233|3273/4233|1091/1410||
supercont1.124:1283953	supercont1.124	1283953	G	A	chr2	127	AAEL004592					0.952174								29	24	1	19	4	1	0	19	1	44	A|intron_variant|MODIFIER|AAEL004592|AAEL004592|transcript|AAEL004592-RA|protein_coding|2/3|c.446+33G>A||||||
supercont1.124:1284518	supercont1.124	1284518	A	G	chr2	127	AAEL004592					0.952174								28	24	1	19	4	0	0	19	1	44	G|intron_variant|MODIFIER|AAEL004592|AAEL004592|transcript|AAEL004592-RA|protein_coding|3/3|c.701-23A>G||||||
supercont1.124:1284608	supercont1.124	1284608	C	T	chr2	127	AAEL004592				0.947368	0.952174								27	24	1	20	4	3	0	19	0	44	T|synonymous_variant|LOW|AAEL004592|AAEL004592|transcript|AAEL004592-RA|protein_coding|4/4|c.768C>T|p.Asp256Asp|768/2185|768/1623|256/540||WARNING_REF_DOES_NOT_MATCH_GENOME
supercont1.124:1285474	supercont1.124	1285474	G	A	chr2	127	AAEL004592					0.952174								30	24	1	19	4	0	0	19	1	38	A|3_prime_UTR_variant|MODIFIER|AAEL004592|AAEL004592|transcript|AAEL004592-RA|protein_coding|4/4|c.*11G>A|||||11|WARNING_REF_DOES_NOT_MATCH_GENOME
supercont1.125:878432	supercont1.125	878432	G	T	unmapped	556	AAEL004618					0.95255								26	23	0	10	26	4	1	20	10	20	T|synonymous_variant|LOW|AAEL004618|AAEL004618|transcript|AAEL004618-RA|protein_coding|6/7|c.1035G>T|p.Ser345Ser|1035/1531|1035/1344|345/447||WARNING_REF_DOES_NOT_MATCH_GENOME,T|upstream_gene_variant|MODIFIER|AAEL004649|AAEL004649|transcript|AAEL004649-RA|protein_coding||c.-1361G>T|||||1361|,T|downstream_gene_variant|MODIFIER|AAEL004609|AAEL004609|transcript|AAEL004609-RA|protein_coding||c.*2283G…
supercont1.125:878438	supercont1.125	878438	T	C	unmapped	556	AAEL004618					0.95255								26	23	0	10	28	4	1	20	10	20	C|synonymous_variant|LOW|AAEL004618|AAEL004618|transcript|AAEL004618-RA|protein_coding|6/7|c.1041T>C|p.Phe347Phe|1041/1531|1041/1344|347/447||WARNING_REF_DOES_NOT_MATCH_GENOME,C|upstream_gene_variant|MODIFIER|AAEL004649|AAEL004649|transcript|AAEL004649-RA|protein_coding||c.-1355T>C|||||1355|,C|downstream_gene_variant|MODIFIER|AAEL004609|AAEL004609|transcript|AAEL004609-RA|protein_coding||c.*2289T…
supercont1.125:884282	supercont1.125	884282	C	T	unmapped	556	AAEL004649					0.95255								21	1	20	12	46	9	23	0	8	2	T|synonymous_variant|LOW|AAEL004649|AAEL004649|transcript|AAEL004649-RA|protein_coding|3/5|c.309C>T|p.Tyr103Tyr|309/849|309/849|103/282||,T|upstream_gene_variant|MODIFIER|AAEL004611|AAEL004611|transcript|AAEL004611-RA|protein_coding||c.-930C>T|||||930|
supercont1.125:884384	supercont1.125	884384	A	G	unmapped	556	AAEL004649					0.95255								14	1	20	14	46	16	23	0	6	2	G|synonymous_variant|LOW|AAEL004649|AAEL004649|transcript|AAEL004649-RA|protein_coding|3/5|c.411A>G|p.Glu137Glu|411/849|411/849|137/282||,G|upstream_gene_variant|MODIFIER|AAEL004611|AAEL004611|transcript|AAEL004611-RA|protein_coding||c.-828A>G|||||828|,G|upstream_gene_variant|MODIFIER|AAEL004614|AAEL004614|transcript|AAEL004614-RA|protein_coding||c.-4946A>G|||||4946|
supercont1.125:884393	supercont1.125	884393	G	A	unmapped	556	AAEL004649					0.95255								16	1	20	13	46	14	23	0	7	2	A|synonymous_variant|LOW|AAEL004649|AAEL004649|transcript|AAEL004649-RA|protein_coding|3/5|c.420G>A|p.Glu140Glu|420/849|420/849|140/282||,A|upstream_gene_variant|MODIFIER|AAEL004611|AAEL004611|transcript|AAEL004611-RA|protein_coding||c.-819G>A|||||819|,A|upstream_gene_variant|MODIFIER|AAEL004614|AAEL004614|transcript|AAEL004614-RA|protein_coding||c.-4937G>A|||||4937|
supercont1.125:886564	supercont1.125	886564	G	A	unmapped	556	AAEL004611					0.95255								19	23	0	15	24	11	1	20	5	24	A|synonymous_variant|LOW|AAEL004611|AAEL004611|transcript|AAEL004611-RA|protein_coding|4/5|c.1056G>A|p.Glu352Glu|1056/1371|1056/1299|352/432||WARNING_REF_DOES_NOT_MATCH_GENOME,A|upstream_gene_variant|MODIFIER|AAEL004614|AAEL004614|transcript|AAEL004614-RA|protein_coding||c.-2766G>A|||||2766|,A|downstream_gene_variant|MODIFIER|AAEL004649|AAEL004649|transcript|AAEL004649-RA|protein_coding||c.*1561G…
supercont1.125:940535	supercont1.125	940535	T	C	unmapped	556	AAEL017288						0.874278							2	23	20	8	40	26	1	0	8	2	C|intron_variant|MODIFIER|AAEL017288|AAEL017288|transcript|AAEL017288-RA|protein_coding|2/5|c.67+77T>C||||||
supercont1.125:1038999	supercont1.125	1038999	A	G	unmapped	556	AAEL017214									0.829704				29	6	5	16	48	1	16	15	4	0	G|synonymous_variant|LOW|AAEL017214|AAEL017214|transcript|AAEL017214-RA|protein_coding|2/2|c.156A>G|p.Lys52Lys|156/375|156/375|52/124||
supercont1.125:1293577	supercont1.125	1293577	C	G	unmapped	556	AAEL004620		0.941318				0.878322							29	2	20	8	48	1	22	0	12	0	G|synonymous_variant|LOW|AAEL004620|AAEL004620|transcript|AAEL004620-RA|protein_coding|3/4|c.450C>G|p.Leu150Leu|450/966|450/966|150/321||
supercont1.125:1330897	supercont1.125	1330897	C	T	unmapped	556	AAEL004634	0.807859												11	24	20	4	43	19	0	0	16	5	T|missense_variant|MODERATE|AAEL004634|AAEL004634|transcript|AAEL004634-RA|protein_coding|3/5|c.2371G>A|p.Val791Ile|2371/5233|2371/4329|791/1442||,T|upstream_gene_variant|MODIFIER|AAEL016345|AAEL016345|transcript|AAEL016345-RA|pseudogene||n.-2388G>A|||||2388|,T|downstream_gene_variant|MODIFIER|AAEL016344|AAEL016344|transcript|AAEL016344-RA|pseudogene||n.*3545C>T|||||3545|
supercont1.125:1461641	supercont1.125	1461641	G	A	unmapped	556	AAEL004630						0.849064							4	24	10	5	30	26	0	10	15	18	A|synonymous_variant|LOW|AAEL004630|AAEL004630|transcript|AAEL004630-RA|protein_coding|2/3|c.408G>A|p.Ser136Ser|408/1569|408/1569|136/522||WARNING_REF_DOES_NOT_MATCH_GENOME
supercont1.125:1461893	supercont1.125	1461893	C	T	unmapped	556	AAEL004630	0.792586												22	22	15	2	41	8	2	5	18	7	T|synonymous_variant|LOW|AAEL004630|AAEL004630|transcript|AAEL004630-RA|protein_coding|2/3|c.660C>T|p.Ser220Ser|660/1569|660/1569|220/522||
supercont1.125:1522875	supercont1.125	1522875	T	C	unmapped	556	AAEL018325						0.839013							3	23	12	5	41	27	1	8	13	5	C|synonymous_variant|LOW|AAEL018325|AAEL018325|transcript|AAEL018325-RA|protein_coding|2/12|c.513T>C|p.Leu171Leu|1972/7619|513/5925|171/1974||
supercont1.125:2451671	supercont1.125	2451671	G	A	unmapped	556	AAEL004616	0.807859												22	0	16	16	22	8	24	4	4	26	A|synonymous_variant|LOW|AAEL004616|AAEL004616|transcript|AAEL004616-RA|protein_coding|2/2|c.948C>T|p.Arg316Arg|948/1200|948/1131|316/376||
supercont1.125:2452186	supercont1.125	2452186	T	A	unmapped	556	AAEL004616						0.83629							29	3	17	17	48	1	21	3	3	0	A|intron_variant|MODIFIER|AAEL004616|AAEL004616|transcript|AAEL004616-RA|protein_coding|1/1|c.452-19A>T||||||
supercont1.126:428605	supercont1.126	428605	A	G	chr3	393	AAEL004675						0.883455							30	3	13	17	28	0	21	7	3	20	G|synonymous_variant|LOW|AAEL004675|AAEL004675|transcript|AAEL004675-RA|protein_coding|2/5|c.192A>G|p.Gly64Gly|553/2037|192/1491|64/496||,G|downstream_gene_variant|MODIFIER|AAEL004668|AAEL004668|transcript|AAEL004668-RA|protein_coding||c.*6126A>G|||||4671|
supercont1.126:770898	supercont1.126	770898	G	A	chr3	393	AAEL004671							1						30	9	0	19	27	0	15	20	1	17	A|synonymous_variant|LOW|AAEL004671|AAEL004671|transcript|AAEL004671-RA|protein_coding|1/2|c.498G>A|p.Lys166Lys|498/1569|498/1569|166/522||
supercont1.126:798396	supercont1.126	798396	A	G	chr3	393	AAEL004677				1			1						30	9	0	20	31	0	15	20	0	17	G|synonymous_variant|LOW|AAEL004677|AAEL004677|transcript|AAEL004677-RA|protein_coding|2/3|c.673A>G|p.Glu225Glu|673/1170|673/1170|225/389||WARNING_REF_DOES_NOT_MATCH_GENOME
supercont1.126:1107031	supercont1.126	1107031	T	C	chr3	393	AAEL004658						0.83629							29	3	5	17	20	1	21	15	3	28	C|splice_region_variant&intron_variant|LOW|AAEL004658|AAEL004658|transcript|AAEL004658-RA|protein_coding|2/5|c.48-4T>C||||||
supercont1.1264:18136	supercont1.1264	18136	G	A	unmapped	1120	AAEL014766			1					0.95955					28	11	0	19	0	0	5	20	1	32	A|synonymous_variant|LOW|AAEL014766|AAEL014766|transcript|AAEL014766-RA|protein_coding|5/11|c.627C>T|p.Tyr209Tyr|983/2509|627/2076|209/691||WARNING_REF_DOES_NOT_MATCH_GENOME
supercont1.1265:129275	supercont1.1265	129275	A	C	unmapped	1121	AAEL014767	0.792586												22	2	12	18	22	8	22	8	2	26	C|synonymous_variant|LOW|AAEL014767|AAEL014767|transcript|AAEL014767-RA|protein_coding|2/2|c.1620A>C|p.Ser540Ser|2008/2347|1620/1959|540/652||
supercont1.1265:129281	supercont1.1265	129281	C	T	unmapped	1121	AAEL014767	0.792586												20	2	12	18	22	10	22	8	2	26	T|synonymous_variant|LOW|AAEL014767|AAEL014767|transcript|AAEL014767-RA|protein_coding|2/2|c.1626C>T|p.Ser542Ser|2014/2347|1626/1959|542/652||
supercont1.127:349057	supercont1.127	349057	T	C	chr1	28	AAEL004687										0.618002			1	17	20	13	45	29	7	0	7	3	C|synonymous_variant|LOW|AAEL004687|AAEL004687|transcript|AAEL004687-RA|protein_coding|2/5|c.549A>G|p.Arg183Arg|549/2253|549/2253|183/750||
supercont1.127:349204	supercont1.127	349204	T	C	chr1	28	AAEL004687										0.618002			29	16	4	7	17	1	8	16	13	31	C|synonymous_variant|LOW|AAEL004687|AAEL004687|transcript|AAEL004687-RA|protein_coding|2/5|c.402A>G|p.Leu134Leu|402/2253|402/2253|134/750||WARNING_REF_DOES_NOT_MATCH_GENOME
supercont1.1276:87438	supercont1.1276	87438	T	C	unmapped	1123	AAEL014795	0.899828					1							0	22	20	2	23	28	0	0	18	17	C|synonymous_variant|LOW|AAEL014795|AAEL014795|transcript|AAEL014795-RA|protein_coding|2/2|c.204A>G|p.Pro68Pro|228/1268|204/777|68/258||
supercont1.1276:105515	supercont1.1276	105515	T	A	unmapped	1123	AAEL014795-AAEL014793	0.840426					0.874274							28	1	5	18	22	2	21	15	2	26	A|intergenic_region|MODIFIER|AAEL014795-AAEL014793|AAEL014795-AAEL014793|intergenic_region|AAEL014795-AAEL014793|||n.105515T>A||||||
supercont1.1276:105530	supercont1.1276	105530	A	T	unmapped	1123	AAEL014795-AAEL014793	0.800098					0.882143							3	22	20	4	41	27	0	0	16	7	T|intergenic_region|MODIFIER|AAEL014795-AAEL014793|AAEL014795-AAEL014793|intergenic_region|AAEL014795-AAEL014793|||n.105530A>T||||||
supercont1.1276:105611	supercont1.1276	105611	C	A	unmapped	1123	AAEL014795-AAEL014793	0.840426												26	1	5	18	22	4	21	15	2	22	A|intergenic_region|MODIFIER|AAEL014795-AAEL014793|AAEL014795-AAEL014793|intergenic_region|AAEL014795-AAEL014793|||n.105611C>A||||||
supercont1.1276:115789	supercont1.1276	115789	G	C	unmapped	1123	AAEL014793	0.840426					0.959729							0	21	20	2	28	30	1	0	18	20	C|synonymous_variant|LOW|AAEL014793|AAEL014793|transcript|AAEL014793-RA|protein_coding|2/4|c.120G>C|p.Ala40Ala|120/780|120/780|40/259||
supercont1.1276:115810	supercont1.1276	115810	G	A	unmapped	1123	AAEL014793	0.840426					0.959729							0	21	20	2	28	30	1	0	18	20	A|synonymous_variant|LOW|AAEL014793|AAEL014793|transcript|AAEL014793-RA|protein_coding|2/4|c.141G>A|p.Gln47Gln|141/780|141/780|47/259||
supercont1.1277:61493	supercont1.1277	61493	G	C	unmapped	1124	AAEL014802				1				1					5	7	20	0	48	25	17	0	20	0	C|missense_variant|MODERATE|AAEL014802|AAEL014802|transcript|AAEL014802-RA|protein_coding|2/7|c.226G>C|p.Ala76Pro|682/2205|226/1749|76/582||
supercont1.1277:61494	supercont1.1277	61494	C	T	unmapped	1124	AAEL014802				1				1					5	7	20	0	48	25	17	0	20	0	T|missense_variant|MODERATE|AAEL014802|AAEL014802|transcript|AAEL014802-RA|protein_coding|2/7|c.227C>T|p.Ala76Val|683/2205|227/1749|76/582||
supercont1.1277:61571	supercont1.1277	61571	C	T	unmapped	1124	AAEL014802				1				1					14	10	20	0	48	16	14	0	20	0	T|missense_variant|MODERATE|AAEL014802|AAEL014802|transcript|AAEL014802-RA|protein_coding|2/7|c.304C>T|p.Leu102Phe|760/2205|304/1749|102/582||
supercont1.1277:61894	supercont1.1277	61894	A	G	unmapped	1124	AAEL014802				1				1					3	7	20	0	48	27	17	0	20	0	G|missense_variant|MODERATE|AAEL014802|AAEL014802|transcript|AAEL014802-RA|protein_coding|4/7|c.504A>G|p.Ile168Met|960/2205|504/1749|168/582||
supercont1.128:159493	supercont1.128	159493	G	A	unmapped	557	AAEL004733	0.759674												12	24	19	5	31	18	0	1	15	15	A|synonymous_variant|LOW|AAEL004733|AAEL004733|transcript|AAEL004733-RA|protein_coding|3/4|c.705C>T|p.Tyr235Tyr|836/1189|705/936|235/311||WARNING_REF_DOES_NOT_MATCH_GENOME
supercont1.128:159793	supercont1.128	159793	T	C	unmapped	557	AAEL004733	0.807859												15	24	19	4	33	15	0	1	16	15	C|synonymous_variant|LOW|AAEL004733|AAEL004733|transcript|AAEL004733-RA|protein_coding|3/4|c.405A>G|p.Glu135Glu|536/1189|405/936|135/311||WARNING_REF_DOES_NOT_MATCH_GENOME
supercont1.128:284449	supercont1.128	284449	T	C	unmapped	557	AAEL004721									0.832534				30	17	5	19	48	0	7	15	1	0	C|synonymous_variant|LOW|AAEL004721|AAEL004721|transcript|AAEL004721-RA|protein_coding|2/2|c.168T>C|p.Tyr56Tyr|168/360|168/360|56/119||WARNING_REF_DOES_NOT_MATCH_GENOME
supercont1.128:606661	supercont1.128	606661	G	A	unmapped	557	AAEL004724									0.936924				30	24	2	20	48	0	0	18	0	0	A|missense_variant|MODERATE|AAEL004724|AAEL004724|transcript|AAEL004724-RA|protein_coding|3/4|c.958G>A|p.Glu320Lys|958/1773|958/1773|320/590||
supercont1.128:606842	supercont1.128	606842	C	T	unmapped	557	AAEL004724									0.936924				30	24	2	20	48	0	0	18	0	0	T|missense_variant|MODERATE|AAEL004724|AAEL004724|transcript|AAEL004724-RA|protein_coding|3/4|c.1139C>T|p.Ala380Val|1139/1773|1139/1773|380/590||
supercont1.128:622056	supercont1.128	622056	T	A	unmapped	557	AAEL004713									0.752334				30	24	7	20	48	0	0	13	0	0	A|intron_variant|MODIFIER|AAEL004713|AAEL004713|transcript|AAEL004713-RA|protein_coding|1/4|c.-16-18T>A||||||
supercont1.128:644324	supercont1.128	644324	T	A	unmapped	557	AAEL004713									0.829704				27	24	5	18	48	3	0	15	2	0	A|synonymous_variant|LOW|AAEL004713|AAEL004713|transcript|AAEL004713-RA|protein_coding|5/5|c.1218T>A|p.Val406Val|1289/1664|1218/1323|406/440||,A|upstream_gene_variant|MODIFIER|AAEL004731|AAEL004731|transcript|AAEL004731-RA|protein_coding||c.-4486T>A|||||4486|WARNING_TRANSCRIPT_NO_START_CODON
supercont1.128:648782	supercont1.128	648782	T	A	unmapped	557	AAEL004731									0.969075				30	24	1	20	48	0	0	19	0	0	A|upstream_gene_variant|MODIFIER|AAEL004731|AAEL004731|transcript|AAEL004731-RA|protein_coding||c.-28T>A|||||28|WARNING_TRANSCRIPT_NO_START_CODON,A|downstream_gene_variant|MODIFIER|AAEL004713|AAEL004713|transcript|AAEL004713-RA|protein_coding||c.*4353T>A|||||4083|,A|intergenic_region|MODIFIER|AAEL004713-AAEL004731|AAEL004713-AAEL004731|intergenic_region|AAEL004713-AAEL004731|||n.648782T>A||||||
supercont1.128:671325	supercont1.128	671325	A	G	unmapped	557	AAEL004734						0.849064							4	24	20	12	46	26	0	0	8	2	G|3_prime_UTR_variant|MODIFIER|AAEL004734|AAEL004734|transcript|AAEL004734-RA|protein_coding|2/2|c.*4T>C|||||4|
supercont1.128:671545	supercont1.128	671545	G	A	unmapped	557	AAEL004734									0.829704				27	21	5	15	48	3	3	15	5	0	A|synonymous_variant|LOW|AAEL004734|AAEL004734|transcript|AAEL004734-RA|protein_coding|2/2|c.1086C>T|p.Thr362Thr|1370/1750|1086/1302|362/433||
supercont1.128:671882	supercont1.128	671882	T	C	unmapped	557	AAEL004734									0.829704				30	24	5	20	48	0	0	15	0	0	C|missense_variant|MODERATE|AAEL004734|AAEL004734|transcript|AAEL004734-RA|protein_coding|2/2|c.749A>G|p.Asn250Ser|1033/1750|749/1302|250/433||
supercont1.128:672094	supercont1.128	672094	T	A	unmapped	557	AAEL004734									0.829704				30	24	5	20	48	0	0	15	0	0	A|synonymous_variant|LOW|AAEL004734|AAEL004734|transcript|AAEL004734-RA|protein_coding|2/2|c.537A>T|p.Arg179Arg|821/1750|537/1302|179/433||
supercont1.128:672178	supercont1.128	672178	A	G	unmapped	557	AAEL004734									0.829704				28	24	5	17	48	2	0	15	3	0	G|synonymous_variant|LOW|AAEL004734|AAEL004734|transcript|AAEL004734-RA|protein_coding|2/2|c.453T>C|p.Val151Val|737/1750|453/1302|151/433||
supercont1.128:684631	supercont1.128	684631	C	T	unmapped	557	AAEL004720									0.784831				30	18	5	19	47	0	6	15	1	1	T|synonymous_variant|LOW|AAEL004720|AAEL004720|transcript|AAEL004720-RA|protein_coding|3/6|c.837C>T|p.Phe279Phe|837/4485|837/4485|279/1494||WARNING_TRANSCRIPT_NO_START_CODON
supercont1.128:686878	supercont1.128	686878	G	T	unmapped	557	AAEL004720									0.779066				30	18	5	19	45	0	6	15	1	1	T|synonymous_variant|LOW|AAEL004720|AAEL004720|transcript|AAEL004720-RA|protein_coding|5/6|c.2811G>T|p.Val937Val|2811/4485|2811/4485|937/1494||WARNING_TRANSCRIPT_NO_START_CODON
supercont1.1281:32181	supercont1.1281	32181	A	C	unmapped	1127	AAEL014824						0.922512							30	2	8	11	37	0	22	12	9	11	C|synonymous_variant|LOW|AAEL014824|AAEL014824|transcript|AAEL014824-RA|protein_coding|3/3|c.859A>C|p.Arg287Arg|859/1014|859/1014|287/337||WARNING_REF_DOES_NOT_MATCH_GENOME
supercont1.1289:16715	supercont1.1289	16715	G	C	unmapped	1131	AAEL014839										0.778388			30	24	20	5	48	0	0	0	15	0	C|missense_variant|MODERATE|AAEL014839|AAEL014839|transcript|AAEL014839-RA|protein_coding|2/8|c.162G>C|p.Glu54Asp|162/1419|162/1419|54/472||
supercont1.1289:33837	supercont1.1289	33837	G	A	unmapped	1131	AAEL014839										0.732922			30	24	20	6	48	0	0	0	14	0	A|synonymous_variant|LOW|AAEL014839|AAEL014839|transcript|AAEL014839-RA|protein_coding|4/8|c.447G>A|p.Ser149Ser|447/1419|447/1419|149/472||
supercont1.1289:58102	supercont1.1289	58102	G	A	unmapped	1131	AAEL014839				1									30	13	0	20	13	0	11	20	0	35	A|synonymous_variant|LOW|AAEL014839|AAEL014839|transcript|AAEL014839-RA|protein_coding|5/8|c.588G>A|p.Glu196Glu|588/1419|588/1419|196/472||WARNING_REF_DOES_NOT_MATCH_GENOME
supercont1.129:23717	supercont1.129	23717	C	T	unmapped	558	AAEL004750	0.859383												12	21	9	0	37	18	3	11	20	11	T|splice_region_variant&intron_variant|LOW|AAEL004750|AAEL004750|transcript|AAEL004750-RA|protein_coding|3/5|c.507+8C>T||||||
supercont1.129:76971	supercont1.129	76971	C	T	unmapped	558	AAEL004762	0.81372					0.844217							30	4	20	20	48	0	20	0	0	0	T|synonymous_variant|LOW|AAEL004762|AAEL004762|transcript|AAEL004762-RA|protein_coding|2/2|c.141C>T|p.Thr47Thr|141/735|141/735|47/244||
supercont1.129:77392	supercont1.129	77392	A	C	unmapped	558	AAEL004762	0.81372					0.844217							30	4	20	20	48	0	20	0	0	0	C|missense_variant|MODERATE|AAEL004762|AAEL004762|transcript|AAEL004762-RA|protein_coding|2/2|c.562A>C|p.Ile188Leu|562/735|562/735|188/244||
supercont1.129:77449	supercont1.129	77449	G	A	unmapped	558	AAEL004762						0.844217							30	4	20	18	48	0	20	0	0	0	A|missense_variant|MODERATE|AAEL004762|AAEL004762|transcript|AAEL004762-RA|protein_coding|2/2|c.619G>A|p.Ala207Thr|619/735|619/735|207/244||
supercont1.129:94741	supercont1.129	94741	T	G	unmapped	558	AAEL018328	0.849189												28	2	6	19	30	2	22	14	1	18	G|intron_variant|MODIFIER|AAEL018328|AAEL018328|transcript|AAEL018328-RA|protein_coding|1/1|c.13-102A>C||||||
supercont1.129:139580	supercont1.129	139580	G	A	unmapped	558	AAEL004760	0.859383												15	3	19	20	45	15	21	1	0	3	A|synonymous_variant|LOW|AAEL004760|AAEL004760|transcript|AAEL004760-RA|protein_coding|2/2|c.96C>T|p.Ala32Ala|145/580|96/504|32/167||WARNING_REF_DOES_NOT_MATCH_GENOME
supercont1.129:473630	supercont1.129	473630	T	C	unmapped	558	AAEL004783				1									8	11	20	0	33	22	13	0	20	15	C|synonymous_variant|LOW|AAEL004783|AAEL004783|transcript|AAEL004783-RA|protein_coding|4/5|c.297T>C|p.Asp99Asp|297/720|297/720|99/239||WARNING_REF_DOES_NOT_MATCH_GENOME
supercont1.129:888829	supercont1.129	888829	A	G	unmapped	558	AAEL004774	0.768718												30	5	17	20	41	0	19	3	0	7	G|synonymous_variant|LOW|AAEL004774|AAEL004774|transcript|AAEL004774-RA|protein_coding|2/8|c.357T>C|p.His119His|357/1743|357/1743|119/580||
supercont1.129:1006663	supercont1.129	1006663	C	G	unmapped	558	AAEL004743	0.787698												1	19	18	1	35	29	3	2	19	13	G|synonymous_variant|LOW|AAEL004743|AAEL004743|transcript|AAEL004743-RA|protein_coding|8/15|c.2091C>G|p.Ala697Ala|3294/6551|2091/4572|697/1523||
supercont1.129:1006780	supercont1.129	1006780	T	G	unmapped	558	AAEL004743						0.83629							1	21	20	0	33	29	3	0	18	11	G|synonymous_variant|LOW|AAEL004743|AAEL004743|transcript|AAEL004743-RA|protein_coding|8/15|c.2208T>G|p.Pro736Pro|3411/6551|2208/4572|736/1523||
supercont1.129:1006840	supercont1.129	1006840	A	G	unmapped	558	AAEL004743	0.859383			1		0.83629							1	21	20	0	35	29	3	0	20	13	G|synonymous_variant|LOW|AAEL004743|AAEL004743|transcript|AAEL004743-RA|protein_coding|8/15|c.2268A>G|p.Gln756Gln|3471/6551|2268/4572|756/1523||
supercont1.129:1029327	supercont1.129	1029327	T	A	unmapped	558	AAEL004743						0.883455							0	21	14	5	32	30	3	6	15	16	A|intron_variant|MODIFIER|AAEL004743|AAEL004743|transcript|AAEL004743-RA|protein_coding|10/14|c.3262-27T>A||||||
supercont1.129:2199778	supercont1.129	2199778	A	G	unmapped	558	AAEL004778										0.66692			23	4	20	2	38	5	18	0	18	10	G|synonymous_variant|LOW|AAEL004778|AAEL004778|transcript|AAEL004778-RA|protein_coding|3/4|c.1050A>G|p.Lys350Lys|1094/1910|1050/1866|350/621||
supercont1.1294:7514	supercont1.1294	7514	G	A	unmapped	1135	AAEL014851						0.844217							30	4	20	19	48	0	20	0	1	0	A|synonymous_variant|LOW|AAEL014851|AAEL014851|transcript|AAEL014851-RA|protein_coding|4/6|c.1875C>T|p.Thr625Thr|1875/4521|1875/4521|625/1506||WARNING_TRANSCRIPT_NO_START_CODON
supercont1.1294:7586	supercont1.1294	7586	G	A	unmapped	1135	AAEL014851						0.844217							30	4	20	19	48	0	20	0	1	0	A|synonymous_variant|LOW|AAEL014851|AAEL014851|transcript|AAEL014851-RA|protein_coding|4/6|c.1803C>T|p.Thr601Thr|1803/4521|1803/4521|601/1506||WARNING_TRANSCRIPT_NO_START_CODON
supercont1.1294:50057	supercont1.1294	50057	T	C	unmapped	1135	AAEL014852			0.973806					0.969941					30	22	12	20	1	0	2	8	0	47	C|intron_variant|MODIFIER|AAEL014852|AAEL014852|transcript|AAEL014852-RA|protein_coding|3/3|c.323-15T>C||||||
supercont1.1297:10596	supercont1.1297	10596	A	G	unmapped	1136	AAEL014853						0.923737							28	0	16	13	28	2	24	4	7	20	G|synonymous_variant|LOW|AAEL014853|AAEL014853|transcript|AAEL014853-RA|protein_coding|5/8|c.1029T>C|p.Tyr343Tyr|1029/2903|1029/2568|343/855||WARNING_TRANSCRIPT_NO_START_CODON
supercont1.13:327411	supercont1.13	327411	A	T	chr3	495	AAEL000673		0.916103											30	24	3	19	3	0	0	17	1	45	T|synonymous_variant|LOW|AAEL000673|AAEL000673|transcript|AAEL000673-RA|protein_coding|1/1|c.873T>A|p.Ala291Ala|924/1461|873/999|291/332||
supercont1.13:327744	supercont1.13	327744	C	T	chr3	495	AAEL000673		0.916103											30	24	9	19	3	0	0	11	1	45	T|synonymous_variant|LOW|AAEL000673|AAEL000673|transcript|AAEL000673-RA|protein_coding|1/1|c.540G>A|p.Leu180Leu|591/1461|540/999|180/332||
supercont1.13:402601	supercont1.13	402601	T	C	chr3	495	AAEL000654									0.791786				18	3	6	14	48	12	21	14	6	0	C|synonymous_variant|LOW|AAEL000654|AAEL000654|transcript|AAEL000654-RA|protein_coding|1/1|c.1809A>G|p.Ala603Ala|1809/1824|1809/1824|603/607||WARNING_REF_DOES_NOT_MATCH_GENOME,C|3_prime_UTR_variant|MODIFIER|AAEL000666|AAEL000666|transcript|AAEL000666-RA|protein_coding|3/3|c.*545T>C|||||545|WARNING_REF_DOES_NOT_MATCH_GENOME,C|3_prime_UTR_variant|MODIFIER|AAEL000666|AAEL000666|transcript|AAEL000666…
supercont1.13:402895	supercont1.13	402895	C	T	chr3	495	AAEL000654		0.939232											13	2	20	6	48	17	20	0	14	0	T|synonymous_variant|LOW|AAEL000654|AAEL000654|transcript|AAEL000654-RA|protein_coding|1/1|c.1515G>A|p.Ser505Ser|1515/1824|1515/1824|505/607||,T|3_prime_UTR_variant|MODIFIER|AAEL000666|AAEL000666|transcript|AAEL000666-RA|protein_coding|3/3|c.*839C>T|||||839|,T|3_prime_UTR_variant|MODIFIER|AAEL000666|AAEL000666|transcript|AAEL000666-RB|protein_coding|2/2|c.*839C>T|||||839|
supercont1.13:622884	supercont1.13	622884	G	A	chr3	495	AAEL000649								0.940419					30	20	13	20	2	0	4	7	0	46	A|synonymous_variant|LOW|AAEL000649|AAEL000649|transcript|AAEL000649-RA|protein_coding|3/6|c.54C>T|p.Ser18Ser|1173/3226|54/1128|18/375||WARNING_REF_DOES_NOT_MATCH_GENOME
supercont1.13:669200	supercont1.13	669200	G	A	chr3	495	AAEL000641		1	1					0.969075					30	24	7	19	0	0	0	13	1	48	A|synonymous_variant|LOW|AAEL000641|AAEL000641|transcript|AAEL000641-RA|protein_coding|2/3|c.618C>T|p.Val206Val|1192/3402|618/1485|206/494||WARNING_REF_DOES_NOT_MATCH_GENOME,A|synonymous_variant|LOW|AAEL000641|AAEL000641|transcript|AAEL000641-RB|protein_coding|3/4|c.618C>T|p.Val206Val|698/2908|618/1485|206/494||WARNING_REF_DOES_NOT_MATCH_GENOME
supercont1.13:669341	supercont1.13	669341	A	C	chr3	495	AAEL000641								0.936924					7	10	13	2	48	23	14	7	18	0	C|synonymous_variant|LOW|AAEL000641|AAEL000641|transcript|AAEL000641-RA|protein_coding|2/3|c.477T>G|p.Val159Val|1051/3402|477/1485|159/494||,C|synonymous_variant|LOW|AAEL000641|AAEL000641|transcript|AAEL000641-RB|protein_coding|3/4|c.477T>G|p.Val159Val|557/2908|477/1485|159/494||
supercont1.13:669365	supercont1.13	669365	G	A	chr3	495	AAEL000641		1	1					0.969075	0.752334				30	24	13	19	0	0	0	7	1	48	A|synonymous_variant|LOW|AAEL000641|AAEL000641|transcript|AAEL000641-RA|protein_coding|2/3|c.453C>T|p.Phe151Phe|1027/3402|453/1485|151/494||WARNING_REF_DOES_NOT_MATCH_GENOME,A|synonymous_variant|LOW|AAEL000641|AAEL000641|transcript|AAEL000641-RB|protein_coding|3/4|c.453C>T|p.Phe151Phe|533/2908|453/1485|151/494||WARNING_REF_DOES_NOT_MATCH_GENOME
supercont1.13:736946	supercont1.13	736946	C	T	chr3	495	AAEL000652			1										0	4	17	3	48	30	20	3	17	0	T|synonymous_variant|LOW|AAEL000652|AAEL000652|transcript|AAEL000652-RA|protein_coding|3/3|c.1203C>T|p.Asp401Asp|1203/1488|1203/1488|401/495||
supercont1.13:943835	supercont1.13	943835	A	C	chr3	495	AAEL000661		1	1		0.952174			1					30	24	1	20	0	0	0	19	0	48	C|synonymous_variant|LOW|AAEL000661|AAEL000661|transcript|AAEL000661-RA|protein_coding|2/3|c.405T>G|p.Pro135Pro|2252/5755|405/1332|135/443||WARNING_REF_DOES_NOT_MATCH_GENOME
supercont1.13:944024	supercont1.13	944024	A	G	chr3	495	AAEL000661					0.952174								30	24	1	19	5	0	0	19	1	43	G|synonymous_variant|LOW|AAEL000661|AAEL000661|transcript|AAEL000661-RA|protein_coding|2/3|c.216T>C|p.Tyr72Tyr|2063/5755|216/1332|72/443||WARNING_REF_DOES_NOT_MATCH_GENOME
supercont1.13:944027	supercont1.13	944027	G	C	chr3	495	AAEL000661					0.952174								30	24	1	19	5	0	0	19	1	43	C|synonymous_variant|LOW|AAEL000661|AAEL000661|transcript|AAEL000661-RA|protein_coding|2/3|c.213C>G|p.Pro71Pro|2060/5755|213/1332|71/443||WARNING_REF_DOES_NOT_MATCH_GENOME
supercont1.13:1044262	supercont1.13	1044262	T	C	chr3	495	AAEL000647		0.939693											29	22	4	17	0	1	2	16	3	46	C|synonymous_variant|LOW|AAEL000647|AAEL000647|transcript|AAEL000647-RA|protein_coding|2/4|c.1044T>C|p.Val348Val|1069/2118|1044/1848|348/615||WARNING_REF_DOES_NOT_MATCH_GENOME
supercont1.13:1066113	supercont1.13	1066113	T	C	chr3	495	AAEL000651		0.93724											15	2	17	11	48	13	20	3	9	0	C|synonymous_variant|LOW|AAEL000651|AAEL000651|transcript|AAEL000651-RA|protein_coding|1/3|c.228T>C|p.Pro76Pro|228/2030|228/1806|76/601||,C|downstream_gene_variant|MODIFIER|AAEL000642|AAEL000642|transcript|AAEL000642-RA|protein_coding||c.*463T>C|||||426|
supercont1.13:1139225	supercont1.13	1139225	A	T	chr3	495	AAEL000648	0.789769												14	1	18	17	46	16	23	2	3	2	T|upstream_gene_variant|MODIFIER|AAEL000648|AAEL000648|transcript|AAEL000648-RA|protein_coding||c.-2525T>A|||||2525|,T|intron_variant|MODIFIER|AAEL000677|AAEL000677|transcript|AAEL000677-RA|protein_coding|1/1|c.212-22A>T||||||
supercont1.13:1217577	supercont1.13	1217577	C	T	chr3	495	AAEL000663	0.755698												14	17	13	0	38	16	5	7	20	10	T|intron_variant|MODIFIER|AAEL000663|AAEL000663|transcript|AAEL000663-RA|protein_coding|1/4|c.53-91C>T||||||
supercont1.13:4142333	supercont1.13	4142333	A	G	chr3	495	AAEL000633					0.95255								14	1	20	6	31	16	23	0	12	17	G|synonymous_variant|LOW|AAEL000633|AAEL000633|transcript|AAEL000633-RA|protein_coding|1/1|c.2184A>G|p.Pro728Pro|2184/4032|2184/4032|728/1343||WARNING_REF_DOES_NOT_MATCH_GENOME
supercont1.13:4142954	supercont1.13	4142954	G	A	chr3	495	AAEL000633					0.95255								25	23	0	14	17	5	1	20	4	31	A|synonymous_variant|LOW|AAEL000633|AAEL000633|transcript|AAEL000633-RA|protein_coding|1/1|c.2805G>A|p.Leu935Leu|2805/4032|2805/4032|935/1343||
supercont1.13:4143428	supercont1.13	4143428	C	T	chr3	495	AAEL000633					0.952174								30	24	1	20	17	0	0	19	0	31	T|synonymous_variant|LOW|AAEL000633|AAEL000633|transcript|AAEL000633-RA|protein_coding|1/1|c.3279C>T|p.Phe1093Phe|3279/4032|3279/4032|1093/1343||
supercont1.13:4143755	supercont1.13	4143755	G	A	chr3	495	AAEL000633					0.952174								30	24	1	20	18	0	0	19	0	30	A|synonymous_variant|LOW|AAEL000633|AAEL000633|transcript|AAEL000633-RA|protein_coding|1/1|c.3606G>A|p.Arg1202Arg|3606/4032|3606/4032|1202/1343||
supercont1.130:13216	supercont1.130	13216	A	G	unmapped	559	AAEL004794									0.784831				30	24	5	19	47	0	0	15	1	1	G|synonymous_variant|LOW|AAEL004794|AAEL004794|transcript|AAEL004794-RA|protein_coding|2/5|c.795T>C|p.Phe265Phe|882/1481|795/1394|265/463||WARNING_TRANSCRIPT_INCOMPLETE
supercont1.130:1099028	supercont1.130	1099028	G	A	unmapped	559	AAEL004797				1									30	14	0	20	15	0	10	20	0	33	A|synonymous_variant|LOW|AAEL004797|AAEL004797|transcript|AAEL004797-RA|protein_coding|2/9|c.91C>T|p.Leu31Leu|91/1254|91/1254|31/417||WARNING_REF_DOES_NOT_MATCH_GENOME
supercont1.131:64476	supercont1.131	64476	T	C	chr3	452	AAEL004811		0.934227											5	2	20	5	40	19	22	0	11	0	C|synonymous_variant|LOW|AAEL004811|AAEL004811|transcript|AAEL004811-RA|protein_coding|1/5|c.57T>C|p.His19His|57/1608|57/1608|19/535||WARNING_TRANSCRIPT_NO_START_CODON,C|downstream_gene_variant|MODIFIER|AAEL004809|AAEL004809|transcript|AAEL004809-RA|protein_coding||c.*622A>G|||||521|
supercont1.131:1581861	supercont1.131	1581861	G	A	chr3	452	AAEL004808					0.952174								30	24	1	19	23	0	0	19	1	25	A|missense_variant|MODERATE|AAEL004808|AAEL004808|transcript|AAEL004808-RA|protein_coding|3/4|c.1010G>A|p.Arg337Lys|1099/2958|1010/2760|337/919||
supercont1.131:1582756	supercont1.131	1582756	A	C	chr3	452	AAEL004808					1								25	24	0	18	5	5	0	20	2	43	C|synonymous_variant|LOW|AAEL004808|AAEL004808|transcript|AAEL004808-RA|protein_coding|3/4|c.1905A>C|p.Ala635Ala|1994/2958|1905/2760|635/919||
supercont1.131:1644920	supercont1.131	1644920	C	T	chr3	452	AAEL004815									0.800051				30	24	2	19	44	0	0	18	1	4	T|synonymous_variant|LOW|AAEL004815|AAEL004815|transcript|AAEL004815-RA|protein_coding|1/6|c.486G>A|p.Glu162Glu|486/2154|486/2154|162/717||WARNING_REF_DOES_NOT_MATCH_GENOME,T|upstream_gene_variant|MODIFIER|AAEL004820|AAEL004820|transcript|AAEL004820-RA|protein_coding||c.-2514C>T|||||2061|
supercont1.131:1644983	supercont1.131	1644983	T	G	chr3	452	AAEL004815									0.800051				30	24	2	19	44	0	0	18	1	4	G|synonymous_variant|LOW|AAEL004815|AAEL004815|transcript|AAEL004815-RA|protein_coding|1/6|c.423A>C|p.Arg141Arg|423/2154|423/2154|141/717||WARNING_REF_DOES_NOT_MATCH_GENOME,G|upstream_gene_variant|MODIFIER|AAEL004820|AAEL004820|transcript|AAEL004820-RA|protein_coding||c.-2451T>G|||||1998|
supercont1.131:1732476	supercont1.131	1732476	C	T	chr3	452	AAEL004825		0.968943			1								7	0	20	8	41	23	24	0	12	1	T|intron_variant|MODIFIER|AAEL004825|AAEL004825|transcript|AAEL004825-RA|protein_coding|2/4|c.368-20C>T||||||
supercont1.131:1738178	supercont1.131	1738178	G	A	chr3	452	AAEL004825		0.916103											24	24	7	15	3	6	0	13	5	45	A|synonymous_variant|LOW|AAEL004825|AAEL004825|transcript|AAEL004825-RA|protein_coding|4/5|c.1056G>A|p.Lys352Lys|1056/2056|1056/1479|352/492||WARNING_REF_DOES_NOT_MATCH_GENOME
supercont1.131:1738259	supercont1.131	1738259	A	G	chr3	452	AAEL004825		0.916103			1								4	0	20	3	45	26	24	0	17	3	G|synonymous_variant|LOW|AAEL004825|AAEL004825|transcript|AAEL004825-RA|protein_coding|4/5|c.1137A>G|p.Ala379Ala|1137/2056|1137/1479|379/492||WARNING_REF_DOES_NOT_MATCH_GENOME
supercont1.131:1738511	supercont1.131	1738511	G	T	chr3	452	AAEL004825		0.916103											30	24	7	19	3	0	0	13	1	45	T|synonymous_variant|LOW|AAEL004825|AAEL004825|transcript|AAEL004825-RA|protein_coding|5/5|c.1218G>T|p.Pro406Pro|1218/2056|1218/1479|406/492||
supercont1.131:1738773	supercont1.131	1738773	G	A	chr3	452	AAEL004825		0.916103											30	24	7	19	3	0	0	13	1	45	A|3_prime_UTR_variant|MODIFIER|AAEL004825|AAEL004825|transcript|AAEL004825-RA|protein_coding|5/5|c.*1G>A|||||1|
supercont1.131:1759664	supercont1.131	1759664	G	A	chr3	452	AAEL004805		1			1			0.969075					2	0	20	1	48	28	24	0	19	0	A|synonymous_variant|LOW|AAEL004805|AAEL004805|transcript|AAEL004805-RA|protein_coding|1/7|c.168G>A|p.Arg56Arg|267/1887|168/1629|56/542||
supercont1.131:1759670	supercont1.131	1759670	T	C	chr3	452	AAEL004805		1			1			0.969075					2	0	20	1	48	28	24	0	19	0	C|synonymous_variant|LOW|AAEL004805|AAEL004805|transcript|AAEL004805-RA|protein_coding|1/7|c.174T>C|p.Leu58Leu|273/1887|174/1629|58/542||
supercont1.131:1759715	supercont1.131	1759715	A	T	chr3	452	AAEL004805		1			1			0.969075					2	0	20	1	48	28	24	0	19	0	T|synonymous_variant|LOW|AAEL004805|AAEL004805|transcript|AAEL004805-RA|protein_coding|1/7|c.219A>T|p.Val73Val|318/1887|219/1629|73/542||
supercont1.131:1779166	supercont1.131	1779166	T	C	chr3	452	AAEL004805		1			1								4	0	20	2	48	24	24	0	18	0	C|intron_variant|MODIFIER|AAEL004805|AAEL004805|transcript|AAEL004805-RA|protein_coding|4/6|c.994+18T>C||||||
supercont1.131:1779342	supercont1.131	1779342	A	T	chr3	452	AAEL004805		1	1		1		1	0.969075					30	24	0	19	0	0	0	20	1	48	T|synonymous_variant|LOW|AAEL004805|AAEL004805|transcript|AAEL004805-RA|protein_coding|5/7|c.1125A>T|p.Thr375Thr|1224/1887|1125/1629|375/542||WARNING_REF_DOES_NOT_MATCH_GENOME
supercont1.131:1779471	supercont1.131	1779471	T	C	chr3	452	AAEL004805		1	1		1		1						28	24	0	17	0	0	0	20	1	48	C|intron_variant|MODIFIER|AAEL004805|AAEL004805|transcript|AAEL004805-RA|protein_coding|5/6|c.1193-14T>C||||||
supercont1.131:1779618	supercont1.131	1779618	C	T	chr3	452	AAEL004805		1	1		1		1	0.969075					30	24	0	19	0	0	0	20	1	48	T|synonymous_variant|LOW|AAEL004805|AAEL004805|transcript|AAEL004805-RA|protein_coding|6/7|c.1326C>T|p.Ile442Ile|1425/1887|1326/1629|442/542||WARNING_REF_DOES_NOT_MATCH_GENOME
supercont1.131:1779621	supercont1.131	1779621	A	G	chr3	452	AAEL004805		1	1		1		1	0.969075					30	24	0	19	0	0	0	20	1	48	G|synonymous_variant|LOW|AAEL004805|AAEL004805|transcript|AAEL004805-RA|protein_coding|6/7|c.1329A>G|p.Gly443Gly|1428/1887|1329/1629|443/542||WARNING_REF_DOES_NOT_MATCH_GENOME
supercont1.131:1779767	supercont1.131	1779767	C	T	chr3	452	AAEL004805		1	1		1		1	0.969075					30	24	0	19	0	0	0	20	1	48	T|splice_region_variant&intron_variant|LOW|AAEL004805|AAEL004805|transcript|AAEL004805-RA|protein_coding|6/6|c.1417-5C>T||||||
supercont1.131:1846844	supercont1.131	1846844	C	A	chr3	452	AAEL004821		1	1					1					30	24	11	20	0	0	0	9	0	48	A|intron_variant|MODIFIER|AAEL004821|AAEL004821|transcript|AAEL004821-RA|protein_coding|5/6|c.1067-30C>A||||||
supercont1.131:1847016	supercont1.131	1847016	T	C	chr3	452	AAEL004821		1	1					1					30	24	11	20	0	0	0	9	0	48	C|synonymous_variant|LOW|AAEL004821|AAEL004821|transcript|AAEL004821-RA|protein_coding|6/7|c.1209T>C|p.Asn403Asn|1955/2930|1209/1737|403/578||
supercont1.131:1848606	supercont1.131	1848606	C	T	chr3	452	AAEL004821		0.943653						0.940419					28	24	11	20	2	0	0	9	0	46	T|synonymous_variant|LOW|AAEL004821|AAEL004821|transcript|AAEL004821-RA|protein_coding|7/7|c.1734C>T|p.Cys578Cys|2480/2930|1734/1737|578/578||
supercont1.131:1915724	supercont1.131	1915724	G	T	chr3	452	AAEL004814		0.943653			0.952174								30	24	1	19	2	0	0	19	1	46	T|synonymous_variant|LOW|AAEL004814|AAEL004814|transcript|AAEL004814-RA|protein_coding|2/6|c.183G>T|p.Pro61Pro|674/2108|183/1596|61/531||
supercont1.131:1915728	supercont1.131	1915728	G	T	chr3	452	AAEL004814		0.943653			0.952174								30	24	1	19	2	0	0	19	1	46	T|missense_variant|MODERATE|AAEL004814|AAEL004814|transcript|AAEL004814-RA|protein_coding|2/6|c.187G>T|p.Ala63Ser|678/2108|187/1596|63/531||
supercont1.131:1916897	supercont1.131	1916897	C	T	chr3	452	AAEL004814		0.943653			0.952174								30	24	1	17	2	0	0	19	3	46	T|synonymous_variant|LOW|AAEL004814|AAEL004814|transcript|AAEL004814-RA|protein_coding|5/6|c.957C>T|p.Ser319Ser|1448/2108|957/1596|319/531||
supercont1.131:1917596	supercont1.131	1917596	C	T	chr3	452	AAEL004814		0.943653			0.952174								16	0	19	7	46	14	24	1	13	2	T|synonymous_variant|LOW|AAEL004814|AAEL004814|transcript|AAEL004814-RA|protein_coding|6/6|c.1359C>T|p.Asn453Asn|1850/2108|1359/1596|453/531||WARNING_REF_DOES_NOT_MATCH_GENOME
supercont1.131:1917704	supercont1.131	1917704	G	A	chr3	452	AAEL004814		0.943653			0.952174								30	24	1	19	2	0	0	19	1	46	A|synonymous_variant|LOW|AAEL004814|AAEL004814|transcript|AAEL004814-RA|protein_coding|6/6|c.1467G>A|p.Val489Val|1958/2108|1467/1596|489/531||WARNING_REF_DOES_NOT_MATCH_GENOME
supercont1.131:1917797	supercont1.131	1917797	G	A	chr3	452	AAEL004814		0.941986			0.952174								16	0	19	7	44	14	24	1	13	2	A|synonymous_variant|LOW|AAEL004814|AAEL004814|transcript|AAEL004814-RA|protein_coding|6/6|c.1560G>A|p.Glu520Glu|2051/2108|1560/1596|520/531||
supercont1.131:1983008	supercont1.131	1983008	T	A	chr3	452	AAEL004819					1								21	0	20	11	32	9	24	0	9	16	A|intron_variant|MODIFIER|AAEL004819|AAEL004819|transcript|AAEL004819-RA|protein_coding|10/12|c.1463-29A>T||||||
supercont1.131:1983727	supercont1.131	1983727	A	T	chr3	452	AAEL004819					1								17	0	20	14	32	13	24	0	6	16	T|intron_variant|MODIFIER|AAEL004819|AAEL004819|transcript|AAEL004819-RA|protein_coding|7/12|c.939+13T>A||||||
supercont1.131:2054620	supercont1.131	2054620	G	C	chr3	452	AAEL004810				1			1						30	21	0	20	18	0	3	20	0	30	C|3_prime_UTR_variant|MODIFIER|AAEL004810|AAEL004810|transcript|AAEL004810-RA|protein_coding|1/1|c.*6C>G|||||6|WARNING_REF_DOES_NOT_MATCH_GENOME
supercont1.131:2054748	supercont1.131	2054748	T	A	chr3	452	AAEL004810				1			1						30	21	0	20	18	0	3	20	0	30	A|synonymous_variant|LOW|AAEL004810|AAEL004810|transcript|AAEL004810-RA|protein_coding|1/1|c.568A>T|p.Ser190Ser|568/1108|568/690|190/229||WARNING_REF_DOES_NOT_MATCH_GENOME
supercont1.131:2161558	supercont1.131	2161558	G	A	chr3	452	AAEL017347		1			1			0.936924					2	0	20	2	48	28	24	0	18	0	A|synonymous_variant|LOW|AAEL017347|AAEL017347|transcript|AAEL017347-RA|protein_coding|1/4|c.54C>T|p.Leu18Leu|54/1224|54/1224|18/407||
supercont1.132:399620	supercont1.132	399620	G	T	chr2	146	AAEL004836									0.827248				30	24	4	20	47	0	0	16	0	1	T|missense_variant|MODERATE|AAEL004836|AAEL004836|transcript|AAEL004836-RA|protein_coding|3/5|c.285C>A|p.Ser95Arg|315/1536|285/1506|95/501||
supercont1.132:1722566	supercont1.132	1722566	C	T	chr2	146	AAEL004845				0.947368	0.952174								30	24	1	20	40	0	0	19	0	8	T|missense_variant|MODERATE|AAEL004845|AAEL004845|transcript|AAEL004845-RA|protein_coding|1/3|c.199G>A|p.Ala67Thr|200/1054|199/1053|67/350||WARNING_TRANSCRIPT_NO_START_CODON
supercont1.1327:46497	supercont1.1327	46497	G	A	unmapped	1149	AAEL014893				1	0.95255								30	23	0	20	27	0	1	20	0	19	A|synonymous_variant|LOW|AAEL014893|AAEL014893|transcript|AAEL014893-RA|protein_coding|2/2|c.1455C>T|p.Phe485Phe|1455/1667|1455/1524|485/507||WARNING_REF_DOES_NOT_MATCH_GENOME
supercont1.1327:46583	supercont1.1327	46583	G	A	unmapped	1149	AAEL014893				1	0.95255								30	23	0	20	29	0	1	20	0	19	A|synonymous_variant|LOW|AAEL014893|AAEL014893|transcript|AAEL014893-RA|protein_coding|2/2|c.1369C>T|p.Leu457Leu|1369/1667|1369/1524|457/507||WARNING_REF_DOES_NOT_MATCH_GENOME
supercont1.1327:46701	supercont1.1327	46701	G	A	unmapped	1149	AAEL014893				1	0.95255								28	23	0	20	29	2	1	20	0	19	A|synonymous_variant|LOW|AAEL014893|AAEL014893|transcript|AAEL014893-RA|protein_coding|2/2|c.1251C>T|p.Pro417Pro|1251/1667|1251/1524|417/507||WARNING_REF_DOES_NOT_MATCH_GENOME
supercont1.1327:46836	supercont1.1327	46836	T	C	unmapped	1149	AAEL014893					0.95255								24	23	0	19	29	6	1	20	1	19	C|synonymous_variant|LOW|AAEL014893|AAEL014893|transcript|AAEL014893-RA|protein_coding|2/2|c.1116A>G|p.Lys372Lys|1116/1667|1116/1524|372/507||WARNING_REF_DOES_NOT_MATCH_GENOME
supercont1.1327:46973	supercont1.1327	46973	G	A	unmapped	1149	AAEL014893					0.95255								22	1	20	12	19	8	23	0	4	29	A|synonymous_variant|LOW|AAEL014893|AAEL014893|transcript|AAEL014893-RA|protein_coding|1/2|c.1041C>T|p.Asp347Asp|1041/1667|1041/1524|347/507||
supercont1.1327:46986	supercont1.1327	46986	G	A	unmapped	1149	AAEL014893					0.95255								30	23	0	18	27	0	1	20	0	19	A|synonymous_variant|LOW|AAEL014893|AAEL014893|transcript|AAEL014893-RA|protein_coding|1/2|c.1028C>T|p.Val343Val|1028/1667|1028/1524|343/507||WARNING_REF_DOES_NOT_MATCH_GENOME
supercont1.1327:47168	supercont1.1327	47168	T	C	unmapped	1149	AAEL014893										0.778388			30	7	20	5	48	0	17	0	15	0	C|synonymous_variant|LOW|AAEL014893|AAEL014893|transcript|AAEL014893-RA|protein_coding|1/2|c.846A>G|p.Gly282Gly|846/1667|846/1524|282/507||
supercont1.1327:47257	supercont1.1327	47257	A	G	unmapped	1149	AAEL014893		0.971036			0.95255								11	1	20	3	48	19	23	0	17	0	G|synonymous_variant|LOW|AAEL014893|AAEL014893|transcript|AAEL014893-RA|protein_coding|1/2|c.757T>C|p.Leu253Leu|757/1667|757/1524|253/507||
supercont1.1327:47480	supercont1.1327	47480	A	T	unmapped	1149	AAEL014893										0.778388			30	24	20	5	48	0	0	0	15	0	T|synonymous_variant|LOW|AAEL014893|AAEL014893|transcript|AAEL014893-RA|protein_coding|1/2|c.534T>A|p.Ile178Ile|534/1667|534/1524|178/507||
supercont1.1327:47693	supercont1.1327	47693	G	C	unmapped	1149	AAEL014893										0.871835			30	13	20	3	48	0	11	0	17	0	C|synonymous_variant|LOW|AAEL014893|AAEL014893|transcript|AAEL014893-RA|protein_coding|1/2|c.321C>G|p.Arg107Arg|321/1667|321/1524|107/507||
supercont1.1327:47765	supercont1.1327	47765	C	T	unmapped	1149	AAEL014893										0.778388			30	24	20	5	48	0	0	0	15	0	T|synonymous_variant|LOW|AAEL014893|AAEL014893|transcript|AAEL014893-RA|protein_coding|1/2|c.249G>A|p.Pro83Pro|249/1667|249/1524|83/507||
supercont1.1327:47771	supercont1.1327	47771	G	A	unmapped	1149	AAEL014893										0.778388			30	24	20	5	48	0	0	0	15	0	A|synonymous_variant|LOW|AAEL014893|AAEL014893|transcript|AAEL014893-RA|protein_coding|1/2|c.243C>T|p.Phe81Phe|243/1667|243/1524|81/507||
supercont1.1327:47783	supercont1.1327	47783	A	G	unmapped	1149	AAEL014893										0.778388			30	24	20	5	48	0	0	0	15	0	G|synonymous_variant|LOW|AAEL014893|AAEL014893|transcript|AAEL014893-RA|protein_coding|1/2|c.231T>C|p.Ile77Ile|231/1667|231/1524|77/507||
supercont1.1327:47914	supercont1.1327	47914	C	T	unmapped	1149	AAEL014893										0.681142			30	24	20	7	48	0	0	0	13	0	T|missense_variant|MODERATE|AAEL014893|AAEL014893|transcript|AAEL014893-RA|protein_coding|1/2|c.100G>A|p.Val34Ile|100/1667|100/1524|34/507||
supercont1.1327:134535	supercont1.1327	134535	A	C	unmapped	1149	AAEL014890										0.717737			1	6	13	15	44	29	18	7	5	4	C|synonymous_variant|LOW|AAEL014890|AAEL014890|transcript|AAEL014890-RA|protein_coding|2/2|c.1323T>G|p.Arg441Arg|1323/1559|1323/1485|441/494||WARNING_REF_DOES_NOT_MATCH_GENOME
supercont1.1327:134544	supercont1.1327	134544	A	G	unmapped	1149	AAEL014890										0.717737			29	18	20	5	48	1	6	0	15	0	G|synonymous_variant|LOW|AAEL014890|AAEL014890|transcript|AAEL014890-RA|protein_coding|2/2|c.1314T>C|p.Leu438Leu|1314/1559|1314/1485|438/494||
supercont1.1327:134582	supercont1.1327	134582	A	T	unmapped	1149	AAEL014890										0.778388			30	24	20	5	48	0	0	0	15	0	T|missense_variant|MODERATE|AAEL014890|AAEL014890|transcript|AAEL014890-RA|protein_coding|2/2|c.1276T>A|p.Cys426Ser|1276/1559|1276/1485|426/494||
supercont1.1327:135749	supercont1.1327	135749	G	A	unmapped	1149	AAEL014890										0.681142			30	24	20	7	48	0	0	0	13	0	A|synonymous_variant|LOW|AAEL014890|AAEL014890|transcript|AAEL014890-RA|protein_coding|1/2|c.171C>T|p.His57His|171/1559|171/1485|57/494||
supercont1.133:312125	supercont1.133	312125	T	G	chr1	96	AAEL004878				1									3	13	20	0	32	27	9	0	20	10	G|intron_variant|MODIFIER|AAEL004878|AAEL004878|transcript|AAEL004878-RA|protein_coding|1/3|c.40+90T>G||||||
supercont1.133:312138	supercont1.133	312138	A	G	chr1	96	AAEL004878				0.947368									3	14	20	1	32	25	8	0	19	10	G|intron_variant|MODIFIER|AAEL004878|AAEL004878|transcript|AAEL004878-RA|protein_coding|1/3|c.40+103A>G||||||
supercont1.133:380018	supercont1.133	380018	C	T	chr1	96	AAEL004881			1					1					0	14	15	0	48	30	10	5	20	0	T|synonymous_variant|LOW|AAEL004881|AAEL004881|transcript|AAEL004881-RA|protein_coding|2/9|c.90C>T|p.Asn30Asn|90/4008|90/4008|30/1335||
supercont1.133:580894	supercont1.133	580894	A	G	chr1	96	AAEL004881			1				1						0	17	20	4	48	30	7	0	16	0	G|synonymous_variant|LOW|AAEL004881|AAEL004881|transcript|AAEL004881-RA|protein_coding|8/9|c.1698A>G|p.Pro566Pro|1698/4008|1698/4008|566/1335||
supercont1.133:581695	supercont1.133	581695	T	C	chr1	96	AAEL004881			0.973806										0	17	14	3	47	30	7	6	17	1	C|synonymous_variant|LOW|AAEL004881|AAEL004881|transcript|AAEL004881-RA|protein_coding|9/9|c.2214T>C|p.Asn738Asn|2214/4008|2214/4008|738/1335||
supercont1.133:581731	supercont1.133	581731	G	A	chr1	96	AAEL004881						0.849064							4	24	14	10	47	26	0	6	10	1	A|synonymous_variant|LOW|AAEL004881|AAEL004881|transcript|AAEL004881-RA|protein_coding|9/9|c.2250G>A|p.Arg750Arg|2250/4008|2250/4008|750/1335||
supercont1.133:582346	supercont1.133	582346	T	C	chr1	96	AAEL004881										0.619392			9	24	14	20	37	19	0	6	0	11	C|synonymous_variant|LOW|AAEL004881|AAEL004881|transcript|AAEL004881-RA|protein_coding|9/9|c.2865T>C|p.Ser955Ser|2865/4008|2865/4008|955/1335||
supercont1.133:626572	supercont1.133	626572	C	T	chr1	96	AAEL004883			0.973485			0.961674							1	24	20	4	48	29	0	0	14	0	T|synonymous_variant|LOW|AAEL004883|AAEL004883|transcript|AAEL004883-RA|protein_coding|4/6|c.729G>A|p.Glu243Glu|729/1725|729/1725|243/574||
supercont1.133:627056	supercont1.133	627056	T	C	chr1	96	AAEL004883			0.973485										1	17	20	5	48	29	7	0	15	0	C|splice_region_variant&intron_variant|LOW|AAEL004883|AAEL004883|transcript|AAEL004883-RA|protein_coding|2/5|c.333-6A>G||||||
supercont1.133:627079	supercont1.133	627079	T	G	chr1	96	AAEL004883			0.973485										1	17	20	5	48	29	7	0	13	0	G|intron_variant|MODIFIER|AAEL004883|AAEL004883|transcript|AAEL004883-RA|protein_coding|2/5|c.333-29A>C||||||
supercont1.133:627573	supercont1.133	627573	C	T	chr1	96	AAEL004883			1				1						0	17	20	1	48	30	7	0	17	0	T|synonymous_variant|LOW|AAEL004883|AAEL004883|transcript|AAEL004883-RA|protein_coding|1/6|c.108G>A|p.Val36Val|108/1725|108/1725|36/574||
supercont1.133:627620	supercont1.133	627620	C	T	chr1	96	AAEL004883			1				1	0.936924					0	17	20	2	48	30	7	0	18	0	T|missense_variant|MODERATE|AAEL004883|AAEL004883|transcript|AAEL004883-RA|protein_coding|1/6|c.61G>A|p.Val21Ile|61/1725|61/1725|21/574||
supercont1.133:794638	supercont1.133	794638	A	G	chr1	96	AAEL004876			1			0.840587	1						0	20	20	1	48	30	4	0	17	0	G|synonymous_variant|LOW|AAEL004876|AAEL004876|transcript|AAEL004876-RA|protein_coding|6/6|c.1884T>C|p.Ala628Ala|1884/1917|1884/1917|628/638||
supercont1.133:794777	supercont1.133	794777	T	C	chr1	96	AAEL004876			1				1			0.640662			0	13	20	12	48	30	11	0	8	0	C|missense_variant|MODERATE|AAEL004876|AAEL004876|transcript|AAEL004876-RA|protein_coding|6/6|c.1745A>G|p.Glu582Gly|1745/1917|1745/1917|582/638||
supercont1.133:794832	supercont1.133	794832	A	G	chr1	96	AAEL004876			1	0.947368			1	0.969075					0	13	20	1	48	30	11	0	19	0	G|intron_variant|MODIFIER|AAEL004876|AAEL004876|transcript|AAEL004876-RA|protein_coding|5/5|c.1709-19T>C||||||
supercont1.133:794841	supercont1.133	794841	T	A	chr1	96	AAEL004876										0.634262			30	24	20	8	48	0	0	0	12	0	A|intron_variant|MODIFIER|AAEL004876|AAEL004876|transcript|AAEL004876-RA|protein_coding|5/5|c.1709-28A>T||||||
supercont1.133:800176	supercont1.133	800176	G	A	chr1	96	AAEL004876	0.856052												22	24	20	3	48	8	0	0	17	0	A|synonymous_variant|LOW|AAEL004876|AAEL004876|transcript|AAEL004876-RA|protein_coding|5/6|c.1605C>T|p.His535His|1605/1917|1605/1917|535/638||
supercont1.133:800249	supercont1.133	800249	A	G	chr1	96	AAEL004876	0.802062												23	24	20	4	48	7	0	0	16	0	G|intron_variant|MODIFIER|AAEL004876|AAEL004876|transcript|AAEL004876-RA|protein_coding|4/5|c.1568+24T>C||||||
supercont1.133:800383	supercont1.133	800383	T	C	chr1	96	AAEL004876				0.947368			1						0	13	20	1	46	30	11	0	19	2	C|intron_variant|MODIFIER|AAEL004876|AAEL004876|transcript|AAEL004876-RA|protein_coding|3/5|c.1490-32A>G||||||
supercont1.133:800486	supercont1.133	800486	A	C	chr1	96	AAEL004876			1	0.947368			1	0.969075					0	13	20	1	48	30	11	0	19	0	C|synonymous_variant|LOW|AAEL004876|AAEL004876|transcript|AAEL004876-RA|protein_coding|3/6|c.1455T>G|p.Ser485Ser|1455/1917|1455/1917|485/638||
supercont1.133:800516	supercont1.133	800516	A	G	chr1	96	AAEL004876							1						0	13	20	2	46	30	11	0	18	2	G|synonymous_variant|LOW|AAEL004876|AAEL004876|transcript|AAEL004876-RA|protein_coding|3/6|c.1425T>C|p.Asp475Asp|1425/1917|1425/1917|475/638||
supercont1.133:814503	supercont1.133	814503	C	T	chr1	96	AAEL004876				0.947368				0.969075					3	13	20	1	48	27	11	0	19	0	T|synonymous_variant|LOW|AAEL004876|AAEL004876|transcript|AAEL004876-RA|protein_coding|2/6|c.1203G>A|p.Lys401Lys|1203/1917|1203/1917|401/638||
supercont1.133:814951	supercont1.133	814951	T	C	chr1	96	AAEL004876								0.936924					3	13	20	2	48	27	11	0	18	0	C|synonymous_variant|LOW|AAEL004876|AAEL004876|transcript|AAEL004876-RA|protein_coding|1/6|c.927A>G|p.Gln309Gln|927/1917|927/1917|309/638||
supercont1.133:815059	supercont1.133	815059	G	A	chr1	96	AAEL004876				0.947368				0.969075					3	13	20	1	48	27	11	0	19	0	A|synonymous_variant|LOW|AAEL004876|AAEL004876|transcript|AAEL004876-RA|protein_coding|1/6|c.819C>T|p.Asn273Asn|819/1917|819/1917|273/638||
supercont1.133:815476	supercont1.133	815476	C	T	chr1	96	AAEL004876										0.627858			30	20	20	8	48	0	4	0	12	0	T|synonymous_variant|LOW|AAEL004876|AAEL004876|transcript|AAEL004876-RA|protein_coding|1/6|c.402G>A|p.Thr134Thr|402/1917|402/1917|134/638||
supercont1.133:815479	supercont1.133	815479	T	C	chr1	96	AAEL004876			1	0.947368			1	0.969075					0	11	20	1	48	30	13	0	19	0	C|synonymous_variant|LOW|AAEL004876|AAEL004876|transcript|AAEL004876-RA|protein_coding|1/6|c.399A>G|p.Glu133Glu|399/1917|399/1917|133/638||
supercont1.133:815620	supercont1.133	815620	A	G	chr1	96	AAEL004876			1				1	0.936924					0	11	20	2	48	30	13	0	18	0	G|synonymous_variant|LOW|AAEL004876|AAEL004876|transcript|AAEL004876-RA|protein_coding|1/6|c.258T>C|p.Thr86Thr|258/1917|258/1917|86/638||
supercont1.133:815842	supercont1.133	815842	C	T	chr1	96	AAEL004876			1				1	0.936924					0	11	20	2	48	28	13	0	18	0	T|synonymous_variant|LOW|AAEL004876|AAEL004876|transcript|AAEL004876-RA|protein_coding|1/6|c.36G>A|p.Ala12Ala|36/1917|36/1917|12/638||
supercont1.133:1050208	supercont1.133	1050208	C	T	chr1	96	AAEL004885	0.802062												19	24	18	4	41	11	0	2	16	7	T|synonymous_variant|LOW|AAEL004885|AAEL004885|transcript|AAEL004885-RA|protein_coding|3/4|c.474C>T|p.Ser158Ser|738/1320|474/1056|158/351||
supercont1.133:1050502	supercont1.133	1050502	A	G	chr1	96	AAEL004885			0.973485										1	12	20	1	48	29	12	0	17	0	G|synonymous_variant|LOW|AAEL004885|AAEL004885|transcript|AAEL004885-RA|protein_coding|3/4|c.768A>G|p.Val256Val|1032/1320|768/1056|256/351||
supercont1.133:1097915	supercont1.133	1097915	A	G	chr1	96	AAEL004879						0.840587							0	20	17	6	32	30	4	3	14	16	G|synonymous_variant|LOW|AAEL004879|AAEL004879|transcript|AAEL004879-RA|protein_coding|2/2|c.192T>C|p.Phe64Phe|392/622|192/285|64/94||
supercont1.133:1107411	supercont1.133	1107411	T	G	chr1	96	AAEL004863						0.840587							0	20	17	3	31	30	4	3	15	17	G|intron_variant|MODIFIER|AAEL004863|AAEL004863|transcript|AAEL004863-RA|protein_coding|4/4|c.583-24A>C||||||
supercont1.133:1156425	supercont1.133	1156425	C	T	chr1	96	AAEL004874	0.75346												5	24	20	5	48	25	0	0	15	0	T|synonymous_variant|LOW|AAEL004874|AAEL004874|transcript|AAEL004874-RA|protein_coding|1/6|c.453C>T|p.Asn151Asn|453/2286|453/2286|151/761||
supercont1.133:1189688	supercont1.133	1189688	G	A	chr1	96	AAEL004886	0.75346												7	24	17	5	27	23	0	3	15	21	A|synonymous_variant|LOW|AAEL004886|AAEL004886|transcript|AAEL004886-RA|protein_coding|10/12|c.3123C>T|p.Phe1041Phe|3123/3770|3123/3276|1041/1091||
supercont1.133:1190342	supercont1.133	1190342	A	G	chr1	96	AAEL004886										0.738268			30	24	20	6	48	0	0	0	14	0	G|synonymous_variant|LOW|AAEL004886|AAEL004886|transcript|AAEL004886-RA|protein_coding|9/12|c.2653T>C|p.Leu885Leu|2653/3770|2653/3276|885/1091||
supercont1.133:1223447	supercont1.133	1223447	A	G	chr1	96	AAEL004882										0.716468			28	14	20	4	48	2	10	0	16	0	G|5_prime_UTR_variant|MODIFIER|AAEL004882|AAEL004882|transcript|AAEL004882-RA|protein_coding|1/4|c.-85A>G|||||85|,G|downstream_gene_variant|MODIFIER|AAEL004867|AAEL004867|transcript|AAEL004867-RA|protein_coding||c.*2294A>G|||||2294|
supercont1.133:1236655	supercont1.133	1236655	T	A	chr1	96	AAEL004892										0.616916			25	14	20	3	48	5	10	0	17	0	A|missense_variant|MODERATE|AAEL004892|AAEL004892|transcript|AAEL004892-RA|protein_coding|1/1|c.552T>A|p.Asp184Glu|552/1157|552/987|184/328||
supercont1.133:1276132	supercont1.133	1276132	A	G	chr1	96	AAEL004869								0.936924					4	14	20	2	48	24	10	0	18	0	G|synonymous_variant|LOW|AAEL004869|AAEL004869|transcript|AAEL004869-RA|protein_coding|3/5|c.1581A>G|p.Thr527Thr|2166/3210|1581/2091|527/696||
supercont1.133:1290067	supercont1.133	1290067	G	T	chr1	96	AAEL004868							1						0	9	20	2	43	30	15	0	18	5	T|synonymous_variant|LOW|AAEL004868|AAEL004868|transcript|AAEL004868-RA|protein_coding|3/3|c.1074C>A|p.Gly358Gly|1517/1841|1074/1329|358/442||
supercont1.133:1290136	supercont1.133	1290136	T	A	chr1	96	AAEL004868				0.947368			1						0	9	20	1	43	30	15	0	19	5	A|missense_variant|MODERATE|AAEL004868|AAEL004868|transcript|AAEL004868-RA|protein_coding|3/3|c.1005A>T|p.Gln335His|1448/1841|1005/1329|335/442||
supercont1.133:1290868	supercont1.133	1290868	C	A	chr1	96	AAEL004868			0.973485										1	18	20	3	48	29	6	0	17	0	A|splice_region_variant&intron_variant|LOW|AAEL004868|AAEL004868|transcript|AAEL004868-RA|protein_coding|2/2|c.322+8G>T||||||
supercont1.133:1298418	supercont1.133	1298418	C	T	chr1	96	AAEL004868				0.947368									1	15	20	1	47	29	3	0	19	1	T|intron_variant|MODIFIER|AAEL004868|AAEL004868|transcript|AAEL004868-RA|protein_coding|1/2|c.113+39G>A||||||
supercont1.133:1311200	supercont1.133	1311200	T	C	chr1	96	AAEL004884						0.83629							1	21	19	3	47	29	3	1	17	1	C|synonymous_variant|LOW|AAEL004884|AAEL004884|transcript|AAEL004884-RA|protein_coding|3/3|c.1107A>G|p.Ala369Ala|1186/1482|1107/1320|369/439||
supercont1.133:1344743	supercont1.133	1344743	A	G	chr1	96	AAEL004875				0.947368									1	9	20	1	44	29	15	0	19	4	G|synonymous_variant|LOW|AAEL004875|AAEL004875|transcript|AAEL004875-RA|protein_coding|6/7|c.3189T>C|p.Ile1063Ile|4608/10926|3189/3381|1063/1126||
supercont1.133:1344815	supercont1.133	1344815	G	A	chr1	96	AAEL004875	0.856052									0.669166			26	24	20	3	48	4	0	0	17	0	A|synonymous_variant|LOW|AAEL004875|AAEL004875|transcript|AAEL004875-RA|protein_coding|6/7|c.3117C>T|p.Ser1039Ser|4536/10926|3117/3381|1039/1126||
supercont1.133:1344908	supercont1.133	1344908	G	A	chr1	96	AAEL004875				1			1						30	21	0	20	12	0	3	20	0	36	A|synonymous_variant|LOW|AAEL004875|AAEL004875|transcript|AAEL004875-RA|protein_coding|6/7|c.3024C>T|p.Gly1008Gly|4443/10926|3024/3381|1008/1126||WARNING_REF_DOES_NOT_MATCH_GENOME
supercont1.133:1344926	supercont1.133	1344926	C	G	chr1	96	AAEL004875										0.612117			1	9	20	13	44	29	15	0	7	4	G|synonymous_variant|LOW|AAEL004875|AAEL004875|transcript|AAEL004875-RA|protein_coding|6/7|c.3006G>C|p.Gly1002Gly|4425/10926|3006/3381|1002/1126||
supercont1.133:1344959	supercont1.133	1344959	C	T	chr1	96	AAEL004875										0.663271			27	18	20	4	48	3	6	0	16	0	T|synonymous_variant|LOW|AAEL004875|AAEL004875|transcript|AAEL004875-RA|protein_coding|6/7|c.2973G>A|p.Glu991Glu|4392/10926|2973/3381|991/1126||
supercont1.133:1344986	supercont1.133	1344986	A	T	chr1	96	AAEL004875				0.947368			1						30	21	0	19	12	0	3	20	1	36	T|synonymous_variant|LOW|AAEL004875|AAEL004875|transcript|AAEL004875-RA|protein_coding|6/7|c.2946T>A|p.Ile982Ile|4365/10926|2946/3381|982/1126||WARNING_REF_DOES_NOT_MATCH_GENOME
supercont1.133:1345274	supercont1.133	1345274	G	A	chr1	96	AAEL004875				0.947368									27	21	0	19	12	3	3	20	1	36	A|synonymous_variant|LOW|AAEL004875|AAEL004875|transcript|AAEL004875-RA|protein_coding|6/7|c.2658C>T|p.Gly886Gly|4077/10926|2658/3381|886/1126||WARNING_REF_DOES_NOT_MATCH_GENOME
supercont1.133:1345286	supercont1.133	1345286	T	G	chr1	96	AAEL004875				0.947368									27	21	0	19	12	3	3	20	1	36	G|synonymous_variant|LOW|AAEL004875|AAEL004875|transcript|AAEL004875-RA|protein_coding|6/7|c.2646A>C|p.Gly882Gly|4065/10926|2646/3381|882/1126||WARNING_REF_DOES_NOT_MATCH_GENOME
supercont1.133:1345343	supercont1.133	1345343	A	C	chr1	96	AAEL004875				1			1						30	21	0	20	12	0	3	20	0	36	C|synonymous_variant|LOW|AAEL004875|AAEL004875|transcript|AAEL004875-RA|protein_coding|6/7|c.2589T>G|p.Ser863Ser|4008/10926|2589/3381|863/1126||WARNING_REF_DOES_NOT_MATCH_GENOME
supercont1.133:1345373	supercont1.133	1345373	C	T	chr1	96	AAEL004875				1			1						30	21	0	20	12	0	3	20	0	36	T|synonymous_variant|LOW|AAEL004875|AAEL004875|transcript|AAEL004875-RA|protein_coding|6/7|c.2559G>A|p.Glu853Glu|3978/10926|2559/3381|853/1126||WARNING_REF_DOES_NOT_MATCH_GENOME
supercont1.133:1345424	supercont1.133	1345424	C	T	chr1	96	AAEL004875				0.947368			1						30	17	0	19	12	0	7	20	1	36	T|synonymous_variant|LOW|AAEL004875|AAEL004875|transcript|AAEL004875-RA|protein_coding|6/7|c.2508G>A|p.Ser836Ser|3927/10926|2508/3381|836/1126||WARNING_REF_DOES_NOT_MATCH_GENOME
supercont1.133:1345523	supercont1.133	1345523	T	C	chr1	96	AAEL004875				0.947368									12	14	20	1	40	18	10	0	19	8	C|synonymous_variant|LOW|AAEL004875|AAEL004875|transcript|AAEL004875-RA|protein_coding|6/7|c.2409A>G|p.Gln803Gln|3828/10926|2409/3381|803/1126||
supercont1.133:1345586	supercont1.133	1345586	T	A	chr1	96	AAEL004875							1						0	7	20	4	44	30	17	0	16	4	A|synonymous_variant|LOW|AAEL004875|AAEL004875|transcript|AAEL004875-RA|protein_coding|6/7|c.2346A>T|p.Ile782Ile|3765/10926|2346/3381|782/1126||
supercont1.133:1347168	supercont1.133	1347168	G	T	chr1	96	AAEL004875				0.947368			1						30	21	0	19	12	0	3	20	1	36	T|synonymous_variant|LOW|AAEL004875|AAEL004875|transcript|AAEL004875-RA|protein_coding|3/7|c.1125C>A|p.Ser375Ser|2544/10926|1125/3381|375/1126||WARNING_REF_DOES_NOT_MATCH_GENOME
supercont1.133:1347285	supercont1.133	1347285	C	T	chr1	96	AAEL004875				0.947368			1						30	21	0	19	12	0	3	20	1	36	T|synonymous_variant|LOW|AAEL004875|AAEL004875|transcript|AAEL004875-RA|protein_coding|3/7|c.1008G>A|p.Gln336Gln|2427/10926|1008/3381|336/1126||WARNING_REF_DOES_NOT_MATCH_GENOME
supercont1.133:1347409	supercont1.133	1347409	T	A	chr1	96	AAEL004875				1			1						30	21	0	20	12	0	3	20	0	36	A|synonymous_variant|LOW|AAEL004875|AAEL004875|transcript|AAEL004875-RA|protein_coding|3/7|c.884A>T|p.Leu295Leu|2303/10926|884/3381|295/1126||WARNING_REF_DOES_NOT_MATCH_GENOME
supercont1.133:1347420	supercont1.133	1347420	A	C	chr1	96	AAEL004875							1						30	21	0	16	12	0	3	20	2	36	C|synonymous_variant|LOW|AAEL004875|AAEL004875|transcript|AAEL004875-RA|protein_coding|3/7|c.873T>G|p.Thr291Thr|2292/10926|873/3381|291/1126||WARNING_REF_DOES_NOT_MATCH_GENOME
supercont1.133:1347873	supercont1.133	1347873	C	T	chr1	96	AAEL004875						0.83629							29	3	20	9	36	1	21	0	11	12	T|synonymous_variant|LOW|AAEL004875|AAEL004875|transcript|AAEL004875-RA|protein_coding|3/7|c.420G>A|p.Ala140Ala|1839/10926|420/3381|140/1126||
supercont1.133:1407263	supercont1.133	1407263	C	A	chr1	96	AAEL004866				0.947368									9	13	20	1	34	21	11	0	19	8	A|intron_variant|MODIFIER|AAEL004866|AAEL004866|transcript|AAEL004866-RA|protein_coding|2/3|c.348-16C>A||||||
supercont1.133:1407424	supercont1.133	1407424	C	T	chr1	96	AAEL004866				0.947368			1						30	12	0	19	12	0	12	20	1	36	T|synonymous_variant|LOW|AAEL004866|AAEL004866|transcript|AAEL004866-RA|protein_coding|3/4|c.493C>T|p.Leu165Leu|601/1566|493/1458|165/485||WARNING_REF_DOES_NOT_MATCH_GENOME
supercont1.133:1407768	supercont1.133	1407768	C	T	chr1	96	AAEL004866				1			1						30	21	0	20	12	0	3	20	0	36	T|synonymous_variant|LOW|AAEL004866|AAEL004866|transcript|AAEL004866-RA|protein_coding|3/4|c.837C>T|p.Thr279Thr|945/1566|837/1458|279/485||WARNING_REF_DOES_NOT_MATCH_GENOME
supercont1.133:1408838	supercont1.133	1408838	T	A	chr1	96	AAEL004866				1			1						30	21	0	20	12	0	3	20	0	36	A|synonymous_variant|LOW|AAEL004866|AAEL004866|transcript|AAEL004866-RA|protein_coding|4/4|c.1155T>A|p.Val385Val|1263/1566|1155/1458|385/485||WARNING_REF_DOES_NOT_MATCH_GENOME
supercont1.133:1488450	supercont1.133	1488450	G	A	chr1	96	AAEL004887			1				1	0.936924					0	18	20	2	48	30	6	0	18	0	A|missense_variant|MODERATE|AAEL004887|AAEL004887|transcript|AAEL004887-RA|protein_coding|1/1|c.304G>A|p.Gly102Arg|304/459|304/459|102/152||WARNING_TRANSCRIPT_NO_START_CODON,A|3_prime_UTR_variant|MODIFIER|AAEL004865|AAEL004865|transcript|AAEL004865-RA|protein_coding|6/6|c.*2287G>A|||||2287|
supercont1.133:1488566	supercont1.133	1488566	T	A	chr1	96	AAEL004887				0.947368			1						0	18	20	1	46	30	6	0	19	2	A|missense_variant|MODERATE|AAEL004887|AAEL004887|transcript|AAEL004887-RA|protein_coding|1/1|c.420T>A|p.Asp140Glu|420/459|420/459|140/152||WARNING_TRANSCRIPT_NO_START_CODON,A|3_prime_UTR_variant|MODIFIER|AAEL004865|AAEL004865|transcript|AAEL004865-RA|protein_coding|6/6|c.*2403T>A|||||2403|
supercont1.1333:29320	supercont1.1333	29320	C	T	unmapped	1151	AAEL014908									0.840229				12	14	1	4	44	18	10	19	14	4	T|synonymous_variant|LOW|AAEL014908|AAEL014908|transcript|AAEL014908-RA|protein_coding|2/3|c.876G>A|p.Lys292Lys|876/1179|876/1179|292/392||WARNING_REF_DOES_NOT_MATCH_GENOME
supercont1.1333:29365	supercont1.1333	29365	C	T	unmapped	1151	AAEL014908									0.840229				23	10	19	17	4	7	14	1	1	44	T|synonymous_variant|LOW|AAEL014908|AAEL014908|transcript|AAEL014908-RA|protein_coding|2/3|c.831G>A|p.Lys277Lys|831/1179|831/1179|277/392||
supercont1.1335:10546	supercont1.1335	10546	T	G	unmapped	1152	AAEL014922										0.651817			9	24	20	20	48	21	0	0	0	0	G|synonymous_variant|LOW|AAEL014922|AAEL014922|transcript|AAEL014922-RA|protein_coding|2/2|c.87T>G|p.Val29Val|423/540|87/204|29/67||,G|downstream_gene_variant|MODIFIER|AAEL014915|AAEL014915|transcript|AAEL014915-RA|protein_coding||c.*1045A>C|||||940|
supercont1.134:576654	supercont1.134	576654	T	A	unmapped	560	AAEL004915				1									30	15	0	20	6	0	9	20	0	42	A|synonymous_variant|LOW|AAEL004915|AAEL004915|transcript|AAEL004915-RA|protein_coding|2/2|c.292T>A|p.Met98Met|292/369|292/369|98/122||WARNING_REF_DOES_NOT_MATCH_GENOME
supercont1.134:1914731	supercont1.134	1914731	C	G	unmapped	560	AAEL004899										0.618002			1	6	18	13	47	29	18	2	7	1	G|missense_variant|MODERATE|AAEL004899|AAEL004899|transcript|AAEL004899-RA|protein_coding|1/2|c.32C>G|p.Ser11Trp|122/503|32/363|11/120||
supercont1.135:1487553	supercont1.135	1487553	C	T	chr2	237	AAEL004918										0.634262			30	16	8	8	32	0	8	12	12	16	T|synonymous_variant|LOW|AAEL004918|AAEL004918|transcript|AAEL004918-RA|protein_coding|1/1|c.1986C>T|p.Ile662Ile|1986/2715|1986/2715|662/904||WARNING_REF_DOES_NOT_MATCH_GENOME
supercont1.135:1973722	supercont1.135	1973722	A	C	chr2	237	AAEL004928				1			1						30	12	0	20	13	0	12	20	0	33	C|missense_variant|MODERATE|AAEL004928|AAEL004928|transcript|AAEL004928-RA|protein_coding|1/2|c.128T>G|p.Val43Gly|744/1514|128/588|43/195||,C|intron_variant|MODIFIER|AAEL004924|AAEL004924|transcript|AAEL004924-RA|protein_coding|5/5|c.939+832A>C||||||
supercont1.135:2005081	supercont1.135	2005081	C	A	chr2	237	AAEL004931						0.922512							30	2	2	17	31	0	22	18	3	17	A|synonymous_variant|LOW|AAEL004931|AAEL004931|transcript|AAEL004931-RA|protein_coding|1/7|c.54C>A|p.Ile18Ile|323/1936|54/1629|18/542||WARNING_REF_DOES_NOT_MATCH_GENOME,A|synonymous_variant|LOW|AAEL004931|AAEL004931|transcript|AAEL004931-RB|protein_coding|1/7|c.54C>A|p.Ile18Ile|323/1930|54/1623|18/540||WARNING_REF_DOES_NOT_MATCH_GENOME
supercont1.135:2005134	supercont1.135	2005134	A	G	chr2	237	AAEL004931						0.922512							30	2	2	17	35	0	22	18	3	13	G|splice_donor_variant&intron_variant|HIGH|AAEL004931|AAEL004931|transcript|AAEL004931-RA|protein_coding|1/6|c.106+1A>G||||||,G|splice_region_variant&intron_variant|LOW|AAEL004931|AAEL004931|transcript|AAEL004931-RB|protein_coding|1/6|c.100+7A>G||||||;LOF=(AAEL004931|AAEL004931|2|0.50)
supercont1.135:2005166	supercont1.135	2005166	A	G	chr2	237	AAEL004931						0.922512							30	2	2	17	35	0	22	18	3	13	G|intron_variant|MODIFIER|AAEL004931|AAEL004931|transcript|AAEL004931-RA|protein_coding|1/6|c.106+33A>G||||||,G|intron_variant|MODIFIER|AAEL004931|AAEL004931|transcript|AAEL004931-RB|protein_coding|1/6|c.100+39A>G||||||
supercont1.135:2013355	supercont1.135	2013355	T	A	chr2	237	AAEL004931						0.922512							30	2	2	17	35	0	22	18	3	13	A|intron_variant|MODIFIER|AAEL004931|AAEL004931|transcript|AAEL004931-RA|protein_coding|1/6|c.107-36T>A||||||,A|intron_variant|MODIFIER|AAEL004931|AAEL004931|transcript|AAEL004931-RB|protein_coding|1/6|c.101-36T>A||||||
supercont1.135:2013525	supercont1.135	2013525	T	A	chr2	237	AAEL004931						0.919055							30	2	2	17	34	0	20	18	3	14	A|intron_variant|MODIFIER|AAEL004931|AAEL004931|transcript|AAEL004931-RA|protein_coding|2/6|c.187-14T>A||||||,A|intron_variant|MODIFIER|AAEL004931|AAEL004931|transcript|AAEL004931-RB|protein_coding|2/6|c.181-14T>A||||||
supercont1.135:2013933	supercont1.135	2013933	T	C	chr2	237	AAEL004931						0.922512							30	2	2	17	35	0	22	18	3	13	C|synonymous_variant|LOW|AAEL004931|AAEL004931|transcript|AAEL004931-RA|protein_coding|5/7|c.465T>C|p.Phe155Phe|734/1936|465/1629|155/542||WARNING_REF_DOES_NOT_MATCH_GENOME,C|synonymous_variant|LOW|AAEL004931|AAEL004931|transcript|AAEL004931-RB|protein_coding|5/7|c.459T>C|p.Phe153Phe|728/1930|459/1623|153/540||WARNING_REF_DOES_NOT_MATCH_GENOME
supercont1.135:2013947	supercont1.135	2013947	T	C	chr2	237	AAEL004931						0.922512							30	2	2	15	35	0	22	18	3	13	C|synonymous_variant|LOW|AAEL004931|AAEL004931|transcript|AAEL004931-RA|protein_coding|5/7|c.479T>C|p.Thr160Thr|748/1936|479/1629|160/542||WARNING_REF_DOES_NOT_MATCH_GENOME,C|synonymous_variant|LOW|AAEL004931|AAEL004931|transcript|AAEL004931-RB|protein_coding|5/7|c.473T>C|p.Thr158Thr|742/1930|473/1623|158/540||WARNING_REF_DOES_NOT_MATCH_GENOME
supercont1.136:1174044	supercont1.136	1174044	C	T	unmapped	561	AAEL004946						0.849064							26	0	17	11	29	4	24	3	9	19	T|synonymous_variant|LOW|AAEL004946|AAEL004946|transcript|AAEL004946-RB|protein_coding|1/5|c.510C>T|p.Val170Val|510/3025|510/2757|170/918||WARNING_REF_DOES_NOT_MATCH_GENOME,T|synonymous_variant|LOW|AAEL004946|AAEL004946|transcript|AAEL004946-RA|protein_coding|1/5|c.510C>T|p.Val170Val|510/2393|510/2127|170/708||WARNING_REF_DOES_NOT_MATCH_GENOME
supercont1.136:1854565	supercont1.136	1854565	T	G	unmapped	561	AAEL017398			1										0	6	20	3	48	30	18	0	15	0	G|intron_variant|MODIFIER|AAEL017398|AAEL017398|transcript|AAEL017398-RA|protein_coding|3/4|c.985-18A>C||||||
supercont1.136:1854566	supercont1.136	1854566	C	A	unmapped	561	AAEL017398			1										0	6	20	3	48	30	18	0	15	0	A|intron_variant|MODIFIER|AAEL017398|AAEL017398|transcript|AAEL017398-RA|protein_coding|3/4|c.985-19G>T||||||
supercont1.1362:109203	supercont1.1362	109203	G	C	unmapped	1165	AAEL018279			1										0	16	13	4	46	30	8	7	16	0	C|synonymous_variant|LOW|AAEL018279|AAEL018279|transcript|AAEL018279-RA|protein_coding|6/6|c.2184G>C|p.Leu728Leu|2261/3181|2184/2889|728/962||WARNING_REF_DOES_NOT_MATCH_GENOME
supercont1.137:1509350	supercont1.137	1509350	C	T	chr2	226	AAEL018103						0.839013							3	23	14	10	32	27	1	6	10	16	T|synonymous_variant|LOW|AAEL018103|AAEL018103|transcript|AAEL018103-RA|protein_coding|26/26|c.12411C>T|p.Ser4137Ser|13190/14008|12411/12951|4137/4316||WARNING_REF_DOES_NOT_MATCH_GENOME,T|synonymous_variant|LOW|AAEL004969|AAEL004969|transcript|AAEL004969-RA|protein_coding|25/25|c.12339C>T|p.Ser4113Ser|12339/12976|12339/12879|4113/4292||WARNING_REF_DOES_NOT_MATCH_GENOME,T|intron_variant|MODIFIER|A…
supercont1.138:1615486	supercont1.138	1615486	T	A	chr3	473	AAEL005012									0.833135				30	24	2	20	45	0	0	18	0	3	A|intron_variant|MODIFIER|AAEL005012|AAEL005012|transcript|AAEL005012-RA|protein_coding|4/12|c.551-20A>T||||||
supercont1.138:1633547	supercont1.138	1633547	A	T	chr3	473	AAEL005012									0.776084				29	24	3	15	41	1	0	17	3	3	T|synonymous_variant|LOW|AAEL005012|AAEL005012|transcript|AAEL005012-RA|protein_coding|2/13|c.183T>A|p.Arg61Arg|567/2877|183/2493|61/830||WARNING_REF_DOES_NOT_MATCH_GENOME,T|upstream_gene_variant|MODIFIER|AAEL005003|AAEL005003|transcript|AAEL005003-RA|protein_coding||c.-1301A>T|||||1301|
supercont1.138:1635027	supercont1.138	1635027	A	C	chr3	473	AAEL005003	0.759674												22	0	18	15	17	8	24	2	5	29	C|synonymous_variant|LOW|AAEL005003|AAEL005003|transcript|AAEL005003-RA|protein_coding|1/5|c.180A>C|p.Leu60Leu|180/2330|180/1824|60/607||,C|upstream_gene_variant|MODIFIER|AAEL005012|AAEL005012|transcript|AAEL005012-RA|protein_coding||c.-1234T>G|||||850|
supercont1.138:1705877	supercont1.138	1705877	T	G	chr3	473	AAEL005001		0.916103											7	0	18	6	45	23	24	2	14	3	G|missense_variant|MODERATE|AAEL005001|AAEL005001|transcript|AAEL005001-RA|protein_coding|2/4|c.187T>G|p.Cys63Gly|403/1371|187/879|63/292||
supercont1.138:1706424	supercont1.138	1706424	T	C	chr3	473	AAEL005001		0.970095											22	1	20	6	48	6	21	0	14	0	C|synonymous_variant|LOW|AAEL005001|AAEL005001|transcript|AAEL005001-RA|protein_coding|3/4|c.417T>C|p.Val139Val|633/1371|417/879|139/292||
supercont1.138:1706427	supercont1.138	1706427	C	A	chr3	473	AAEL005001		0.971036			0.95255								21	1	20	5	48	7	23	0	15	0	A|synonymous_variant|LOW|AAEL005001|AAEL005001|transcript|AAEL005001-RA|protein_coding|3/4|c.420C>A|p.Thr140Thr|636/1371|420/879|140/292||
supercont1.138:1706471	supercont1.138	1706471	C	T	chr3	473	AAEL005001		0.916103											7	0	18	5	45	23	24	2	15	3	T|missense_variant|MODERATE|AAEL005001|AAEL005001|transcript|AAEL005001-RA|protein_coding|3/4|c.464C>T|p.Ala155Val|680/1371|464/879|155/292||
supercont1.138:1773185	supercont1.138	1773185	T	C	chr3	473	AAEL005008		0.971617	0.973806										30	24	4	19	1	0	0	16	1	47	C|synonymous_variant|LOW|AAEL005008|AAEL005008|transcript|AAEL005008-RA|protein_coding|4/4|c.609T>C|p.Asp203Asp|708/1140|609/750|203/249||,C|synonymous_variant|LOW|AAEL005008|AAEL005008|transcript|AAEL005008-RC|protein_coding|4/4|c.609T>C|p.Asp203Asp|926/1358|609/750|203/249||,C|synonymous_variant|LOW|AAEL005008|AAEL005008|transcript|AAEL005008-RB|protein_coding|3/3|c.609T>C|p.Asp203Asp|797/1229|…
supercont1.138:1840636	supercont1.138	1840636	G	A	chr3	473	AAEL005009							1						30	18	0	18	13	0	2	20	2	35	A|intron_variant|MODIFIER|AAEL005009|AAEL005009|transcript|AAEL005009-RA|protein_coding|2/15|c.120-44C>T||||||
supercont1.1380:35868	supercont1.1380	35868	A	G	chr2	238	AAEL014981	0.792586												10	22	10	2	33	20	2	10	18	15	G|synonymous_variant|LOW|AAEL014981|AAEL014981|transcript|AAEL014981-RA|protein_coding|5/7|c.1683T>C|p.Asp561Asp|1683/1824|1683/1824|561/607||
supercont1.1380:35957	supercont1.1380	35957	T	C	chr2	238	AAEL014981	0.859383					0.883455							30	3	10	20	15	0	21	10	0	33	C|synonymous_variant|LOW|AAEL014981|AAEL014981|transcript|AAEL014981-RA|protein_coding|5/7|c.1594A>G|p.Glu532Glu|1594/1824|1594/1824|532/607||WARNING_REF_DOES_NOT_MATCH_GENOME
supercont1.1380:36136	supercont1.1380	36136	T	G	chr2	238	AAEL014981	0.792586												10	22	10	2	31	20	2	10	18	13	G|missense_variant|MODERATE|AAEL014981|AAEL014981|transcript|AAEL014981-RA|protein_coding|5/7|c.1415A>C|p.Glu472Ala|1415/1824|1415/1824|472/607||
supercont1.1380:36139	supercont1.1380	36139	G	A	chr2	238	AAEL014981	0.859383					0.883455							30	3	10	20	15	0	21	10	0	31	A|synonymous_variant|LOW|AAEL014981|AAEL014981|transcript|AAEL014981-RA|protein_coding|5/7|c.1412C>T|p.Phe471Phe|1412/1824|1412/1824|471/607||WARNING_REF_DOES_NOT_MATCH_GENOME
supercont1.1380:36375	supercont1.1380	36375	C	A	chr2	238	AAEL014981	0.78183												10	20	10	2	33	20	2	10	18	15	A|missense_variant|MODERATE|AAEL014981|AAEL014981|transcript|AAEL014981-RA|protein_coding|5/7|c.1176G>T|p.Arg392Ser|1176/1824|1176/1824|392/607||
supercont1.1384:45121	supercont1.1384	45121	T	C	unmapped	1172	AAEL014994				1									30	16	0	20	14	0	8	20	0	34	C|synonymous_variant|LOW|AAEL014994|AAEL014994|transcript|AAEL014994-RA|protein_coding|1/1|c.243T>C|p.Gly81Gly|243/969|243/651|81/216||WARNING_REF_DOES_NOT_MATCH_GENOME
supercont1.1384:45335	supercont1.1384	45335	C	T	unmapped	1172	AAEL014994				1									30	16	0	20	12	0	8	20	0	36	T|synonymous_variant|LOW|AAEL014994|AAEL014994|transcript|AAEL014994-RA|protein_coding|1/1|c.457C>T|p.Leu153Leu|457/969|457/651|153/216||WARNING_REF_DOES_NOT_MATCH_GENOME
supercont1.1384:45382	supercont1.1384	45382	C	T	unmapped	1172	AAEL014994								0.969075		0.724024			23	15	20	1	48	5	9	0	19	0	T|synonymous_variant|LOW|AAEL014994|AAEL014994|transcript|AAEL014994-RA|protein_coding|1/1|c.504C>T|p.Ala168Ala|504/969|504/651|168/216||
supercont1.1384:45394	supercont1.1384	45394	G	A	unmapped	1172	AAEL014994				1				1					10	9	20	0	48	20	15	0	20	0	A|synonymous_variant|LOW|AAEL014994|AAEL014994|transcript|AAEL014994-RA|protein_coding|1/1|c.516G>A|p.Glu172Glu|516/969|516/651|172/216||
supercont1.1384:75339	supercont1.1384	75339	G	A	unmapped	1172	AAEL014993										0.686975			30	23	20	7	48	0	1	0	13	0	A|intron_variant|MODIFIER|AAEL014993|AAEL014993|transcript|AAEL014993-RA|protein_coding|1/6|c.85+27G>A||||||
supercont1.1384:77079	supercont1.1384	77079	G	A	unmapped	1172	AAEL014993										0.686975			30	24	20	7	48	0	0	0	13	0	A|synonymous_variant|LOW|AAEL014993|AAEL014993|transcript|AAEL014993-RA|protein_coding|5/7|c.417G>A|p.Leu139Leu|697/2513|417/2166|139/721||
supercont1.139:605778	supercont1.139	605778	T	C	chr2	342	AAEL005016								0.940419					24	21	13	20	2	6	3	7	0	46	C|missense_variant|MODERATE|AAEL005016|AAEL005016|transcript|AAEL005016-RA|protein_coding|2/2|c.40A>G|p.Ile14Val|546/2213|40/855|14/284||,C|upstream_gene_variant|MODIFIER|AAEL005039|AAEL005039|transcript|AAEL005039-RA|protein_coding||c.-4710A>G|||||4708|WARNING_TRANSCRIPT_NO_START_CODON
supercont1.139:909899	supercont1.139	909899	T	C	chr2	342	AAEL005044		0.941318											9	2	14	5	48	21	22	6	15	0	C|synonymous_variant|LOW|AAEL005044|AAEL005044|transcript|AAEL005044-RA|protein_coding|1/1|c.5910A>G|p.Ser1970Ser|5910/6753|5910/6753|1970/2250||WARNING_REF_DOES_NOT_MATCH_GENOME
supercont1.139:912384	supercont1.139	912384	C	A	chr2	342	AAEL005044										0.686975			30	16	13	7	21	0	8	7	13	25	A|missense_variant|MODERATE|AAEL005044|AAEL005044|transcript|AAEL005044-RA|protein_coding|1/1|c.3425G>T|p.Ser1142Ile|3425/6753|3425/6753|1142/2250||
supercont1.139:1397712	supercont1.139	1397712	A	G	chr2	342	AAEL005014			0.973806					0.969941					0	6	19	0	47	30	18	1	20	1	G|intron_variant|MODIFIER|AAEL005014|AAEL005014|transcript|AAEL005014-RA|protein_coding|7/15|c.1103-13T>C||||||
supercont1.139:2106482	supercont1.139	2106482	G	A	chr2	342	AAEL005029								0.936924					12	10	13	2	48	18	14	7	18	0	A|synonymous_variant|LOW|AAEL005029|AAEL005029|transcript|AAEL005029-RA|protein_coding|2/2|c.2583G>A|p.Ala861Ala|2742/3259|2583/2805|861/934||
supercont1.139:2151236	supercont1.139	2151236	A	G	chr2	342	AAEL005036			0.973806				1						0	9	20	1	47	30	15	0	19	1	G|synonymous_variant|LOW|AAEL005036|AAEL005036|transcript|AAEL005036-RA|protein_coding|3/4|c.267A>G|p.Arg89Arg|343/953|267/783|89/260||
supercont1.1393:59858	supercont1.1393	59858	T	C	unmapped	1174	AAEL015001					1								25	22	0	16	17	3	0	20	4	23	C|synonymous_variant|LOW|AAEL015001|AAEL015001|transcript|AAEL015001-RA|protein_coding|3/6|c.249A>G|p.Arg83Arg|249/3672|249/3672|83/1223||WARNING_REF_DOES_NOT_MATCH_GENOME
supercont1.14:336930	supercont1.14	336930	G	A	chr2	347	AAEL000714					0.95255								19	1	20	7	36	11	23	0	13	10	A|synonymous_variant|LOW|AAEL000714|AAEL000714|transcript|AAEL000714-RA|protein_coding|5/6|c.1191C>T|p.Asn397Asn|1611/2375|1191/1605|397/534||
supercont1.14:1329026	supercont1.14	1329026	C	T	chr2	347	AAEL000682										0.750584			6	23	3	20	27	22	1	17	0	21	T|synonymous_variant|LOW|AAEL000682|AAEL000682|transcript|AAEL000682-RA|protein_coding|7/7|c.2898G>A|p.Lys966Lys|3445/6384|2898/4071|966/1356||
supercont1.14:1329045	supercont1.14	1329045	G	C	chr2	347	AAEL000682										0.683124			8	23	3	20	28	22	1	17	0	20	C|missense_variant|MODERATE|AAEL000682|AAEL000682|transcript|AAEL000682-RA|protein_coding|7/7|c.2879C>G|p.Ala960Gly|3426/6384|2879/4071|960/1356||
supercont1.140:1205623	supercont1.140	1205623	A	G	unmapped	562	AAEL005064										0.783316			30	23	11	5	12	0	1	9	15	36	G|synonymous_variant|LOW|AAEL005064|AAEL005064|transcript|AAEL005064-RA|protein_coding|4/4|c.984T>C|p.Asn328Asn|984/1113|984/1113|328/370||
supercont1.140:1205626	supercont1.140	1205626	T	G	unmapped	562	AAEL005064										0.82786			30	23	11	4	12	0	1	9	16	36	G|synonymous_variant|LOW|AAEL005064|AAEL005064|transcript|AAEL005064-RA|protein_coding|4/4|c.981A>C|p.Ala327Ala|981/1113|981/1113|327/370||
supercont1.140:1239072	supercont1.140	1239072	A	G	unmapped	562	AAEL005061										0.818683			2	16	19	18	47	28	8	1	2	1	G|synonymous_variant|LOW|AAEL005061|AAEL005061|transcript|AAEL005061-RA|protein_coding|2/2|c.1710T>C|p.Ala570Ala|1798/2314|1710/2145|570/714||
supercont1.140:1360241	supercont1.140	1360241	A	G	unmapped	562	AAEL005066								0.969941					5	4	19	0	47	25	18	1	20	1	G|missense_variant|MODERATE|AAEL005066|AAEL005066|transcript|AAEL005066-RA|protein_coding|6/7|c.4208A>G|p.Gln1403Arg|4208/6780|4208/6780|1403/2259||WARNING_TRANSCRIPT_NO_START_CODON,G|downstream_gene_variant|MODIFIER|AAEL005050|AAEL005050|transcript|AAEL005050-RA|protein_coding||c.*2778T>C|||||2778|
supercont1.140:1360395	supercont1.140	1360395	A	G	unmapped	562	AAEL005066								0.969075					14	6	20	1	48	16	18	0	19	0	G|synonymous_variant|LOW|AAEL005066|AAEL005066|transcript|AAEL005066-RA|protein_coding|6/7|c.4362A>G|p.Ser1454Ser|4362/6780|4362/6780|1454/2259||WARNING_TRANSCRIPT_NO_START_CODON,G|downstream_gene_variant|MODIFIER|AAEL005050|AAEL005050|transcript|AAEL005050-RA|protein_coding||c.*2624T>C|||||2624|
supercont1.140:1360548	supercont1.140	1360548	C	T	unmapped	562	AAEL005066										0.61549			22	6	19	1	47	8	18	1	19	1	T|synonymous_variant|LOW|AAEL005066|AAEL005066|transcript|AAEL005066-RA|protein_coding|6/7|c.4515C>T|p.Phe1505Phe|4515/6780|4515/6780|1505/2259||WARNING_TRANSCRIPT_NO_START_CODON,T|downstream_gene_variant|MODIFIER|AAEL005050|AAEL005050|transcript|AAEL005050-RA|protein_coding||c.*2471G>A|||||2471|
supercont1.140:1389664	supercont1.140	1389664	T	C	unmapped	562	AAEL005062										0.706954			28	18	11	4	33	2	6	9	16	15	C|synonymous_variant|LOW|AAEL005062|AAEL005062|transcript|AAEL005062-RA|protein_coding|3/5|c.358T>C|p.Leu120Leu|358/1836|358/1836|120/611||
supercont1.140:1389735	supercont1.140	1389735	G	A	unmapped	562	AAEL005062										0.633006			6	12	20	18	48	24	12	0	2	0	A|synonymous_variant|LOW|AAEL005062|AAEL005062|transcript|AAEL005062-RA|protein_coding|3/5|c.429G>A|p.Gly143Gly|429/1836|429/1836|143/611||WARNING_REF_DOES_NOT_MATCH_GENOME
supercont1.141:807769	supercont1.141	807769	A	G	chr3	382	AAEL005099		0.971036			0.95255								13	1	20	9	48	17	23	0	9	0	G|synonymous_variant|LOW|AAEL005099|AAEL005099|transcript|AAEL005099-RA|protein_coding|1/14|c.87A>G|p.Gln29Gln|87/2943|87/2943|29/980||WARNING_TRANSCRIPT_NO_START_CODON
supercont1.141:808262	supercont1.141	808262	T	C	chr3	382	AAEL005099		1	1		1		1						0	0	20	0	48	26	20	0	8	0	C|synonymous_variant|LOW|AAEL005099|AAEL005099|transcript|AAEL005099-RA|protein_coding|2/14|c.291T>C|p.Ser97Ser|291/2943|291/2943|97/980||WARNING_TRANSCRIPT_NO_START_CODON&WARNING_REF_DOES_NOT_MATCH_GENOME
supercont1.141:816350	supercont1.141	816350	C	A	chr3	382	AAEL005099					0.952174								30	24	1	20	11	0	0	19	0	37	A|synonymous_variant|LOW|AAEL005099|AAEL005099|transcript|AAEL005099-RA|protein_coding|5/14|c.828C>A|p.Ile276Ile|828/2943|828/2943|276/980||WARNING_TRANSCRIPT_NO_START_CODON
supercont1.141:816722	supercont1.141	816722	G	C	chr3	382	AAEL005099					0.952174								30	24	1	20	11	0	0	19	0	37	C|intron_variant|MODIFIER|AAEL005099|AAEL005099|transcript|AAEL005099-RA|protein_coding|5/13|c.925-32G>C||||||WARNING_TRANSCRIPT_NO_START_CODON
supercont1.141:829318	supercont1.141	829318	C	T	chr3	382	AAEL005099					0.952174								30	24	1	20	11	0	0	19	0	37	T|synonymous_variant|LOW|AAEL005099|AAEL005099|transcript|AAEL005099-RA|protein_coding|11/14|c.1839C>T|p.Leu613Leu|1839/2943|1839/2943|613/980||WARNING_TRANSCRIPT_NO_START_CODON
supercont1.141:830346	supercont1.141	830346	T	A	chr3	382	AAEL005099					0.952174								30	24	1	20	11	0	0	19	0	37	A|intron_variant|MODIFIER|AAEL005099|AAEL005099|transcript|AAEL005099-RA|protein_coding|13/13|c.2695-18T>A||||||WARNING_TRANSCRIPT_NO_START_CODON
supercont1.141:965622	supercont1.141	965622	T	G	chr3	382	AAEL005093					0.952174								29	24	1	17	5	1	0	19	3	41	G|synonymous_variant|LOW|AAEL005093|AAEL005093|transcript|AAEL005093-RA|protein_coding|1/4|c.39A>C|p.Leu13Leu|39/1074|39/1074|13/357||
supercont1.141:2059312	supercont1.141	2059312	G	C	chr3	382	AAEL005095					0.95255								23	23	0	18	21	7	1	20	2	27	C|synonymous_variant|LOW|AAEL005095|AAEL005095|transcript|AAEL005095-RA|protein_coding|4/9|c.588C>G|p.Val196Val|588/1722|588/1722|196/573||WARNING_REF_DOES_NOT_MATCH_GENOME
supercont1.141:2059327	supercont1.141	2059327	C	G	chr3	382	AAEL005095					0.95255								23	23	0	16	21	7	1	20	4	27	G|synonymous_variant|LOW|AAEL005095|AAEL005095|transcript|AAEL005095-RA|protein_coding|4/9|c.573G>C|p.Gly191Gly|573/1722|573/1722|191/573||WARNING_REF_DOES_NOT_MATCH_GENOME
supercont1.141:2059850	supercont1.141	2059850	A	G	chr3	382	AAEL005095					1								25	24	0	17	21	5	0	20	3	27	G|synonymous_variant|LOW|AAEL005095|AAEL005095|transcript|AAEL005095-RA|protein_coding|3/9|c.324T>C|p.His108His|324/1722|324/1722|108/573||WARNING_REF_DOES_NOT_MATCH_GENOME
supercont1.141:2059880	supercont1.141	2059880	G	A	chr3	382	AAEL005095					1		1						30	24	0	18	21	0	0	20	2	27	A|synonymous_variant|LOW|AAEL005095|AAEL005095|transcript|AAEL005095-RA|protein_coding|3/9|c.294C>T|p.Gly98Gly|294/1722|294/1722|98/573||WARNING_REF_DOES_NOT_MATCH_GENOME
supercont1.141:2059994	supercont1.141	2059994	C	T	chr3	382	AAEL005095				1	1		1						30	24	0	20	21	0	0	20	0	23	T|intron_variant|MODIFIER|AAEL005095|AAEL005095|transcript|AAEL005095-RA|protein_coding|2/8|c.225-45G>A||||||
supercont1.141:2060015	supercont1.141	2060015	C	T	chr3	382	AAEL005095					1								28	24	0	18	19	2	0	20	2	23	T|intron_variant|MODIFIER|AAEL005095|AAEL005095|transcript|AAEL005095-RA|protein_coding|2/8|c.225-66G>A||||||
supercont1.141:2083426	supercont1.141	2083426	G	A	chr3	382	AAEL005095				1	1		1						30	24	0	20	22	0	0	20	0	26	A|synonymous_variant|LOW|AAEL005095|AAEL005095|transcript|AAEL005095-RA|protein_coding|2/9|c.207C>T|p.Asn69Asn|207/1722|207/1722|69/573||WARNING_REF_DOES_NOT_MATCH_GENOME,A|downstream_gene_variant|MODIFIER|AAEL005096|AAEL005096|transcript|AAEL005096-RA|protein_coding||c.*1765C>T|||||1765|
supercont1.141:2083537	supercont1.141	2083537	G	A	chr3	382	AAEL005096					0.95255								14	1	20	8	45	16	23	0	12	3	A|downstream_gene_variant|MODIFIER|AAEL005096|AAEL005096|transcript|AAEL005096-RA|protein_coding||c.*1654C>T|||||1654|,A|intron_variant|MODIFIER|AAEL005095|AAEL005095|transcript|AAEL005095-RA|protein_coding|1/8|c.108-12C>T||||||
supercont1.141:2083538	supercont1.141	2083538	A	G	chr3	382	AAEL005096					0.95255								12	1	20	7	45	18	23	0	13	3	G|downstream_gene_variant|MODIFIER|AAEL005096|AAEL005096|transcript|AAEL005096-RA|protein_coding||c.*1653T>C|||||1653|,G|intron_variant|MODIFIER|AAEL005095|AAEL005095|transcript|AAEL005095-RA|protein_coding|1/8|c.108-13T>C||||||
supercont1.141:2096807	supercont1.141	2096807	G	A	chr3	382	AAEL005096						0.844217							30	4	20	16	45	0	20	0	4	3	A|synonymous_variant|LOW|AAEL005096|AAEL005096|transcript|AAEL005096-RA|protein_coding|4/5|c.510C>T|p.Phe170Phe|510/651|510/651|170/216||
supercont1.141:2096855	supercont1.141	2096855	G	A	chr3	382	AAEL005096					0.95255								17	1	20	10	27	11	23	0	10	21	A|intron_variant|MODIFIER|AAEL005096|AAEL005096|transcript|AAEL005096-RA|protein_coding|3/4|c.506+22C>T||||||
supercont1.141:2097099	supercont1.141	2097099	G	A	chr3	382	AAEL005096					1								28	24	0	19	21	2	0	20	1	27	A|intron_variant|MODIFIER|AAEL005096|AAEL005096|transcript|AAEL005096-RA|protein_coding|2/4|c.294-10C>T||||||
supercont1.141:2099425	supercont1.141	2099425	G	A	chr3	382	AAEL005096					0.95255								14	1	20	9	27	16	23	0	11	19	A|missense_variant|MODERATE|AAEL005096|AAEL005096|transcript|AAEL005096-RA|protein_coding|1/5|c.74C>T|p.Ser25Phe|74/651|74/651|25/216||
supercont1.143:1745126	supercont1.143	1745126	C	T	unmapped	563	AAEL018332								0.940419					30	20	1	20	2	0	4	19	0	46	T|synonymous_variant|LOW|AAEL018332|AAEL018332|transcript|AAEL018332-RA|protein_coding|4/11|c.1584C>T|p.Phe528Phe|2524/7393|1584/5583|528/1860||
supercont1.145:683646	supercont1.145	683646	C	T	unmapped	564	AAEL005181									0.780735				30	22	20	19	7	0	2	0	1	35	T|missense_variant|MODERATE|AAEL005181|AAEL005181|transcript|AAEL005181-RA|protein_coding|2/6|c.994C>T|p.Pro332Ser|994/2847|994/2340|332/779||
supercont1.145:683660	supercont1.145	683660	A	G	unmapped	564	AAEL005181									0.780735				30	22	20	19	7	0	2	0	1	35	G|synonymous_variant|LOW|AAEL005181|AAEL005181|transcript|AAEL005181-RA|protein_coding|2/6|c.1008A>G|p.Gln336Gln|1008/2847|1008/2340|336/779||
supercont1.145:763305	supercont1.145	763305	T	C	unmapped	564	AAEL005182						0.883455							0	21	11	2	38	30	3	9	18	10	C|synonymous_variant|LOW|AAEL005182|AAEL005182|transcript|AAEL005182-RA|protein_coding|3/4|c.480T>C|p.Ala160Ala|480/2047|480/1305|160/434||
supercont1.145:1727547	supercont1.145	1727547	T	C	unmapped	564	AAEL005180		0.971036	1					1					30	23	8	20	0	0	1	12	0	48	C|synonymous_variant|LOW|AAEL005180|AAEL005180|transcript|AAEL005180-RA|protein_coding|5/5|c.1782A>G|p.Gln594Gln|2233/3303|1782/2292|594/763||WARNING_REF_DOES_NOT_MATCH_GENOME
supercont1.145:1739677	supercont1.145	1739677	G	A	unmapped	564	AAEL005202		0.971036											11	1	17	2	48	19	23	3	18	0	A|synonymous_variant|LOW|AAEL005202|AAEL005202|transcript|AAEL005202-RA|protein_coding|2/3|c.249G>A|p.Ser83Ser|249/1585|249/1527|83/508||,A|upstream_gene_variant|MODIFIER|AAEL005191|AAEL005191|transcript|AAEL005191-RA|protein_coding||c.-4031C>T|||||3811|
supercont1.145:1916699	supercont1.145	1916699	C	T	unmapped	564	AAEL005208					0.95255								14	1	20	4	46	16	23	0	16	2	T|intron_variant|MODIFIER|AAEL005208|AAEL005208|transcript|AAEL005208-RA|protein_coding|1/3|c.4-26C>T||||||
supercont1.145:1924517	supercont1.145	1924517	A	G	unmapped	564	AAEL005208					0.95255								9	1	20	4	46	21	23	0	16	2	G|synonymous_variant|LOW|AAEL005208|AAEL005208|transcript|AAEL005208-RA|protein_coding|3/4|c.393A>G|p.Gly131Gly|467/1112|393/1008|131/335||,G|downstream_gene_variant|MODIFIER|AAEL005171|AAEL005171|transcript|AAEL005171-RA|protein_coding||c.*704T>C|||||697|
supercont1.145:1927720	supercont1.145	1927720	T	C	unmapped	564	AAEL005171		0.93845											9	0	19	0	42	21	22	1	20	2	C|5_prime_UTR_variant|MODIFIER|AAEL005171|AAEL005171|transcript|AAEL005171-RA|protein_coding|1/3|c.-42A>G|||||42|,C|downstream_gene_variant|MODIFIER|AAEL005208|AAEL005208|transcript|AAEL005208-RA|protein_coding||c.*2527T>C|||||2497|
supercont1.146:111527	supercont1.146	111527	C	A	unmapped	565	AAEL005218					0.95255								30	23	0	18	25	0	1	20	2	23	A|synonymous_variant|LOW|AAEL005218|AAEL005218|transcript|AAEL005218-RC|protein_coding|4/4|c.513C>A|p.Ile171Ile|894/1928|513/726|171/241||WARNING_REF_DOES_NOT_MATCH_GENOME,A|synonymous_variant|LOW|AAEL005218|AAEL005218|transcript|AAEL005218-RA|protein_coding|4/4|c.459C>A|p.Ile153Ile|545/1579|459/672|153/223||WARNING_REF_DOES_NOT_MATCH_GENOME,A|synonymous_variant|LOW|AAEL005218|AAEL005218|transcri…
supercont1.146:1255871	supercont1.146	1255871	G	A	unmapped	565	AAEL005239			0.973806										0	5	20	1	47	30	19	0	19	1	A|intron_variant|MODIFIER|AAEL005239|AAEL005239|transcript|AAEL005239-RA|protein_coding|3/4|c.464-43G>A||||||
supercont1.146:1638276	supercont1.146	1638276	C	T	unmapped	565	AAEL005232				1									30	16	0	20	8	0	8	20	0	40	T|upstream_gene_variant|MODIFIER|AAEL005232|AAEL005232|transcript|AAEL005232-RA|protein_coding||c.-7C>T|||||7|,T|downstream_gene_variant|MODIFIER|AAEL018595|AAEL018595|transcript|AAEL018595-RA|pseudogene||n.*1199G>A|||||1199|,T|downstream_gene_variant|MODIFIER|AAEL018553|AAEL018553|transcript|AAEL018553-RA|pseudogene||n.*1741G>A|||||1741|,T|downstream_gene_variant|MODIFIER|AAEL017579|AAEL017579|t…
supercont1.147:1735897	supercont1.147	1735897	G	A	chr1	32	AAEL005243				0.947368									30	10	1	20	31	0	14	19	0	15	A|intron_variant|MODIFIER|AAEL005243|AAEL005243|transcript|AAEL005243-RA|protein_coding|2/11|c.192+14C>T||||||
supercont1.147:1902030	supercont1.147	1902030	A	C	chr1	32	NA						1							0	22	19	0	29	30	0	1	2	11	C|intergenic_region|MODIFIER|||||||||||||
supercont1.148:454622	supercont1.148	454622	A	C	chr2	141	AAEL005283									0.760691				17	20	2	18	41	3	4	18	2	5	C|synonymous_variant|LOW|AAEL005283|AAEL005283|transcript|AAEL005283-RA|protein_coding|1/1|c.555T>G|p.Val185Val|555/792|555/792|185/263||,C|upstream_gene_variant|MODIFIER|AAEL005282|AAEL005282|transcript|AAEL005282-RA|protein_coding||c.-610A>C|||||610|
supercont1.148:454625	supercont1.148	454625	A	G	chr2	141	AAEL005283									0.760691				17	20	2	18	41	3	4	18	2	5	G|synonymous_variant|LOW|AAEL005283|AAEL005283|transcript|AAEL005283-RA|protein_coding|1/1|c.552T>C|p.Cys184Cys|552/792|552/792|184/263||,G|upstream_gene_variant|MODIFIER|AAEL005282|AAEL005282|transcript|AAEL005282-RA|protein_coding||c.-607A>G|||||607|
supercont1.148:1773149	supercont1.148	1773149	A	T	chr2	141	AAEL005262							1						30	12	0	17	30	0	12	20	1	18	T|intron_variant|MODIFIER|AAEL005262|AAEL005262|transcript|AAEL005262-RA|protein_coding|5/9|c.641+31T>A||||||
supercont1.148:1927878	supercont1.148	1927878	C	T	chr2	141	AAEL005261		0.943653											30	24	6	19	2	0	0	14	1	46	T|intron_variant|MODIFIER|AAEL005261|AAEL005261|transcript|AAEL005261-RA|protein_coding|4/5|c.828+32G>A||||||
supercont1.148:1938426	supercont1.148	1938426	A	G	chr2	141	AAEL005261		0.943653											30	24	6	18	2	0	0	14	2	46	G|intron_variant|MODIFIER|AAEL005261|AAEL005261|transcript|AAEL005261-RA|protein_coding|2/5|c.546+34T>C||||||
supercont1.148:1938716	supercont1.148	1938716	C	T	chr2	141	AAEL005261		0.943653											30	24	6	19	2	0	0	14	1	46	T|synonymous_variant|LOW|AAEL005261|AAEL005261|transcript|AAEL005261-RA|protein_coding|2/6|c.290G>A|p.Glu97Glu|290/1011|290/1011|97/336||WARNING_REF_DOES_NOT_MATCH_GENOME
supercont1.148:1959486	supercont1.148	1959486	A	T	chr2	141	AAEL005261										0.692806			30	16	20	7	46	0	8	0	13	2	T|upstream_gene_variant|MODIFIER|AAEL005261|AAEL005261|transcript|AAEL005261-RA|protein_coding||c.-4797T>A|||||4797|,T|intron_variant|MODIFIER|AAEL005254|AAEL005254|transcript|AAEL005254-RA|protein_coding|1/2|c.129+15A>T||||||,T|intron_variant|MODIFIER|AAEL005254|AAEL005254|transcript|AAEL005254-RB|protein_coding|1/1|c.129+15A>T||||||
supercont1.148:1959891	supercont1.148	1959891	G	T	chr2	141	AAEL005254		0.943653											30	24	13	19	2	0	0	7	1	46	T|synonymous_variant|LOW|AAEL005254|AAEL005254|transcript|AAEL005254-RA|protein_coding|2/3|c.489G>T|p.Thr163Thr|568/1773|489/1566|163/521||WARNING_REF_DOES_NOT_MATCH_GENOME,T|synonymous_variant|LOW|AAEL005254|AAEL005254|transcript|AAEL005254-RB|protein_coding|2/2|c.489G>T|p.Thr163Thr|568/1724|489/1341|163/446||WARNING_REF_DOES_NOT_MATCH_GENOME
supercont1.148:1959898	supercont1.148	1959898	G	T	chr2	141	AAEL005254										0.771924			3	7	20	18	48	27	17	0	2	0	T|missense_variant|MODERATE|AAEL005254|AAEL005254|transcript|AAEL005254-RA|protein_coding|2/3|c.496G>T|p.Ala166Ser|575/1773|496/1566|166/521||,T|missense_variant|MODERATE|AAEL005254|AAEL005254|transcript|AAEL005254-RB|protein_coding|2/2|c.496G>T|p.Ala166Ser|575/1724|496/1341|166/446||
supercont1.148:1960090	supercont1.148	1960090	C	G	chr2	141	AAEL005254					0.95255		1						30	23	0	16	2	0	1	20	4	46	G|synonymous_variant|LOW|AAEL005254|AAEL005254|transcript|AAEL005254-RA|protein_coding|2/3|c.688C>G|p.Ala230Ala|767/1773|688/1566|230/521||WARNING_REF_DOES_NOT_MATCH_GENOME,G|synonymous_variant|LOW|AAEL005254|AAEL005254|transcript|AAEL005254-RB|protein_coding|2/2|c.688C>G|p.Ala230Ala|767/1724|688/1341|230/446||WARNING_REF_DOES_NOT_MATCH_GENOME
supercont1.148:1960239	supercont1.148	1960239	G	A	chr2	141	AAEL005254		0.943653											30	24	6	19	2	0	0	12	1	46	A|synonymous_variant|LOW|AAEL005254|AAEL005254|transcript|AAEL005254-RA|protein_coding|2/3|c.837G>A|p.Pro279Pro|916/1773|837/1566|279/521||WARNING_REF_DOES_NOT_MATCH_GENOME,A|synonymous_variant|LOW|AAEL005254|AAEL005254|transcript|AAEL005254-RB|protein_coding|2/2|c.837G>A|p.Pro279Pro|916/1724|837/1341|279/446||WARNING_REF_DOES_NOT_MATCH_GENOME
supercont1.148:1960335	supercont1.148	1960335	T	C	chr2	141	AAEL005254		0.943653											30	24	6	19	2	0	0	14	1	46	C|synonymous_variant|LOW|AAEL005254|AAEL005254|transcript|AAEL005254-RA|protein_coding|2/3|c.933T>C|p.Tyr311Tyr|1012/1773|933/1566|311/521||WARNING_REF_DOES_NOT_MATCH_GENOME,C|synonymous_variant|LOW|AAEL005254|AAEL005254|transcript|AAEL005254-RB|protein_coding|2/2|c.933T>C|p.Tyr311Tyr|1012/1724|933/1341|311/446||WARNING_REF_DOES_NOT_MATCH_GENOME
supercont1.148:1960386	supercont1.148	1960386	C	T	chr2	141	AAEL005254		0.943653											26	24	6	17	2	4	0	14	3	46	T|synonymous_variant|LOW|AAEL005254|AAEL005254|transcript|AAEL005254-RA|protein_coding|2/3|c.984C>T|p.Arg328Arg|1063/1773|984/1566|328/521||WARNING_REF_DOES_NOT_MATCH_GENOME,T|synonymous_variant|LOW|AAEL005254|AAEL005254|transcript|AAEL005254-RB|protein_coding|2/2|c.984C>T|p.Arg328Arg|1063/1724|984/1341|328/446||WARNING_REF_DOES_NOT_MATCH_GENOME
supercont1.148:1960479	supercont1.148	1960479	C	T	chr2	141	AAEL005254		0.943653						0.940419					30	24	6	20	2	0	0	14	0	46	T|synonymous_variant|LOW|AAEL005254|AAEL005254|transcript|AAEL005254-RA|protein_coding|2/3|c.1077C>T|p.Leu359Leu|1156/1773|1077/1566|359/521||WARNING_REF_DOES_NOT_MATCH_GENOME,T|synonymous_variant|LOW|AAEL005254|AAEL005254|transcript|AAEL005254-RB|protein_coding|2/2|c.1077C>T|p.Leu359Leu|1156/1724|1077/1341|359/446||WARNING_REF_DOES_NOT_MATCH_GENOME
supercont1.148:2053383	supercont1.148	2053383	T	C	chr2	141	AAEL005271										0.634262			30	10	15	8	22	0	14	5	12	26	C|synonymous_variant|LOW|AAEL005271|AAEL005271|transcript|AAEL005271-RA|protein_coding|1/2|c.624T>C|p.Asn208Asn|985/1850|624/1056|208/351||
supercont1.148:2079267	supercont1.148	2079267	T	C	chr2	141	AAEL005281			0.973806				1						0	6	20	2	47	30	18	0	18	1	C|synonymous_variant|LOW|AAEL005281|AAEL005281|transcript|AAEL005281-RA|protein_coding|4/4|c.2184A>G|p.Pro728Pro|2411/3097|2184/2520|728/839||,C|intron_variant|MODIFIER|AAEL005271|AAEL005271|transcript|AAEL005271-RA|protein_coding|1/1|c.948-7620T>C||||||
supercont1.148:2079309	supercont1.148	2079309	C	T	chr2	141	AAEL005281			0.973806				1						0	5	20	5	47	30	19	0	15	1	T|synonymous_variant|LOW|AAEL005281|AAEL005281|transcript|AAEL005281-RA|protein_coding|4/4|c.2142G>A|p.Gln714Gln|2369/3097|2142/2520|714/839||,T|intron_variant|MODIFIER|AAEL005271|AAEL005271|transcript|AAEL005271-RA|protein_coding|1/1|c.948-7578C>T||||||
supercont1.148:2079528	supercont1.148	2079528	A	G	chr2	141	AAEL005281			0.973806				1						0	5	20	3	47	30	19	0	17	1	G|synonymous_variant|LOW|AAEL005281|AAEL005281|transcript|AAEL005281-RA|protein_coding|4/4|c.1923T>C|p.Ser641Ser|2150/3097|1923/2520|641/839||,G|intron_variant|MODIFIER|AAEL005271|AAEL005271|transcript|AAEL005271-RA|protein_coding|1/1|c.948-7359A>G||||||
supercont1.148:2079722	supercont1.148	2079722	A	G	chr2	141	AAEL005281			0.973806				1						0	5	20	3	47	30	17	0	17	1	G|synonymous_variant|LOW|AAEL005281|AAEL005281|transcript|AAEL005281-RA|protein_coding|4/4|c.1729T>C|p.Leu577Leu|1956/3097|1729/2520|577/839||,G|intron_variant|MODIFIER|AAEL005271|AAEL005271|transcript|AAEL005271-RA|protein_coding|1/1|c.948-7165A>G||||||
supercont1.148:2079939	supercont1.148	2079939	C	T	chr2	141	AAEL005281			0.973485										1	11	20	12	48	29	13	0	8	0	T|synonymous_variant|LOW|AAEL005281|AAEL005281|transcript|AAEL005281-RA|protein_coding|4/4|c.1512G>A|p.Leu504Leu|1739/3097|1512/2520|504/839||,T|intron_variant|MODIFIER|AAEL005271|AAEL005271|transcript|AAEL005271-RA|protein_coding|1/1|c.948-6948C>T||||||
supercont1.148:2080053	supercont1.148	2080053	A	G	chr2	141	AAEL005281			0.973806				1						0	5	20	8	47	30	19	0	12	1	G|synonymous_variant|LOW|AAEL005281|AAEL005281|transcript|AAEL005281-RA|protein_coding|4/4|c.1398T>C|p.Ser466Ser|1625/3097|1398/2520|466/839||,G|intron_variant|MODIFIER|AAEL005271|AAEL005271|transcript|AAEL005271-RA|protein_coding|1/1|c.948-6834A>G||||||
supercont1.148:2080281	supercont1.148	2080281	G	A	chr2	141	AAEL005281							1						30	12	0	9	25	0	12	20	11	23	A|synonymous_variant|LOW|AAEL005281|AAEL005281|transcript|AAEL005281-RA|protein_coding|4/4|c.1170C>T|p.Gly390Gly|1397/3097|1170/2520|390/839||WARNING_REF_DOES_NOT_MATCH_GENOME,A|intron_variant|MODIFIER|AAEL005271|AAEL005271|transcript|AAEL005271-RA|protein_coding|1/1|c.948-6606G>A||||||
supercont1.148:2080283	supercont1.148	2080283	T	C	chr2	141	AAEL005281							1						30	12	0	9	25	0	12	20	11	23	C|synonymous_variant|LOW|AAEL005281|AAEL005281|transcript|AAEL005281-RA|protein_coding|4/4|c.1168A>G|p.Gly390Gly|1395/3097|1168/2520|390/839||WARNING_REF_DOES_NOT_MATCH_GENOME,C|intron_variant|MODIFIER|AAEL005271|AAEL005271|transcript|AAEL005271-RA|protein_coding|1/1|c.948-6604T>C||||||
supercont1.148:2092034	supercont1.148	2092034	C	T	chr2	141	AAEL005281				1	0.95255		1						30	23	0	20	24	0	1	20	0	24	T|synonymous_variant|LOW|AAEL005281|AAEL005281|transcript|AAEL005281-RA|protein_coding|3/4|c.453G>A|p.Lys151Lys|680/3097|453/2520|151/839||WARNING_REF_DOES_NOT_MATCH_GENOME,T|downstream_gene_variant|MODIFIER|AAEL005271|AAEL005271|transcript|AAEL005271-RA|protein_coding||c.*5039C>T|||||4606|
supercont1.148:2109284	supercont1.148	2109284	T	C	chr2	141	AAEL005279			1				1			0.681142			0	11	20	13	48	30	13	0	7	0	C|synonymous_variant|LOW|AAEL005279|AAEL005279|transcript|AAEL005279-RA|protein_coding|5/5|c.837T>C|p.Ser279Ser|853/1091|837/1044|279/347||
supercont1.148:2109351	supercont1.148	2109351	C	T	chr2	141	AAEL005279				1	1		1						30	24	0	20	24	0	0	20	0	24	T|synonymous_variant|LOW|AAEL005279|AAEL005279|transcript|AAEL005279-RA|protein_coding|5/5|c.904C>T|p.Trp302Trp|920/1091|904/1044|302/347||WARNING_REF_DOES_NOT_MATCH_GENOME
supercont1.148:2109374	supercont1.148	2109374	T	C	chr2	141	AAEL005279										0.668151			29	22	20	6	24	1	2	0	14	24	C|synonymous_variant|LOW|AAEL005279|AAEL005279|transcript|AAEL005279-RA|protein_coding|5/5|c.927T>C|p.Asp309Asp|943/1091|927/1044|309/347||
supercont1.148:2109380	supercont1.148	2109380	C	T	chr2	141	AAEL005279										0.668151			29	22	20	6	25	1	2	0	14	23	T|synonymous_variant|LOW|AAEL005279|AAEL005279|transcript|AAEL005279-RA|protein_coding|5/5|c.933C>T|p.Ser311Ser|949/1091|933/1044|311/347||
supercont1.148:2145618	supercont1.148	2145618	G	A	chr2	141	AAEL005278		0.969889						0.968					30	24	14	20	1	0	0	6	0	43	A|synonymous_variant|LOW|AAEL005278|AAEL005278|transcript|AAEL005278-RA|protein_coding|9/10|c.1581G>A|p.Ser527Ser|2389/3528|1581/1971|527/656||
supercont1.15:120132	supercont1.15	120132	T	C	chr2	135	AAEL000741		0.970803											28	22	6	16	1	2	0	14	4	47	C|synonymous_variant|LOW|AAEL000741|AAEL000741|transcript|AAEL000741-RA|protein_coding|5/6|c.1857T>C|p.Asn619Asn|1857/2478|1857/2478|619/825||,C|upstream_gene_variant|MODIFIER|AAEL000745|AAEL000745|transcript|AAEL000745-RA|protein_coding||c.-2443T>C|||||2443|,C|downstream_gene_variant|MODIFIER|AAEL018482|AAEL018482|transcript|AAEL018482-RA|pseudogene||n.*2899T>C|||||2899|,C|downstream_gene_varian…
supercont1.15:359835	supercont1.15	359835	A	T	chr2	135	AAEL018120								0.936924					3	3	20	2	48	27	21	0	18	0	T|intron_variant|MODIFIER|AAEL018120|AAEL018120|transcript|AAEL018120-RA|protein_coding|3/10|c.249+14A>T||||||
supercont1.15:368981	supercont1.15	368981	A	G	chr2	135	AAEL018120			0.973485										1	7	20	4	48	29	17	0	14	0	G|synonymous_variant|LOW|AAEL018120|AAEL018120|transcript|AAEL018120-RA|protein_coding|4/11|c.312A>G|p.Ala104Ala|964/4182|312/1653|104/550||
supercont1.15:369252	supercont1.15	369252	G	A	chr2	135	AAEL018120							1						30	22	0	18	22	0	2	20	2	26	A|synonymous_variant|LOW|AAEL018120|AAEL018120|transcript|AAEL018120-RA|protein_coding|5/11|c.486G>A|p.Arg162Arg|1138/4182|486/1653|162/550||WARNING_REF_DOES_NOT_MATCH_GENOME
supercont1.15:379905	supercont1.15	379905	C	T	chr2	135	AAEL018120							1						30	22	0	17	22	0	2	20	1	26	T|synonymous_variant|LOW|AAEL018120|AAEL018120|transcript|AAEL018120-RA|protein_coding|10/11|c.1260C>T|p.His420His|1912/4182|1260/1653|420/550||WARNING_REF_DOES_NOT_MATCH_GENOME
supercont1.15:490940	supercont1.15	490940	A	G	chr2	135	AAEL000725			0.973485										1	11	20	2	48	29	13	0	18	0	G|synonymous_variant|LOW|AAEL000725|AAEL000725|transcript|AAEL000725-RA|protein_coding|2/2|c.654T>C|p.Ser218Ser|654/1105|654/810|218/269||
supercont1.15:688662	supercont1.15	688662	C	T	chr2	135	AAEL000747									0.782089				30	24	5	19	45	0	0	15	1	1	T|synonymous_variant|LOW|AAEL000747|AAEL000747|transcript|AAEL000747-RA|protein_coding|1/9|c.1491C>T|p.Asp497Asp|1491/4261|1491/3816|497/1271||WARNING_REF_DOES_NOT_MATCH_GENOME
supercont1.15:689499	supercont1.15	689499	G	A	chr2	135	AAEL000747									0.901554				29	24	2	18	47	1	0	18	2	1	A|splice_region_variant&synonymous_variant|LOW|AAEL000747|AAEL000747|transcript|AAEL000747-RA|protein_coding|2/9|c.2267G>A|p.Asn756Asn|2267/4261|2267/3816|756/1271||WARNING_REF_DOES_NOT_MATCH_GENOME
supercont1.15:696312	supercont1.15	696312	T	A	chr2	135	AAEL000747									0.787695				30	24	5	19	47	0	0	15	1	1	A|intron_variant|MODIFIER|AAEL000747|AAEL000747|transcript|AAEL000747-RA|protein_coding|5/8|c.3009-31T>A||||||
supercont1.15:696317	supercont1.15	696317	C	T	chr2	135	AAEL000747									0.787695				30	24	5	19	47	0	0	15	1	1	T|intron_variant|MODIFIER|AAEL000747|AAEL000747|transcript|AAEL000747-RA|protein_coding|5/8|c.3009-26C>T||||||
supercont1.15:1171938	supercont1.15	1171938	G	A	chr2	135	AAEL000723					0.952174								30	24	1	19	17	0	0	19	1	31	A|synonymous_variant|LOW|AAEL000723|AAEL000723|transcript|AAEL000723-RA|protein_coding|7/10|c.1423G>A|p.Arg475Arg|1423/2910|1423/2910|475/969||WARNING_REF_DOES_NOT_MATCH_GENOME
supercont1.15:1187315	supercont1.15	1187315	A	G	chr2	135	AAEL000723					0.95255								24	23	0	10	14	6	1	20	10	30	G|downstream_gene_variant|MODIFIER|AAEL000723|AAEL000723|transcript|AAEL000723-RA|protein_coding||c.*7A>G|||||7|,G|intergenic_region|MODIFIER|AAEL000723-AAEL000748|AAEL000723-AAEL000748|intergenic_region|AAEL000723-AAEL000748|||n.1187315A>G||||||
supercont1.15:1357800	supercont1.15	1357800	C	A	chr2	135	AAEL000732					1								28	22	0	16	14	2	0	20	4	34	A|synonymous_variant|LOW|AAEL000732|AAEL000732|transcript|AAEL000732-RA|protein_coding|1/1|c.99C>A|p.Ser33Ser|114/2205|99/1707|33/568||WARNING_REF_DOES_NOT_MATCH_GENOME
supercont1.15:1358007	supercont1.15	1358007	A	G	chr2	135	AAEL000732					1								4	0	20	7	43	26	24	0	13	5	G|synonymous_variant|LOW|AAEL000732|AAEL000732|transcript|AAEL000732-RA|protein_coding|1/1|c.306A>G|p.Lys102Lys|321/2205|306/1707|102/568||
supercont1.15:1358460	supercont1.15	1358460	G	A	chr2	135	AAEL000732					1								29	24	0	16	14	1	0	20	4	34	A|synonymous_variant|LOW|AAEL000732|AAEL000732|transcript|AAEL000732-RA|protein_coding|1/1|c.759G>A|p.Gly253Gly|774/2205|759/1707|253/568||WARNING_REF_DOES_NOT_MATCH_GENOME
supercont1.15:1358463	supercont1.15	1358463	G	T	chr2	135	AAEL000732					1								20	24	0	16	14	8	0	20	4	34	T|synonymous_variant|LOW|AAEL000732|AAEL000732|transcript|AAEL000732-RA|protein_coding|1/1|c.762G>T|p.Ser254Ser|777/2205|762/1707|254/568||WARNING_REF_DOES_NOT_MATCH_GENOME
supercont1.15:1358469	supercont1.15	1358469	T	C	chr2	135	AAEL000732					1								20	24	0	16	14	8	0	20	4	34	C|synonymous_variant|LOW|AAEL000732|AAEL000732|transcript|AAEL000732-RA|protein_coding|1/1|c.768T>C|p.Ile256Ile|783/2205|768/1707|256/568||WARNING_REF_DOES_NOT_MATCH_GENOME
supercont1.15:1562696	supercont1.15	1562696	T	G	chr2	135	AAEL000729							1						0	7	20	3	44	30	17	0	17	4	G|splice_region_variant&intron_variant|LOW|AAEL000729|AAEL000729|transcript|AAEL000729-RA|protein_coding|6/6|c.704+6A>C||||||
supercont1.15:1562888	supercont1.15	1562888	C	T	chr2	135	AAEL000729							1						0	7	20	3	44	30	17	0	17	4	T|missense_variant|MODERATE|AAEL000729|AAEL000729|transcript|AAEL000729-RA|protein_coding|6/7|c.518G>A|p.Cys173Tyr|518/918|518/918|173/305||
supercont1.151:89146	supercont1.151	89146	T	C	chr2	240	AAEL005339				1			1						0	17	20	0	36	30	7	0	20	10	C|synonymous_variant|LOW|AAEL005339|AAEL005339|transcript|AAEL005339-RA|protein_coding|4/4|c.1416A>G|p.Lys472Lys|1596/2927|1416/2265|472/754||
supercont1.151:89557	supercont1.151	89557	C	T	chr2	240	AAEL005339	0.847925												5	23	20	2	44	25	1	0	18	4	T|synonymous_variant|LOW|AAEL005339|AAEL005339|transcript|AAEL005339-RA|protein_coding|4/4|c.1005G>A|p.Ser335Ser|1185/2927|1005/2265|335/754||
supercont1.151:116675	supercont1.151	116675	T	C	chr2	240	AAEL005330	0.840426												7	21	20	2	38	21	1	0	18	10	C|synonymous_variant|LOW|AAEL005330|AAEL005330|transcript|AAEL005330-RA|protein_coding|19/20|c.3351A>G|p.Gly1117Gly|3673/4351|3351/3798|1117/1265||,C|upstream_gene_variant|MODIFIER|AAEL005339|AAEL005339|transcript|AAEL005339-RA|protein_coding||c.-5006A>G|||||4826|
supercont1.151:155552	supercont1.151	155552	G	A	chr2	240	AAEL005330	0.792586												4	22	20	2	42	26	2	0	18	4	A|synonymous_variant|LOW|AAEL005330|AAEL005330|transcript|AAEL005330-RA|protein_coding|6/20|c.690C>T|p.Ser230Ser|1012/4351|690/3798|230/1265||
supercont1.151:452729	supercont1.151	452729	A	G	chr2	240	AAEL005319		0.941318	1					0.969075					30	22	5	19	0	0	2	15	1	48	G|synonymous_variant|LOW|AAEL005319|AAEL005319|transcript|AAEL005319-RA|protein_coding|7/9|c.9150T>C|p.Asn3050Asn|9150/10903|9150/9918|3050/3305||WARNING_REF_DOES_NOT_MATCH_GENOME
supercont1.151:452760	supercont1.151	452760	A	G	chr2	240	AAEL005319		0.941318											17	2	17	3	48	13	22	3	17	0	G|intron_variant|MODIFIER|AAEL005319|AAEL005319|transcript|AAEL005319-RA|protein_coding|6/8|c.9128-9T>C||||||
supercont1.151:453020	supercont1.151	453020	C	A	chr2	240	AAEL005319		0.941318	0.973485										29	22	5	18	0	1	2	15	0	48	A|intron_variant|MODIFIER|AAEL005319|AAEL005319|transcript|AAEL005319-RA|protein_coding|6/8|c.9127+20G>T||||||
supercont1.151:453251	supercont1.151	453251	T	G	chr2	240	AAEL005319		0.941318	1					1					30	22	5	20	0	0	2	15	0	48	G|synonymous_variant|LOW|AAEL005319|AAEL005319|transcript|AAEL005319-RA|protein_coding|6/9|c.8916A>C|p.Gly2972Gly|8916/10903|8916/9918|2972/3305||WARNING_REF_DOES_NOT_MATCH_GENOME
supercont1.151:453479	supercont1.151	453479	T	C	chr2	240	AAEL005319		0.941318											5	2	15	8	48	25	22	5	10	0	C|synonymous_variant|LOW|AAEL005319|AAEL005319|transcript|AAEL005319-RA|protein_coding|6/9|c.8688A>G|p.Gln2896Gln|8688/10903|8688/9918|2896/3305||
supercont1.151:453590	supercont1.151	453590	C	A	chr2	240	AAEL005319		0.941318						0.936924					28	22	5	18	0	2	2	15	2	48	A|synonymous_variant|LOW|AAEL005319|AAEL005319|transcript|AAEL005319-RA|protein_coding|6/9|c.8577G>T|p.Val2859Val|8577/10903|8577/9918|2859/3305||WARNING_REF_DOES_NOT_MATCH_GENOME
supercont1.151:453593	supercont1.151	453593	T	C	chr2	240	AAEL005319		0.941318											7	2	15	10	48	23	22	5	10	0	C|synonymous_variant|LOW|AAEL005319|AAEL005319|transcript|AAEL005319-RA|protein_coding|6/9|c.8574A>G|p.Val2858Val|8574/10903|8574/9918|2858/3305||
supercont1.151:453776	supercont1.151	453776	C	A	chr2	240	AAEL005319		0.941318											8	2	18	12	48	20	22	2	8	0	A|synonymous_variant|LOW|AAEL005319|AAEL005319|transcript|AAEL005319-RA|protein_coding|6/9|c.8391G>T|p.Val2797Val|8391/10903|8391/9918|2797/3305||
supercont1.151:454823	supercont1.151	454823	C	T	chr2	240	AAEL005319		0.941318											25	2	17	9	48	5	22	3	11	0	T|synonymous_variant|LOW|AAEL005319|AAEL005319|transcript|AAEL005319-RA|protein_coding|5/9|c.7410G>A|p.Thr2470Thr|7410/10903|7410/9918|2470/3305||
supercont1.151:455519	supercont1.151	455519	T	C	chr2	240	AAEL005319			1										0	17	15	1	48	30	7	5	17	0	C|synonymous_variant|LOW|AAEL005319|AAEL005319|transcript|AAEL005319-RA|protein_coding|5/9|c.6714A>G|p.Glu2238Glu|6714/10903|6714/9918|2238/3305||
supercont1.151:455819	supercont1.151	455819	G	A	chr2	240	AAEL005319								0.936924					8	3	18	2	48	22	19	2	18	0	A|synonymous_variant|LOW|AAEL005319|AAEL005319|transcript|AAEL005319-RA|protein_coding|5/9|c.6414C>T|p.Gly2138Gly|6414/10903|6414/9918|2138/3305||
supercont1.151:455846	supercont1.151	455846	G	A	chr2	240	AAEL005319								0.936924					8	5	18	2	48	22	19	2	18	0	A|synonymous_variant|LOW|AAEL005319|AAEL005319|transcript|AAEL005319-RA|protein_coding|5/9|c.6387C>T|p.Thr2129Thr|6387/10903|6387/9918|2129/3305||
supercont1.151:456098	supercont1.151	456098	G	A	chr2	240	AAEL005319		0.941318	1					0.969075					30	22	5	19	0	0	2	15	1	48	A|synonymous_variant|LOW|AAEL005319|AAEL005319|transcript|AAEL005319-RA|protein_coding|5/9|c.6135C>T|p.Asn2045Asn|6135/10903|6135/9918|2045/3305||WARNING_REF_DOES_NOT_MATCH_GENOME
supercont1.151:456751	supercont1.151	456751	A	G	chr2	240	AAEL005319		0.941318											2	2	15	3	48	28	22	5	13	0	G|synonymous_variant|LOW|AAEL005319|AAEL005319|transcript|AAEL005319-RA|protein_coding|5/9|c.5482T>C|p.Leu1828Leu|5482/10903|5482/9918|1828/3305||
supercont1.151:456755	supercont1.151	456755	G	A	chr2	240	AAEL005319		0.941318											28	22	5	15	0	2	2	15	3	48	A|synonymous_variant|LOW|AAEL005319|AAEL005319|transcript|AAEL005319-RA|protein_coding|5/9|c.5478C>T|p.Asp1826Asp|5478/10903|5478/9918|1826/3305||WARNING_REF_DOES_NOT_MATCH_GENOME
supercont1.151:457229	supercont1.151	457229	A	G	chr2	240	AAEL005319			1										0	15	15	4	48	30	9	5	14	0	G|synonymous_variant|LOW|AAEL005319|AAEL005319|transcript|AAEL005319-RA|protein_coding|5/9|c.5004T>C|p.Ile1668Ile|5004/10903|5004/9918|1668/3305||
supercont1.151:459667	supercont1.151	459667	C	T	chr2	240	AAEL005319			0.973485										1	5	15	3	48	29	19	5	17	0	T|intron_variant|MODIFIER|AAEL005319|AAEL005319|transcript|AAEL005319-RA|protein_coding|2/8|c.4751-2062G>A||||||
supercont1.151:460024	supercont1.151	460024	C	T	chr2	240	AAEL005319		0.941318											17	2	20	9	48	13	22	0	11	0	T|intron_variant|MODIFIER|AAEL005319|AAEL005319|transcript|AAEL005319-RA|protein_coding|2/8|c.4750+2282G>A||||||
supercont1.151:460123	supercont1.151	460123	T	C	chr2	240	AAEL005319		0.941318											17	2	20	9	48	11	22	0	11	0	C|intron_variant|MODIFIER|AAEL005319|AAEL005319|transcript|AAEL005319-RA|protein_coding|2/8|c.4750+2183A>G||||||
supercont1.151:460141	supercont1.151	460141	A	C	chr2	240	AAEL005319		0.941318						0.969075					9	2	20	1	48	19	22	0	19	0	C|intron_variant|MODIFIER|AAEL005319|AAEL005319|transcript|AAEL005319-RA|protein_coding|2/8|c.4750+2165T>G||||||
supercont1.151:460144	supercont1.151	460144	C	T	chr2	240	AAEL005319		0.941318											17	2	20	8	48	11	22	0	12	0	T|intron_variant|MODIFIER|AAEL005319|AAEL005319|transcript|AAEL005319-RA|protein_coding|2/8|c.4750+2162G>A||||||
supercont1.151:460320	supercont1.151	460320	T	C	chr2	240	AAEL005319		0.941318	1					1					30	22	5	20	0	0	2	15	0	48	C|intron_variant|MODIFIER|AAEL005319|AAEL005319|transcript|AAEL005319-RA|protein_coding|2/8|c.4750+1986A>G||||||
supercont1.151:460411	supercont1.151	460411	C	A	chr2	240	AAEL005319		0.941318	1					1					30	22	5	20	0	0	2	15	0	48	A|intron_variant|MODIFIER|AAEL005319|AAEL005319|transcript|AAEL005319-RA|protein_coding|2/8|c.4750+1895G>T||||||
supercont1.151:461267	supercont1.151	461267	C	T	chr2	240	AAEL005319		0.941318											1	2	17	3	48	25	22	3	17	0	T|intron_variant|MODIFIER|AAEL005319|AAEL005319|transcript|AAEL005319-RA|protein_coding|2/8|c.4750+1039G>A||||||
supercont1.151:461696	supercont1.151	461696	G	A	chr2	240	AAEL005319		1	1					1					30	24	5	20	0	0	0	15	0	48	A|intron_variant|MODIFIER|AAEL005319|AAEL005319|transcript|AAEL005319-RA|protein_coding|2/8|c.4750+610C>T||||||
supercont1.151:462148	supercont1.151	462148	A	T	chr2	240	AAEL005319		1	1					0.936924					30	24	5	18	0	0	0	15	2	48	T|intron_variant|MODIFIER|AAEL005319|AAEL005319|transcript|AAEL005319-RA|protein_coding|2/8|c.4750+158T>A||||||
supercont1.151:462523	supercont1.151	462523	C	T	chr2	240	AAEL005319		0.970095											17	1	18	13	48	13	21	2	5	0	T|synonymous_variant|LOW|AAEL005319|AAEL005319|transcript|AAEL005319-RA|protein_coding|2/9|c.4533G>A|p.Glu1511Glu|4533/10903|4533/9918|1511/3305||
supercont1.151:463398	supercont1.151	463398	T	C	chr2	240	AAEL005319		0.941318	1					1					30	22	3	20	0	0	2	17	0	48	C|synonymous_variant|LOW|AAEL005319|AAEL005319|transcript|AAEL005319-RA|protein_coding|2/9|c.3658A>G|p.Val1220Val|3658/10903|3658/9918|1220/3305||WARNING_REF_DOES_NOT_MATCH_GENOME
supercont1.151:463431	supercont1.151	463431	C	T	chr2	240	AAEL005319		0.941318	1					1					30	22	3	20	0	0	2	17	0	48	T|synonymous_variant|LOW|AAEL005319|AAEL005319|transcript|AAEL005319-RA|protein_coding|2/9|c.3625G>A|p.Lys1209Lys|3625/10903|3625/9918|1209/3305||WARNING_REF_DOES_NOT_MATCH_GENOME
supercont1.151:463469	supercont1.151	463469	C	A	chr2	240	AAEL005319		0.941318	1					1					30	22	3	20	0	0	2	17	0	48	A|synonymous_variant|LOW|AAEL005319|AAEL005319|transcript|AAEL005319-RA|protein_coding|2/9|c.3587G>T|p.Leu1196Leu|3587/10903|3587/9918|1196/3305||WARNING_REF_DOES_NOT_MATCH_GENOME
supercont1.151:463692	supercont1.151	463692	T	G	chr2	240	AAEL005319		0.939232	1					1					30	20	3	20	0	0	2	17	0	48	G|synonymous_variant|LOW|AAEL005319|AAEL005319|transcript|AAEL005319-RA|protein_coding|2/9|c.3364A>C|p.Leu1122Leu|3364/10903|3364/9918|1122/3305||WARNING_REF_DOES_NOT_MATCH_GENOME
supercont1.151:495200	supercont1.151	495200	A	C	chr2	240	AAEL005338		0.941318						1					13	2	16	0	48	17	22	4	20	0	C|missense_variant|MODERATE|AAEL005338|AAEL005338|transcript|AAEL005338-RA|protein_coding|3/9|c.5664T>G|p.Asp1888Glu|5664/8884|5664/8040|1888/2679||,C|upstream_gene_variant|MODIFIER|AAEL005318|AAEL005318|transcript|AAEL005318-RA|protein_coding||c.-4958T>G|||||4958|
supercont1.151:495216	supercont1.151	495216	T	C	chr2	240	AAEL005338		0.941318						1					12	2	16	0	48	18	22	4	20	0	C|missense_variant|MODERATE|AAEL005338|AAEL005338|transcript|AAEL005338-RA|protein_coding|3/9|c.5648A>G|p.His1883Arg|5648/8884|5648/8040|1883/2679||,C|upstream_gene_variant|MODIFIER|AAEL005318|AAEL005318|transcript|AAEL005318-RA|protein_coding||c.-4974A>G|||||4974|
supercont1.151:499816	supercont1.151	499816	T	A	chr2	240	AAEL005338					1		1						30	24	0	18	22	0	0	20	2	26	A|synonymous_variant|LOW|AAEL005338|AAEL005338|transcript|AAEL005338-RA|protein_coding|3/9|c.1048A>T|p.Ser350Ser|1048/8884|1048/8040|350/2679||WARNING_REF_DOES_NOT_MATCH_GENOME
supercont1.151:551406	supercont1.151	551406	G	C	chr2	240	AAEL005324						0.83629							29	3	20	16	48	1	21	0	4	0	C|synonymous_variant|LOW|AAEL005324|AAEL005324|transcript|AAEL005324-RA|protein_coding|7/13|c.7584C>G|p.Leu2528Leu|8442/22227|7584/14571|2528/4856||
supercont1.151:759852	supercont1.151	759852	A	G	chr2	240	AAEL005317		0.941318											10	2	18	7	48	18	22	2	11	0	G|upstream_gene_variant|MODIFIER|AAEL005317|AAEL005317|transcript|AAEL005317-RB|protein_coding||c.-52T>C|||||52|,G|upstream_gene_variant|MODIFIER|AAEL005317|AAEL005317|transcript|AAEL005317-RA|protein_coding||c.-52T>C|||||52|WARNING_TRANSCRIPT_NO_STOP_CODON,G|intergenic_region|MODIFIER|AAEL005317-AAEL005323|AAEL005317-AAEL005323|intergenic_region|AAEL005317-AAEL005323|||n.759852A>G||||||
supercont1.151:828685	supercont1.151	828685	T	G	chr2	240	AAEL005323	0.768718												19	5	20	20	48	11	19	0	0	0	G|synonymous_variant|LOW|AAEL005323|AAEL005323|transcript|AAEL005323-RA|protein_coding|3/9|c.1672A>C|p.Arg558Arg|1672/4293|1672/4293|558/1430||WARNING_TRANSCRIPT_NO_START_CODON
supercont1.151:1232654	supercont1.151	1232654	G	A	chr2	240	AAEL018703	0.768718												24	5	20	20	48	6	19	0	0	0	A|missense_variant|MODERATE|AAEL018703|AAEL018703|transcript|AAEL018703-RA|protein_coding|2/2|c.370G>A|p.Ala124Thr|370/2062|370/2062|124/686||WARNING_TRANSCRIPT_MULTIPLE_STOP_CODONS,A|downstream_gene_variant|MODIFIER|AAEL018704|AAEL018704|transcript|AAEL018704-RA|protein_coding||c.*1035G>A|||||1035|WARNING_TRANSCRIPT_INCOMPLETE,A|downstream_gene_variant|MODIFIER|AAEL016367|AAEL016367|transcript|A…
supercont1.151:1916682	supercont1.151	1916682	G	A	chr2	240	AAEL017119-AAEL005322						0.83629							29	3	20	14	48	1	21	0	6	0	A|intergenic_region|MODIFIER|AAEL017119-AAEL005322|AAEL017119-AAEL005322|intergenic_region|AAEL017119-AAEL005322|||n.1916682G>A||||||
supercont1.151:2069368	supercont1.151	2069368	T	C	chr2	240	AAEL005315	0.792586					0.878322							29	2	18	18	43	1	22	2	2	5	C|splice_region_variant&intron_variant|LOW|AAEL005315|AAEL005315|transcript|AAEL005315-RA|protein_coding|3/3|c.616-4T>C||||||
supercont1.151:2069374	supercont1.151	2069374	T	C	chr2	240	AAEL005315	0.792586					0.878322							29	2	18	18	43	1	22	2	2	5	C|splice_region_variant&synonymous_variant|LOW|AAEL005315|AAEL005315|transcript|AAEL005315-RA|protein_coding|4/4|c.618T>C|p.Val206Val|618/804|618/804|206/267||WARNING_REF_DOES_NOT_MATCH_GENOME
supercont1.1514:6217	supercont1.1514	6217	T	A	unmapped	1204	AAEL015140	0.843935												8	22	12	3	31	22	0	8	17	17	A|missense_variant|MODERATE|AAEL015140|AAEL015140|transcript|AAEL015140-RA|protein_coding|2/2|c.356T>A|p.Phe119Tyr|356/471|356/471|119/156||,A|upstream_gene_variant|MODIFIER|AAEL015136|AAEL015136|transcript|AAEL015136-RA|protein_coding||c.-505T>A|||||480|
supercont1.1514:6648	supercont1.1514	6648	A	G	unmapped	1204	AAEL015136						0.845689							4	24	16	5	43	26	0	2	13	5	G|upstream_gene_variant|MODIFIER|AAEL015136|AAEL015136|transcript|AAEL015136-RA|protein_coding||c.-74A>G|||||49|,G|downstream_gene_variant|MODIFIER|AAEL015140|AAEL015140|transcript|AAEL015140-RA|protein_coding||c.*316A>G|||||316|,G|intergenic_region|MODIFIER|AAEL015140-AAEL015136|AAEL015140-AAEL015136|intergenic_region|AAEL015140-AAEL015136|||n.6648A>G||||||
supercont1.1517:57817	supercont1.1517	57817	T	C	unmapped	1205	AAEL015142			1					0.969075					0	14	20	1	48	30	10	0	19	0	C|synonymous_variant|LOW|AAEL015142|AAEL015142|transcript|AAEL015142-RA|protein_coding|4/6|c.789T>C|p.Ile263Ile|789/1996|789/1896|263/631||
supercont1.152:729033	supercont1.152	729033	G	T	unmapped	568	AAEL005347	0.792586												19	2	11	18	23	11	22	9	2	25	T|synonymous_variant|LOW|AAEL005347|AAEL005347|transcript|AAEL005347-RA|protein_coding|7/10|c.2151C>A|p.Gly717Gly|2151/2733|2151/2733|717/910||
supercont1.152:729093	supercont1.152	729093	T	A	unmapped	568	AAEL005347	0.792586												16	2	11	18	26	14	22	9	2	22	A|synonymous_variant|LOW|AAEL005347|AAEL005347|transcript|AAEL005347-RA|protein_coding|7/10|c.2091A>T|p.Thr697Thr|2091/2733|2091/2733|697/910||
supercont1.152:729357	supercont1.152	729357	G	A	unmapped	568	AAEL005347						0.878322							29	2	11	16	26	1	22	9	4	22	A|synonymous_variant|LOW|AAEL005347|AAEL005347|transcript|AAEL005347-RA|protein_coding|6/10|c.1888C>T|p.Leu630Leu|1888/2733|1888/2733|630/910||
supercont1.152:869519	supercont1.152	869519	G	A	unmapped	568	AAEL005345			1										0	13	17	3	40	24	3	3	11	0	A|intron_variant|MODIFIER|AAEL005345|AAEL005345|transcript|AAEL005345-RA|protein_coding|3/5|c.514+54C>T||||||
supercont1.152:869520	supercont1.152	869520	A	G	unmapped	568	AAEL005345			1										0	13	17	3	40	24	3	3	11	0	G|intron_variant|MODIFIER|AAEL005345|AAEL005345|transcript|AAEL005345-RA|protein_coding|3/5|c.514+53T>C||||||
supercont1.152:2031201	supercont1.152	2031201	C	G	unmapped	568	AAEL005352						0.836577							30	4	4	13	27	0	18	16	7	21	G|downstream_gene_variant|MODIFIER|AAEL005352|AAEL005352|transcript|AAEL005352-RA|protein_coding||c.*14G>C|||||14|,G|intron_variant|MODIFIER|AAEL018339|AAEL018339|transcript|AAEL018339-RA|protein_coding|3/6|c.1292-3176C>G||||||
supercont1.152:2031719	supercont1.152	2031719	G	T	unmapped	568	AAEL005352						0.920553				0.646272			2	24	20	15	43	26	0	0	5	1	T|synonymous_variant|LOW|AAEL005352|AAEL005352|transcript|AAEL005352-RA|protein_coding|1/1|c.201C>A|p.Gly67Gly|201/705|201/705|67/234||,T|intron_variant|MODIFIER|AAEL018339|AAEL018339|transcript|AAEL018339-RA|protein_coding|3/6|c.1292-2658G>T||||||
supercont1.153:1134421	supercont1.153	1134421	C	G	unmapped	569	AAEL005373									0.784831				16	9	5	9	47	14	15	15	11	1	G|synonymous_variant|LOW|AAEL005373|AAEL005373|transcript|AAEL005373-RA|protein_coding|1/5|c.90G>C|p.Leu30Leu|90/1239|90/1239|30/412||
supercont1.1530:5576	supercont1.1530	5576	T	C	unmapped	1210	AAEL015156	0.802062												19	24	20	4	48	11	0	0	16	0	C|synonymous_variant|LOW|AAEL015156|AAEL015156|transcript|AAEL015156-RA|protein_coding|3/3|c.744A>G|p.Pro248Pro|744/1463|744/849|248/282||
supercont1.1530:5630	supercont1.1530	5630	C	G	unmapped	1210	AAEL015156										0.659258			2	16	20	15	48	28	8	0	5	0	G|intron_variant|MODIFIER|AAEL015156|AAEL015156|transcript|AAEL015156-RA|protein_coding|2/2|c.713-23G>C||||||
supercont1.1530:5634	supercont1.1530	5634	C	A	unmapped	1210	AAEL015156										0.640662			30	24	20	8	48	0	0	0	12	0	A|intron_variant|MODIFIER|AAEL015156|AAEL015156|transcript|AAEL015156-RA|protein_coding|2/2|c.713-27G>T||||||
supercont1.1530:9625	supercont1.1530	9625	A	T	unmapped	1210	AAEL015156										0.738268			30	16	20	6	48	0	8	0	14	0	T|synonymous_variant|LOW|AAEL015156|AAEL015156|transcript|AAEL015156-RA|protein_coding|2/3|c.618T>A|p.Leu206Leu|618/1463|618/849|206/282||
supercont1.1530:9796	supercont1.1530	9796	G	A	unmapped	1210	AAEL015156										0.738268			30	15	20	6	48	0	9	0	14	0	A|synonymous_variant|LOW|AAEL015156|AAEL015156|transcript|AAEL015156-RA|protein_coding|2/3|c.447C>T|p.Ala149Ala|447/1463|447/849|149/282||
supercont1.1530:9826	supercont1.1530	9826	G	A	unmapped	1210	AAEL015156										0.738268			30	16	20	6	48	0	8	0	14	0	A|synonymous_variant|LOW|AAEL015156|AAEL015156|transcript|AAEL015156-RA|protein_coding|2/3|c.417C>T|p.Val139Val|417/1463|417/849|139/282||
supercont1.154:1832789	supercont1.154	1832789	A	C	chr2	241	AAEL005384	0.856052												6	24	17	3	43	24	0	3	17	5	C|synonymous_variant|LOW|AAEL005384|AAEL005384|transcript|AAEL005384-RA|protein_coding|4/5|c.1404A>C|p.Ala468Ala|1461/4160|1404/4029|468/1342||
supercont1.154:1832915	supercont1.154	1832915	T	A	chr2	241	AAEL005384			1										0	8	18	0	48	30	16	0	18	0	A|missense_variant|MODERATE|AAEL005384|AAEL005384|transcript|AAEL005384-RA|protein_coding|4/5|c.1530T>A|p.Ser510Arg|1587/4160|1530/4029|510/1342||
supercont1.154:1834600	supercont1.154	1834600	A	G	chr2	241	AAEL005384	0.75346												8	24	20	5	48	22	0	0	15	0	G|missense_variant|MODERATE|AAEL005384|AAEL005384|transcript|AAEL005384-RA|protein_coding|4/5|c.3215A>G|p.Lys1072Arg|3272/4160|3215/4029|1072/1342||
supercont1.154:1888976	supercont1.154	1888976	C	T	chr2	241	AAEL005380							1						30	19	0	18	8	0	5	20	2	40	T|3_prime_UTR_variant|MODIFIER|AAEL005380|AAEL005380|transcript|AAEL005380-RA|protein_coding|3/3|c.*7G>A|||||7|WARNING_REF_DOES_NOT_MATCH_GENOME
supercont1.154:1889100	supercont1.154	1889100	T	C	chr2	241	AAEL005380	0.904176					1	1						0	24	20	2	45	30	0	0	18	3	C|synonymous_variant|LOW|AAEL005380|AAEL005380|transcript|AAEL005380-RA|protein_coding|3/3|c.7464A>G|p.Lys2488Lys|7516/8727|7464/7581|2488/2526||
supercont1.154:1889220	supercont1.154	1889220	G	A	chr2	241	AAEL005380						0.883455	1						0	21	20	2	43	30	3	0	18	5	A|synonymous_variant|LOW|AAEL005380|AAEL005380|transcript|AAEL005380-RA|protein_coding|3/3|c.7344C>T|p.Arg2448Arg|7396/8727|7344/7581|2448/2526||
supercont1.154:1906608	supercont1.154	1906608	C	T	chr2	241	AAEL005380				1			1						30	17	0	20	8	0	7	20	0	38	T|synonymous_variant|LOW|AAEL005380|AAEL005380|transcript|AAEL005380-RA|protein_coding|1/3|c.6009G>A|p.Thr2003Thr|6061/8727|6009/7581|2003/2526||WARNING_REF_DOES_NOT_MATCH_GENOME
supercont1.154:1907316	supercont1.154	1907316	G	A	chr2	241	AAEL005380				1			1						30	17	0	20	8	0	7	20	0	40	A|synonymous_variant|LOW|AAEL005380|AAEL005380|transcript|AAEL005380-RA|protein_coding|1/3|c.5301C>T|p.Asp1767Asp|5353/8727|5301/7581|1767/2526||WARNING_REF_DOES_NOT_MATCH_GENOME
supercont1.154:1907501	supercont1.154	1907501	A	G	chr2	241	AAEL005380				1			1						30	17	0	20	8	0	7	20	0	40	G|synonymous_variant|LOW|AAEL005380|AAEL005380|transcript|AAEL005380-RA|protein_coding|1/3|c.5116T>C|p.Leu1706Leu|5168/8727|5116/7581|1706/2526||WARNING_REF_DOES_NOT_MATCH_GENOME
supercont1.154:1908366	supercont1.154	1908366	G	A	chr2	241	AAEL005380				1			1						30	17	0	20	8	0	7	20	0	40	A|synonymous_variant|LOW|AAEL005380|AAEL005380|transcript|AAEL005380-RA|protein_coding|1/3|c.4251C>T|p.Ser1417Ser|4303/8727|4251/7581|1417/2526||WARNING_REF_DOES_NOT_MATCH_GENOME
supercont1.154:1908804	supercont1.154	1908804	C	A	chr2	241	AAEL005380							1						30	17	0	18	8	0	7	20	0	40	A|synonymous_variant|LOW|AAEL005380|AAEL005380|transcript|AAEL005380-RA|protein_coding|1/3|c.3813G>T|p.Pro1271Pro|3865/8727|3813/7581|1271/2526||WARNING_REF_DOES_NOT_MATCH_GENOME
supercont1.154:1909971	supercont1.154	1909971	T	A	chr2	241	AAEL005380				1			1						30	17	0	20	8	0	7	20	0	40	A|synonymous_variant|LOW|AAEL005380|AAEL005380|transcript|AAEL005380-RA|protein_coding|1/3|c.2646A>T|p.Pro882Pro|2698/8727|2646/7581|882/2526||WARNING_REF_DOES_NOT_MATCH_GENOME
supercont1.154:1910222	supercont1.154	1910222	T	C	chr2	241	AAEL005380							1						30	17	0	18	7	0	7	20	0	39	C|synonymous_variant|LOW|AAEL005380|AAEL005380|transcript|AAEL005380-RA|protein_coding|1/3|c.2395A>G|p.Ala799Ala|2447/8727|2395/7581|799/2526||WARNING_REF_DOES_NOT_MATCH_GENOME
supercont1.154:1910826	supercont1.154	1910826	G	A	chr2	241	AAEL005380				1			1						30	17	0	20	8	0	7	20	0	40	A|synonymous_variant|LOW|AAEL005380|AAEL005380|transcript|AAEL005380-RA|protein_coding|1/3|c.1791C>T|p.Ser597Ser|1843/8727|1791/7581|597/2526||WARNING_REF_DOES_NOT_MATCH_GENOME
supercont1.154:1913109	supercont1.154	1913109	C	A	chr2	241	AAEL005380							1						30	17	0	19	6	0	7	20	1	42	A|upstream_gene_variant|MODIFIER|AAEL005380|AAEL005380|transcript|AAEL005380-RA|protein_coding||c.-493G>T|||||441|,A|intergenic_region|MODIFIER|AAEL005380-AAEL005378|AAEL005380-AAEL005378|intergenic_region|AAEL005380-AAEL005378|||n.1913109C>A||||||
supercont1.154:1960168	supercont1.154	1960168	C	T	chr2	241	AAEL005378						0.883455	1						0	21	20	3	41	30	3	0	17	7	T|intron_variant|MODIFIER|AAEL005378|AAEL005378|transcript|AAEL005378-RA|protein_coding|8/13|c.5271+1055G>A||||||
supercont1.154:1961295	supercont1.154	1961295	G	A	chr2	241	AAEL005378				1			1						30	17	0	20	7	0	7	20	0	41	A|synonymous_variant|LOW|AAEL005378|AAEL005378|transcript|AAEL005378-RA|protein_coding|8/14|c.5199C>T|p.Thr1733Thr|5999/10521|5199/8286|1733/2761||WARNING_REF_DOES_NOT_MATCH_GENOME
supercont1.155:398206	supercont1.155	398206	G	A	chr1	83	AAEL005416										0.61549			8	14	20	19	31	22	10	0	1	17	A|synonymous_variant|LOW|AAEL005416|AAEL005416|transcript|AAEL005416-RA|protein_coding|3/4|c.3036G>A|p.Leu1012Leu|4088/6228|3036/4857|1012/1618||
supercont1.155:499054	supercont1.155	499054	G	A	chr1	83	AAEL005406						0.923737							2	24	20	14	31	28	0	0	6	17	A|5_prime_UTR_variant|MODIFIER|AAEL005406|AAEL005406|transcript|AAEL005406-RA|protein_coding|1/4|c.-6C>T|||||6|,A|upstream_gene_variant|MODIFIER|AAEL005415|AAEL005415|transcript|AAEL005415-RA|protein_coding||c.-2198G>A|||||2026|
supercont1.155:628025	supercont1.155	628025	C	T	chr1	83	AAEL005407				0.947368									28	17	1	20	20	2	7	19	0	28	T|synonymous_variant|LOW|AAEL005407|AAEL005407|transcript|AAEL005407-RC|protein_coding|3/3|c.507C>T|p.Val169Val|854/1694|507/966|169/321||WARNING_REF_DOES_NOT_MATCH_GENOME
supercont1.155:628085	supercont1.155	628085	C	T	chr1	83	AAEL005407				0.947368									28	17	1	20	21	2	7	19	0	27	T|synonymous_variant|LOW|AAEL005407|AAEL005407|transcript|AAEL005407-RC|protein_coding|3/3|c.567C>T|p.Phe189Phe|914/1694|567/966|189/321||WARNING_REF_DOES_NOT_MATCH_GENOME
supercont1.155:628202	supercont1.155	628202	G	A	chr1	83	AAEL005407				0.947368									28	17	1	20	21	2	7	19	0	27	A|synonymous_variant|LOW|AAEL005407|AAEL005407|transcript|AAEL005407-RC|protein_coding|3/3|c.684G>A|p.Lys228Lys|1031/1694|684/966|228/321||WARNING_REF_DOES_NOT_MATCH_GENOME
supercont1.155:846717	supercont1.155	846717	G	T	chr1	83	AAEL005400				0.947368									22	20	0	19	12	8	2	20	1	36	T|intron_variant|MODIFIER|AAEL005400|AAEL005400|transcript|AAEL005400-RA|protein_coding|6/6|c.1266+65C>A||||||,T|intron_variant|MODIFIER|AAEL005400|AAEL005400|transcript|AAEL005400-RB|protein_coding|6/6|c.1228+94C>A||||||,T|intron_variant|MODIFIER|AAEL005400|AAEL005400|transcript|AAEL005400-RD|protein_coding|6/6|c.1237+94C>A||||||,T|intron_variant|MODIFIER|AAEL005400|AAEL005400|transcript|AAEL005…
supercont1.155:847211	supercont1.155	847211	C	T	chr1	83	AAEL005400				0.947368									30	22	1	20	36	0	2	19	0	12	T|synonymous_variant|LOW|AAEL005400|AAEL005400|transcript|AAEL005400-RA|protein_coding|5/7|c.996G>A|p.Arg332Arg|1148/3026|996/1332|332/443||,T|synonymous_variant|LOW|AAEL005400|AAEL005400|transcript|AAEL005400-RB|protein_coding|5/7|c.987G>A|p.Arg329Arg|1139/2402|987/1305|329/434||,T|synonymous_variant|LOW|AAEL005400|AAEL005400|transcript|AAEL005400-RD|protein_coding|5/7|c.996G>A|p.Arg332Arg|1148/…
supercont1.155:1484441	supercont1.155	1484441	C	G	chr1	83	AAEL005401						0.922512							30	2	16	17	20	0	22	4	3	28	G|missense_variant|MODERATE|AAEL005401|AAEL005401|transcript|AAEL005401-RA|protein_coding|2/4|c.215G>C|p.Gly72Ala|514/1645|215/924|72/307||,G|missense_variant|MODERATE|AAEL005401|AAEL005401|transcript|AAEL005401-RB|protein_coding|2/4|c.119G>C|p.Gly40Ala|332/1189|119/828|40/275||
supercont1.155:1700534	supercont1.155	1700534	G	A	chr1	83	AAEL005422						0.842537							4	24	15	11	46	24	0	5	9	2	A|5_prime_UTR_variant|MODIFIER|AAEL005422|AAEL005422|transcript|AAEL005422-RA|protein_coding|2/8|c.-38C>T|||||38|
supercont1.156:51937	supercont1.156	51937	T	C	chr1	19	AAEL005441								0.936924					6	6	17	2	48	24	18	3	18	0	C|synonymous_variant|LOW|AAEL005441|AAEL005441|transcript|AAEL005441-RA|protein_coding|9/9|c.2664T>C|p.Gly888Gly|2664/2847|2664/2847|888/948||WARNING_TRANSCRIPT_NO_START_CODON
supercont1.156:119642	supercont1.156	119642	G	A	chr1	19	AAEL005438					0.952174								14	0	19	4	38	14	24	1	16	10	A|synonymous_variant|LOW|AAEL005438|AAEL005438|transcript|AAEL005438-RA|protein_coding|1/4|c.1048C>T|p.Leu350Leu|1348/2980|1048/2595|350/864||
supercont1.156:119703	supercont1.156	119703	G	C	chr1	19	AAEL005438					0.952174								21	24	1	16	10	7	0	19	4	38	C|synonymous_variant|LOW|AAEL005438|AAEL005438|transcript|AAEL005438-RA|protein_coding|1/4|c.987C>G|p.Ala329Ala|1287/2980|987/2595|329/864||WARNING_REF_DOES_NOT_MATCH_GENOME
supercont1.156:457824	supercont1.156	457824	C	A	chr1	19	AAEL005444				0.947368	0.952174				0.812233				30	24	1	20	43	0	0	19	0	5	A|3_prime_UTR_variant|MODIFIER|AAEL005444|AAEL005444|transcript|AAEL005444-RA|protein_coding|4/4|c.*69G>T|||||351|WARNING_REF_DOES_NOT_MATCH_GENOME
supercont1.156:457924	supercont1.156	457924	G	A	chr1	19	AAEL005444									0.776002				22	5	1	11	40	8	19	19	9	6	A|intron_variant|MODIFIER|AAEL005444|AAEL005444|transcript|AAEL005444-RA|protein_coding|3/3|c.*10-41C>T||||||
supercont1.156:458330	supercont1.156	458330	G	T	chr1	19	AAEL005444									0.753723				19	16	1	11	41	11	8	19	9	7	T|synonymous_variant|LOW|AAEL005444|AAEL005444|transcript|AAEL005444-RA|protein_coding|3/4|c.319C>A|p.Met107Met|493/1269|319/474|107/157||WARNING_REF_DOES_NOT_MATCH_GENOME
supercont1.156:458361	supercont1.156	458361	C	T	chr1	19	AAEL005444									0.782687				18	16	1	11	42	12	8	19	9	6	T|synonymous_variant|LOW|AAEL005444|AAEL005444|transcript|AAEL005444-RA|protein_coding|3/4|c.288G>A|p.Leu96Leu|462/1269|288/474|96/157||WARNING_REF_DOES_NOT_MATCH_GENOME
supercont1.156:510491	supercont1.156	510491	C	T	chr1	19	AAEL005437				0.947368									29	21	0	19	9	1	3	20	1	39	T|synonymous_variant|LOW|AAEL005437|AAEL005437|transcript|AAEL005437-RA|protein_coding|6/16|c.945G>A|p.Leu315Leu|1501/4316|945/3597|315/1198||WARNING_REF_DOES_NOT_MATCH_GENOME
supercont1.156:531649	supercont1.156	531649	C	T	chr1	19	AAEL005437				0.947368									29	21	0	19	9	1	3	20	1	39	T|synonymous_variant|LOW|AAEL005437|AAEL005437|transcript|AAEL005437-RA|protein_coding|4/16|c.570G>A|p.Leu190Leu|1126/4316|570/3597|190/1198||WARNING_REF_DOES_NOT_MATCH_GENOME
supercont1.156:835700	supercont1.156	835700	A	G	chr1	19	AAEL017015				0.947368			1						0	19	20	1	46	28	5	0	19	2	G|synonymous_variant|LOW|AAEL017015|AAEL017015|transcript|AAEL017015-RA|protein_coding|2/2|c.312T>C|p.Gly104Gly|438/1437|312/870|104/289||
supercont1.156:1710622	supercont1.156	1710622	A	T	chr1	19	AAEL005436					1								27	22	0	18	12	3	0	20	2	36	T|synonymous_variant|LOW|AAEL005436|AAEL005436|transcript|AAEL005436-RA|protein_coding|2/2|c.654A>T|p.Thr218Thr|898/1799|654/1410|218/469||WARNING_REF_DOES_NOT_MATCH_GENOME
supercont1.156:1711118	supercont1.156	1711118	C	T	chr1	19	AAEL005436					1		1						30	24	0	17	12	0	0	20	3	36	T|synonymous_variant|LOW|AAEL005436|AAEL005436|transcript|AAEL005436-RA|protein_coding|2/2|c.1150C>T|p.Ser384Ser|1394/1799|1150/1410|384/469||WARNING_REF_DOES_NOT_MATCH_GENOME
supercont1.157:379113	supercont1.157	379113	C	T	chr2	242	AAEL005455										0.668151			29	16	20	6	41	1	8	0	14	7	T|synonymous_variant|LOW|AAEL005455|AAEL005455|transcript|AAEL005455-RA|protein_coding|4/7|c.723C>T|p.Ser241Ser|883/2516|723/1998|241/665||
supercont1.157:379143	supercont1.157	379143	T	C	chr2	242	AAEL005455										0.618002			29	16	20	7	48	1	8	0	13	0	C|synonymous_variant|LOW|AAEL005455|AAEL005455|transcript|AAEL005455-RA|protein_coding|4/7|c.753T>C|p.Ser251Ser|913/2516|753/1998|251/665||
supercont1.157:379784	supercont1.157	379784	A	G	chr2	242	AAEL005455				1			1						30	8	0	20	13	0	16	20	0	35	G|synonymous_variant|LOW|AAEL005455|AAEL005455|transcript|AAEL005455-RA|protein_coding|5/7|c.1335A>G|p.Gln445Gln|1495/2516|1335/1998|445/665||
supercont1.157:379802	supercont1.157	379802	T	C	chr2	242	AAEL005455				1									2	16	20	0	35	28	8	0	20	13	C|synonymous_variant|LOW|AAEL005455|AAEL005455|transcript|AAEL005455-RA|protein_coding|5/7|c.1353T>C|p.Phe451Phe|1513/2516|1353/1998|451/665||WARNING_REF_DOES_NOT_MATCH_GENOME
supercont1.157:380234	supercont1.157	380234	A	G	chr2	242	AAEL005455										0.668151			29	16	20	6	48	1	8	0	14	0	G|synonymous_variant|LOW|AAEL005455|AAEL005455|transcript|AAEL005455-RA|protein_coding|6/7|c.1437A>G|p.Glu479Glu|1597/2516|1437/1998|479/665||
supercont1.157:1475537	supercont1.157	1475537	G	A	chr2	242	AAEL005450							1						30	12	0	19	12	0	10	20	1	36	A|synonymous_variant|LOW|AAEL005450|AAEL005450|transcript|AAEL005450-RA|protein_coding|3/4|c.3830C>T|p.Val1277Val|4009/5277|3830/4278|1277/1425||WARNING_REF_DOES_NOT_MATCH_GENOME
supercont1.157:1476515	supercont1.157	1476515	C	T	chr2	242	AAEL005450							1						30	12	0	19	12	0	12	20	1	36	T|synonymous_variant|LOW|AAEL005450|AAEL005450|transcript|AAEL005450-RA|protein_coding|3/4|c.2852G>A|p.Gln951Gln|3031/5277|2852/4278|951/1425||WARNING_REF_DOES_NOT_MATCH_GENOME
supercont1.157:1476615	supercont1.157	1476615	C	A	chr2	242	AAEL005450							1						30	12	0	19	12	0	12	20	1	34	A|synonymous_variant|LOW|AAEL005450|AAEL005450|transcript|AAEL005450-RA|protein_coding|3/4|c.2752G>T|p.Cys918Cys|2931/5277|2752/4278|918/1425||WARNING_REF_DOES_NOT_MATCH_GENOME
supercont1.157:1476721	supercont1.157	1476721	A	T	chr2	242	AAEL005450							1						30	12	0	19	12	0	12	20	1	36	T|synonymous_variant|LOW|AAEL005450|AAEL005450|transcript|AAEL005450-RA|protein_coding|3/4|c.2646T>A|p.Val882Val|2825/5277|2646/4278|882/1425||WARNING_REF_DOES_NOT_MATCH_GENOME
supercont1.157:1476871	supercont1.157	1476871	A	T	chr2	242	AAEL005450							1						30	12	0	19	12	0	12	20	1	36	T|synonymous_variant|LOW|AAEL005450|AAEL005450|transcript|AAEL005450-RA|protein_coding|3/4|c.2496T>A|p.Val832Val|2675/5277|2496/4278|832/1425||WARNING_REF_DOES_NOT_MATCH_GENOME
supercont1.157:1476980	supercont1.157	1476980	T	G	chr2	242	AAEL005450							1						30	12	0	19	12	0	12	20	1	36	G|synonymous_variant|LOW|AAEL005450|AAEL005450|transcript|AAEL005450-RA|protein_coding|3/4|c.2387A>C|p.Ala796Ala|2566/5277|2387/4278|796/1425||WARNING_REF_DOES_NOT_MATCH_GENOME
supercont1.157:1478926	supercont1.157	1478926	C	T	chr2	242	AAEL005450							1						30	12	0	19	12	0	12	20	1	36	T|synonymous_variant|LOW|AAEL005450|AAEL005450|transcript|AAEL005450-RA|protein_coding|3/4|c.441G>A|p.Leu147Leu|620/5277|441/4278|147/1425||WARNING_REF_DOES_NOT_MATCH_GENOME
supercont1.157:1495044	supercont1.157	1495044	T	G	chr2	242	AAEL005450							1						30	12	0	19	12	0	12	20	1	36	G|upstream_gene_variant|MODIFIER|AAEL005450|AAEL005450|transcript|AAEL005450-RA|protein_coding||c.-3731A>C|||||3552|,G|upstream_gene_variant|MODIFIER|AAEL005449|AAEL005449|transcript|AAEL005449-RA|protein_coding||c.-12T>G|||||12|,G|intergenic_region|MODIFIER|AAEL005450-AAEL005449|AAEL005450-AAEL005449|intergenic_region|AAEL005450-AAEL005449|||n.1495044T>G||||||
supercont1.157:1536299	supercont1.157	1536299	C	T	chr2	242	AAEL005457							1						30	12	0	19	12	0	12	20	1	36	T|synonymous_variant|LOW|AAEL005457|AAEL005457|transcript|AAEL005457-RA|protein_coding|2/4|c.252C>T|p.Val84Val|395/1511|252/990|84/329||WARNING_REF_DOES_NOT_MATCH_GENOME,T|upstream_gene_variant|MODIFIER|AAEL005445|AAEL005445|transcript|AAEL005445-RA|protein_coding||c.-2001G>A|||||1855|
supercont1.157:1536485	supercont1.157	1536485	C	G	chr2	242	AAEL005457							1						30	12	0	18	12	0	12	20	2	36	G|synonymous_variant|LOW|AAEL005457|AAEL005457|transcript|AAEL005457-RA|protein_coding|2/4|c.438C>G|p.Pro146Pro|581/1511|438/990|146/329||WARNING_REF_DOES_NOT_MATCH_GENOME,G|upstream_gene_variant|MODIFIER|AAEL005445|AAEL005445|transcript|AAEL005445-RA|protein_coding||c.-2187G>C|||||2041|
supercont1.157:1727652	supercont1.157	1727652	G	A	chr2	242	AAEL005451							1						30	12	0	19	18	0	12	20	1	30	A|intron_variant|MODIFIER|AAEL005451|AAEL005451|transcript|AAEL005451-RA|protein_coding|1/1|c.-1-26G>A||||||
supercont1.157:1815206	supercont1.157	1815206	C	G	chr2	242	AAEL018341										0.82786			30	12	20	4	35	0	12	0	16	5	G|intron_variant|MODIFIER|AAEL018341|AAEL018341|transcript|AAEL018341-RA|protein_coding|16/17|c.1902+20G>C||||||
supercont1.157:1815387	supercont1.157	1815387	G	A	chr2	242	AAEL018341										0.783316			30	14	20	5	35	0	8	0	15	5	A|intron_variant|MODIFIER|AAEL018341|AAEL018341|transcript|AAEL018341-RA|protein_coding|15/17|c.1796+56C>T||||||
supercont1.157:1815391	supercont1.157	1815391	T	C	chr2	242	AAEL018341										0.761631			6	24	20	20	48	24	0	0	0	0	C|intron_variant|MODIFIER|AAEL018341|AAEL018341|transcript|AAEL018341-RA|protein_coding|15/17|c.1796+52A>G||||||
supercont1.157:1829755	supercont1.157	1829755	A	C	chr2	242	AAEL018341										0.687688			8	24	20	20	40	22	0	0	0	0	C|intron_variant|MODIFIER|AAEL018341|AAEL018341|transcript|AAEL018341-RA|protein_coding|12/17|c.1407+10T>G||||||
supercont1.157:1829804	supercont1.157	1829804	A	C	chr2	242	AAEL018341							1						30	12	0	19	18	0	12	20	1	30	C|synonymous_variant|LOW|AAEL018341|AAEL018341|transcript|AAEL018341-RA|protein_coding|12/18|c.1368T>G|p.Pro456Pro|1387/3195|1368/2286|456/761||WARNING_REF_DOES_NOT_MATCH_GENOME
supercont1.157:1829930	supercont1.157	1829930	A	T	chr2	242	AAEL018341										0.7243			7	24	20	20	40	23	0	0	0	0	T|splice_region_variant&intron_variant|LOW|AAEL018341|AAEL018341|transcript|AAEL018341-RA|protein_coding|11/17|c.1250-8T>A||||||
supercont1.157:1829932	supercont1.157	1829932	G	T	chr2	242	AAEL018341										0.716468			28	12	20	4	35	2	12	0	16	5	T|intron_variant|MODIFIER|AAEL018341|AAEL018341|transcript|AAEL018341-RA|protein_coding|11/17|c.1250-10C>A||||||
supercont1.157:1829944	supercont1.157	1829944	A	G	chr2	242	AAEL018341										0.7243			7	24	20	20	48	23	0	0	0	0	G|intron_variant|MODIFIER|AAEL018341|AAEL018341|transcript|AAEL018341-RA|protein_coding|11/17|c.1250-22T>C||||||
supercont1.157:1829983	supercont1.157	1829983	A	G	chr2	242	AAEL018341										0.716468			28	11	20	4	36	2	13	0	16	12	G|intron_variant|MODIFIER|AAEL018341|AAEL018341|transcript|AAEL018341-RA|protein_coding|11/17|c.1250-61T>C||||||
supercont1.157:1830024	supercont1.157	1830024	C	T	chr2	242	AAEL018341										0.7243			7	24	20	20	48	23	0	0	0	0	T|intron_variant|MODIFIER|AAEL018341|AAEL018341|transcript|AAEL018341-RA|protein_coding|11/17|c.1249+37G>A||||||
supercont1.157:1830025	supercont1.157	1830025	C	T	chr2	242	AAEL018341										0.716468			28	11	20	4	43	2	13	0	16	5	T|intron_variant|MODIFIER|AAEL018341|AAEL018341|transcript|AAEL018341-RA|protein_coding|11/17|c.1249+36G>A||||||
supercont1.157:1830048	supercont1.157	1830048	A	T	chr2	242	AAEL018341										0.957929			30	12	20	1	43	0	12	0	19	5	T|intron_variant|MODIFIER|AAEL018341|AAEL018341|transcript|AAEL018341-RA|protein_coding|11/17|c.1249+13T>A||||||
supercont1.157:1830086	supercont1.157	1830086	C	T	chr2	242	AAEL018341										0.82786			30	10	20	4	43	0	12	0	16	5	T|synonymous_variant|LOW|AAEL018341|AAEL018341|transcript|AAEL018341-RA|protein_coding|11/18|c.1224G>A|p.Lys408Lys|1243/3195|1224/2286|408/761||
supercont1.157:1859003	supercont1.157	1859003	G	T	chr2	242	AAEL018341										0.799663			5	24	20	20	48	25	0	0	0	0	T|intron_variant|MODIFIER|AAEL018341|AAEL018341|transcript|AAEL018341-RA|protein_coding|9/17|c.1016+28C>A||||||
supercont1.157:1859131	supercont1.157	1859131	T	C	chr2	242	AAEL018341										0.767932			2	16	13	17	40	28	8	7	3	0	C|missense_variant|MODERATE|AAEL018341|AAEL018341|transcript|AAEL018341-RA|protein_coding|9/18|c.916A>G|p.Ile306Val|935/3195|916/2286|306/761||
supercont1.157:1859137	supercont1.157	1859137	C	T	chr2	242	AAEL018341										0.799663			5	24	20	20	48	25	0	0	0	0	T|missense_variant|MODERATE|AAEL018341|AAEL018341|transcript|AAEL018341-RA|protein_coding|9/18|c.910G>A|p.Val304Met|929/3195|910/2286|304/761||
supercont1.157:1859141	supercont1.157	1859141	T	A	chr2	242	AAEL018341										0.669166			4	16	13	17	35	26	8	7	3	13	A|synonymous_variant|LOW|AAEL018341|AAEL018341|transcript|AAEL018341-RA|protein_coding|9/18|c.906A>T|p.Ala302Ala|925/3195|906/2286|302/761||
supercont1.157:1906122	supercont1.157	1906122	A	G	chr2	242	AAEL018341										0.871835			0	19	18	17	35	30	5	2	3	9	G|intron_variant|MODIFIER|AAEL018341|AAEL018341|transcript|AAEL018341-RA|protein_coding|7/17|c.847+13T>C||||||
supercont1.157:1906139	supercont1.157	1906139	T	C	chr2	242	AAEL018341										0.871835			0	19	18	17	35	30	5	2	3	9	C|synonymous_variant|LOW|AAEL018341|AAEL018341|transcript|AAEL018341-RA|protein_coding|7/18|c.843A>G|p.Leu281Leu|862/3195|843/2286|281/761||
supercont1.157:1906244	supercont1.157	1906244	C	G	chr2	242	AAEL018341			0.973485			0.961674				0.958594			1	24	20	20	48	29	0	0	0	0	G|synonymous_variant|LOW|AAEL018341|AAEL018341|transcript|AAEL018341-RA|protein_coding|7/18|c.738G>C|p.Arg246Arg|757/3195|738/2286|246/761||
supercont1.157:1906268	supercont1.157	1906268	C	T	chr2	242	AAEL018341						0.886197				0.877783			3	24	20	20	48	27	0	0	0	0	T|synonymous_variant|LOW|AAEL018341|AAEL018341|transcript|AAEL018341-RA|protein_coding|7/18|c.714G>A|p.Thr238Thr|733/3195|714/2286|238/761||
supercont1.157:1906358	supercont1.157	1906358	T	G	chr2	242	AAEL018341			1			1				0.871835			0	24	18	17	36	30	0	2	3	0	G|intron_variant|MODIFIER|AAEL018341|AAEL018341|transcript|AAEL018341-RA|protein_coding|6/17|c.681-57A>C||||||
supercont1.157:1916547	supercont1.157	1916547	G	A	chr2	242	AAEL018341						0.961674				0.958594			1	24	18	20	36	29	0	2	0	12	A|synonymous_variant|LOW|AAEL018341|AAEL018341|transcript|AAEL018341-RA|protein_coding|6/18|c.676C>T|p.Leu226Leu|695/3195|676/2286|226/761||
supercont1.157:1916610	supercont1.157	1916610	C	T	chr2	242	AAEL018341										0.616718			10	24	20	20	35	20	0	0	0	11	T|missense_variant|MODERATE|AAEL018341|AAEL018341|transcript|AAEL018341-RA|protein_coding|6/18|c.613G>A|p.Val205Ile|632/3195|613/2286|205/761||
supercont1.157:1916714	supercont1.157	1916714	A	G	chr2	242	AAEL018341										0.871835			0	19	18	17	35	30	5	2	3	13	G|intron_variant|MODIFIER|AAEL018341|AAEL018341|transcript|AAEL018341-RA|protein_coding|5/17|c.527-18T>C||||||
supercont1.157:1916754	supercont1.157	1916754	T	C	chr2	242	AAEL018341										0.616718			10	24	20	20	48	20	0	0	0	0	C|intron_variant|MODIFIER|AAEL018341|AAEL018341|transcript|AAEL018341-RA|protein_coding|5/17|c.527-58A>G||||||
supercont1.1577:33017	supercont1.1577	33017	C	T	unmapped	1217	AAEL015201						0.844217							30	4	18	19	19	0	20	2	1	29	T|synonymous_variant|LOW|AAEL015201|AAEL015201|transcript|AAEL015201-RA|protein_coding|5/9|c.586C>T|p.Ser196Ser|1068/2920|586/1749|196/582||WARNING_REF_DOES_NOT_MATCH_GENOME,T|downstream_gene_variant|MODIFIER|AAEL015202|AAEL015202|transcript|AAEL015202-RA|protein_coding||c.*1859G>A|||||1859|
supercont1.1577:33027	supercont1.1577	33027	T	C	unmapped	1217	AAEL015201						0.878322							1	22	10	5	40	29	2	10	15	8	C|missense_variant|MODERATE|AAEL015201|AAEL015201|transcript|AAEL015201-RA|protein_coding|5/9|c.596T>C|p.Leu199Ser|1078/2920|596/1749|199/582||,C|downstream_gene_variant|MODIFIER|AAEL015202|AAEL015202|transcript|AAEL015202-RA|protein_coding||c.*1849A>G|||||1849|
supercont1.158:1550536	supercont1.158	1550536	A	C	chr3	493	AAEL005474		0.941318											6	2	20	5	48	22	22	0	15	0	C|intron_variant|MODIFIER|AAEL005474|AAEL005474|transcript|AAEL005474-RA|protein_coding|3/3|c.419+30A>C||||||
supercont1.158:1660496	supercont1.158	1660496	C	T	chr3	493	AAEL005463					0.95255								4	1	20	3	46	26	23	0	17	2	T|intron_variant|MODIFIER|AAEL005463|AAEL005463|transcript|AAEL005463-RA|protein_coding|9/11|c.702+23G>A||||||
supercont1.159:852454	supercont1.159	852454	G	A	chr3	381	AAEL017201			0.973485										1	4	20	4	48	29	20	0	16	0	A|synonymous_variant|LOW|AAEL017201|AAEL017201|transcript|AAEL017201-RA|protein_coding|1/3|c.76C>T|p.Leu26Leu|76/1242|76/1242|26/413||
supercont1.159:1479523	supercont1.159	1479523	C	T	chr3	381	AAEL005492								0.936924					2	12	20	2	48	28	12	0	18	0	T|intron_variant|MODIFIER|AAEL005492|AAEL005492|transcript|AAEL005492-RA|protein_coding|3/6|c.487-36C>T||||||
supercont1.159:1511325	supercont1.159	1511325	G	A	chr3	381	AAEL005484				1			1						30	21	0	20	5	0	3	20	0	43	A|synonymous_variant|LOW|AAEL005484|AAEL005484|transcript|AAEL005484-RA|protein_coding|1/5|c.66G>A|p.Arg22Arg|66/1759|66/1521|22/506||WARNING_REF_DOES_NOT_MATCH_GENOME,A|intron_variant|MODIFIER|AAEL005488|AAEL005488|transcript|AAEL005488-RA|protein_coding|1/1|c.-84-444C>T||||||
supercont1.159:1511403	supercont1.159	1511403	G	A	chr3	381	AAEL005484				1				1					3	3	20	0	48	27	21	0	20	0	A|synonymous_variant|LOW|AAEL005484|AAEL005484|transcript|AAEL005484-RA|protein_coding|1/5|c.144G>A|p.Arg48Arg|144/1759|144/1521|48/506||,A|intron_variant|MODIFIER|AAEL005488|AAEL005488|transcript|AAEL005488-RA|protein_coding|1/1|c.-84-522C>T||||||
supercont1.159:1511424	supercont1.159	1511424	T	C	chr3	381	AAEL005484				1				1					3	3	20	0	48	27	21	0	20	0	C|synonymous_variant|LOW|AAEL005484|AAEL005484|transcript|AAEL005484-RA|protein_coding|1/5|c.165T>C|p.Tyr55Tyr|165/1759|165/1521|55/506||,C|intron_variant|MODIFIER|AAEL005488|AAEL005488|transcript|AAEL005488-RA|protein_coding|1/1|c.-84-543A>G||||||
supercont1.159:1511487	supercont1.159	1511487	G	A	chr3	381	AAEL005484			1	1			1	1					30	21	0	20	0	0	3	20	0	48	A|synonymous_variant|LOW|AAEL005484|AAEL005484|transcript|AAEL005484-RA|protein_coding|1/5|c.228G>A|p.Lys76Lys|228/1759|228/1521|76/506||WARNING_REF_DOES_NOT_MATCH_GENOME,A|intron_variant|MODIFIER|AAEL005488|AAEL005488|transcript|AAEL005488-RA|protein_coding|1/1|c.-84-606C>T||||||
supercont1.159:1511541	supercont1.159	1511541	G	A	chr3	381	AAEL005488			1					1					30	21	1	20	0	0	3	19	0	48	A|intron_variant|MODIFIER|AAEL005488|AAEL005488|transcript|AAEL005488-RA|protein_coding|1/1|c.-84-660C>T||||||,A|intron_variant|MODIFIER|AAEL005484|AAEL005484|transcript|AAEL005484-RA|protein_coding|1/4|c.251+31G>A||||||
supercont1.159:1557609	supercont1.159	1557609	C	T	chr3	381	AAEL005484							1						30	21	0	18	5	0	3	20	2	43	T|synonymous_variant|LOW|AAEL005484|AAEL005484|transcript|AAEL005484-RA|protein_coding|3/5|c.438C>T|p.Ser146Ser|438/1759|438/1521|146/506||,T|intron_variant|MODIFIER|AAEL005488|AAEL005488|transcript|AAEL005488-RA|protein_coding|1/1|c.-85+14778G>A||||||
supercont1.159:1560748	supercont1.159	1560748	C	T	chr3	381	AAEL005484			1										0	3	19	4	48	30	21	1	16	0	T|synonymous_variant|LOW|AAEL005484|AAEL005484|transcript|AAEL005484-RA|protein_coding|4/5|c.1203C>T|p.Gly401Gly|1203/1759|1203/1521|401/506||,T|intron_variant|MODIFIER|AAEL005488|AAEL005488|transcript|AAEL005488-RA|protein_coding|1/1|c.-85+11639G>A||||||
supercont1.159:1699505	supercont1.159	1699505	G	T	chr3	381	AAEL005485									0.767696				16	3	2	10	43	12	21	18	10	5	T|intron_variant|MODIFIER|AAEL005485|AAEL005485|transcript|AAEL005485-RA|protein_coding|9/13|c.1374-11C>A||||||
supercont1.159:1699535	supercont1.159	1699535	G	T	chr3	381	AAEL005485									0.898618				30	23	2	19	45	0	1	18	1	1	T|intron_variant|MODIFIER|AAEL005485|AAEL005485|transcript|AAEL005485-RA|protein_coding|9/13|c.1374-41C>A||||||
supercont1.159:1699537	supercont1.159	1699537	C	T	chr3	381	AAEL005485									0.936924				30	23	2	19	48	0	1	18	1	0	T|intron_variant|MODIFIER|AAEL005485|AAEL005485|transcript|AAEL005485-RA|protein_coding|9/13|c.1374-43G>A||||||
supercont1.159:1740303	supercont1.159	1740303	A	C	chr3	381	AAEL005485							1						30	19	0	18	5	0	3	20	2	41	C|intron_variant|MODIFIER|AAEL005485|AAEL005485|transcript|AAEL005485-RA|protein_coding|7/13|c.1157+9T>G||||||
supercont1.16:284329	supercont1.16	284329	G	A	unmapped	510	AAEL000765						0.83629							29	3	3	14	25	1	21	17	6	23	A|synonymous_variant|LOW|AAEL000765|AAEL000765|transcript|AAEL000765-RA|protein_coding|3/3|c.1038G>A|p.Thr346Thr|1038/1992|1038/1992|346/663||WARNING_REF_DOES_NOT_MATCH_GENOME
supercont1.16:1508090	supercont1.16	1508090	T	A	unmapped	510	AAEL018128						0.878322							1	22	18	5	31	29	2	2	15	17	A|missense_variant|MODERATE|AAEL018128|AAEL018128|transcript|AAEL018128-RA|protein_coding|1/6|c.842A>T|p.Tyr281Phe|1398/5709|842/4125|281/1374||,A|upstream_gene_variant|MODIFIER|AAEL000782|AAEL000782|transcript|AAEL000782-RA|protein_coding||c.-4965T>A|||||4864|
supercont1.16:1595299	supercont1.16	1595299	T	A	unmapped	510	AAEL018129						0.83629							29	3	2	16	21	1	21	18	4	27	A|synonymous_variant|LOW|AAEL018129|AAEL018129|transcript|AAEL018129-RA|protein_coding|5/5|c.2532A>T|p.Thr844Thr|2692/4351|2532/2643|844/880||WARNING_REF_DOES_NOT_MATCH_GENOME
supercont1.16:1596132	supercont1.16	1596132	T	A	unmapped	510	AAEL000773						0.878322							1	22	18	5	26	29	2	2	15	22	A|upstream_gene_variant|MODIFIER|AAEL000773|AAEL000773|transcript|AAEL000773-RA|protein_coding||c.-4759T>A|||||4759|,A|intron_variant|MODIFIER|AAEL018129|AAEL018129|transcript|AAEL018129-RA|protein_coding|4/4|c.1741-42A>T||||||
supercont1.16:3760167	supercont1.16	3760167	G	T	unmapped	510	AAEL000791						0.844217							30	4	5	19	19	0	20	15	1	29	T|synonymous_variant|LOW|AAEL000791|AAEL000791|transcript|AAEL000791-RA|protein_coding|2/3|c.51C>A|p.Ile17Ile|182/1330|51/258|17/85||,T|upstream_gene_variant|MODIFIER|AAEL000787|AAEL000787|transcript|AAEL000787-RA|protein_coding||c.-4577G>T|||||4501|
supercont1.16:3889889	supercont1.16	3889889	G	A	unmapped	510	AAEL000757	0.768718			1									30	5	0	20	28	0	19	20	0	20	A|missense_variant|MODERATE|AAEL000757|AAEL000757|transcript|AAEL000757-RB|protein_coding|2/4|c.310G>A|p.Glu104Lys|526/1226|310/927|104/308||
supercont1.16:3889896	supercont1.16	3889896	G	A	unmapped	510	AAEL000757	0.768718			1									29	5	0	20	28	1	19	20	0	20	A|missense_variant|MODERATE|AAEL000757|AAEL000757|transcript|AAEL000757-RB|protein_coding|2/4|c.317G>A|p.Gly106Glu|533/1226|317/927|106/308||
supercont1.16:3890506	supercont1.16	3890506	A	T	unmapped	510	AAEL000757	0.768718			1									30	5	0	20	28	0	19	20	0	20	T|synonymous_variant|LOW|AAEL000757|AAEL000757|transcript|AAEL000757-RB|protein_coding|4/4|c.810A>T|p.Leu270Leu|1026/1226|810/927|270/308||
supercont1.160:2041371	supercont1.160	2041371	A	G	chr1	33	AAEL005511									0.936924				30	24	2	20	48	0	0	18	0	0	G|synonymous_variant|LOW|AAEL005511|AAEL005511|transcript|AAEL005511-RA|protein_coding|2/3|c.1893T>C|p.Ser631Ser|1893/3528|1893/3528|631/1175||
supercont1.160:2041968	supercont1.160	2041968	A	G	chr1	33	AAEL005511									0.760691				28	15	2	20	41	2	9	18	0	5	G|synonymous_variant|LOW|AAEL005511|AAEL005511|transcript|AAEL005511-RA|protein_coding|2/3|c.1296T>C|p.Phe432Phe|1296/3528|1296/3528|432/1175||WARNING_REF_DOES_NOT_MATCH_GENOME
supercont1.161:110905	supercont1.161	110905	G	A	unmapped	570	AAEL005516								0.969075					3	5	20	1	48	27	19	0	19	0	A|synonymous_variant|LOW|AAEL005516|AAEL005516|transcript|AAEL005516-RA|protein_coding|1/1|c.591G>A|p.Lys197Lys|660/1134|591/1065|197/354||
supercont1.161:111211	supercont1.161	111211	G	A	unmapped	570	AAEL005516										0.82786			30	18	20	4	48	0	2	0	16	0	A|synonymous_variant|LOW|AAEL005516|AAEL005516|transcript|AAEL005516-RA|protein_coding|1/1|c.897G>A|p.Leu299Leu|966/1134|897/1065|299/354||
supercont1.161:111253	supercont1.161	111253	A	G	unmapped	570	AAEL005516								0.969075					3	5	20	1	48	23	19	0	19	0	G|synonymous_variant|LOW|AAEL005516|AAEL005516|transcript|AAEL005516-RA|protein_coding|1/1|c.939A>G|p.Leu313Leu|1008/1134|939/1065|313/354||
supercont1.161:183777	supercont1.161	183777	A	T	unmapped	570	AAEL005530			1					1					30	19	9	20	0	0	5	11	0	48	T|intron_variant|MODIFIER|AAEL005530|AAEL005530|transcript|AAEL005530-RA|protein_coding|1/7|c.52+29A>T||||||
supercont1.161:183780	supercont1.161	183780	A	G	unmapped	570	AAEL005530			1					1					30	19	9	20	0	0	5	11	0	48	G|intron_variant|MODIFIER|AAEL005530|AAEL005530|transcript|AAEL005530-RA|protein_coding|1/7|c.52+32A>G||||||
supercont1.161:216939	supercont1.161	216939	G	A	unmapped	570	AAEL005530	0.769648												9	18	12	2	41	21	2	8	18	7	A|intron_variant|MODIFIER|AAEL005530|AAEL005530|transcript|AAEL005530-RA|protein_coding|1/7|c.53-99G>A||||||
supercont1.161:425169	supercont1.161	425169	G	A	unmapped	570	AAEL005528			1										0	5	17	2	48	30	19	3	18	0	A|synonymous_variant|LOW|AAEL005528|AAEL005528|transcript|AAEL005528-RA|protein_coding|3/5|c.903G>A|p.Gln301Gln|1231/3066|903/2274|301/757||
supercont1.161:513308	supercont1.161	513308	C	T	unmapped	570	AAEL018059			1										0	5	16	8	48	30	19	4	12	0	T|synonymous_variant|LOW|AAEL018059|AAEL018059|transcript|AAEL018059-RA|protein_coding|8/11|c.3612G>A|p.Pro1204Pro|3639/4925|3612/4149|1204/1382||
supercont1.161:514116	supercont1.161	514116	T	C	unmapped	570	AAEL018059			1					0.969075					0	8	16	1	48	30	16	4	19	0	C|missense_variant|MODERATE|AAEL018059|AAEL018059|transcript|AAEL018059-RA|protein_coding|6/11|c.2923A>G|p.Ser975Gly|2950/4925|2923/4149|975/1382||
supercont1.161:514480	supercont1.161	514480	G	C	unmapped	570	AAEL018059			1					1					28	19	4	20	0	0	5	16	0	48	C|synonymous_variant|LOW|AAEL018059|AAEL018059|transcript|AAEL018059-RA|protein_coding|6/11|c.2559C>G|p.Leu853Leu|2586/4925|2559/4149|853/1382||WARNING_REF_DOES_NOT_MATCH_GENOME
supercont1.161:514544	supercont1.161	514544	T	C	unmapped	570	AAEL018059			1										0	13	16	2	46	30	11	4	18	0	C|intron_variant|MODIFIER|AAEL018059|AAEL018059|transcript|AAEL018059-RA|protein_coding|5/10|c.2509-14A>G||||||
supercont1.161:514858	supercont1.161	514858	C	T	unmapped	570	AAEL018059			1										30	19	4	18	0	0	5	16	0	48	T|intron_variant|MODIFIER|AAEL018059|AAEL018059|transcript|AAEL018059-RA|protein_coding|4/10|c.2286+26G>A||||||
supercont1.161:514859	supercont1.161	514859	C	T	unmapped	570	AAEL018059			1										30	19	4	18	0	0	5	16	0	48	T|intron_variant|MODIFIER|AAEL018059|AAEL018059|transcript|AAEL018059-RA|protein_coding|4/10|c.2286+25G>A||||||
supercont1.161:515268	supercont1.161	515268	T	A	unmapped	570	AAEL018059			1					1					30	19	4	20	0	0	5	16	0	48	A|synonymous_variant|LOW|AAEL018059|AAEL018059|transcript|AAEL018059-RA|protein_coding|3/11|c.1965A>T|p.Leu655Leu|1992/4925|1965/4149|655/1382||WARNING_REF_DOES_NOT_MATCH_GENOME
supercont1.161:515436	supercont1.161	515436	G	A	unmapped	570	AAEL018059			1					0.969075					30	19	4	19	0	0	5	16	1	48	A|synonymous_variant|LOW|AAEL018059|AAEL018059|transcript|AAEL018059-RA|protein_coding|3/11|c.1797C>T|p.Ala599Ala|1824/4925|1797/4149|599/1382||WARNING_REF_DOES_NOT_MATCH_GENOME
supercont1.161:515460	supercont1.161	515460	C	T	unmapped	570	AAEL018059			1					1					30	19	4	20	0	0	5	16	0	48	T|synonymous_variant|LOW|AAEL018059|AAEL018059|transcript|AAEL018059-RA|protein_coding|3/11|c.1773G>A|p.Gln591Gln|1800/4925|1773/4149|591/1382||WARNING_REF_DOES_NOT_MATCH_GENOME
supercont1.161:515738	supercont1.161	515738	T	A	unmapped	570	AAEL018059			1					1					30	19	4	20	0	0	5	16	0	48	A|synonymous_variant|LOW|AAEL018059|AAEL018059|transcript|AAEL018059-RA|protein_coding|3/11|c.1495A>T|p.Leu499Leu|1522/4925|1495/4149|499/1382||WARNING_REF_DOES_NOT_MATCH_GENOME
supercont1.161:515979	supercont1.161	515979	T	C	unmapped	570	AAEL018059			1										30	19	4	18	0	0	5	14	0	48	C|synonymous_variant|LOW|AAEL018059|AAEL018059|transcript|AAEL018059-RA|protein_coding|3/11|c.1254A>G|p.Lys418Lys|1281/4925|1254/4149|418/1382||WARNING_REF_DOES_NOT_MATCH_GENOME
supercont1.161:516183	supercont1.161	516183	A	C	unmapped	570	AAEL018059								1					3	11	16	0	48	27	11	4	20	0	C|synonymous_variant|LOW|AAEL018059|AAEL018059|transcript|AAEL018059-RA|protein_coding|3/11|c.1050T>G|p.Arg350Arg|1077/4925|1050/4149|350/1382||
supercont1.161:516189	supercont1.161	516189	A	G	unmapped	570	AAEL018059								0.969075					3	11	16	1	48	27	11	4	19	0	G|synonymous_variant|LOW|AAEL018059|AAEL018059|transcript|AAEL018059-RA|protein_coding|3/11|c.1044T>C|p.Asn348Asn|1071/4925|1044/4149|348/1382||
supercont1.161:516975	supercont1.161	516975	T	C	unmapped	570	AAEL018059			1					1					30	19	4	20	0	0	5	16	0	48	C|synonymous_variant|LOW|AAEL018059|AAEL018059|transcript|AAEL018059-RA|protein_coding|3/11|c.258A>G|p.Arg86Arg|285/4925|258/4149|86/1382||WARNING_REF_DOES_NOT_MATCH_GENOME
supercont1.161:618728	supercont1.161	618728	G	A	unmapped	570	AAEL005522			1					1					30	19	2	20	0	0	5	18	0	46	A|synonymous_variant|LOW|AAEL005522|AAEL005522|transcript|AAEL005522-RA|protein_coding|6/9|c.1255C>T|p.Leu419Leu|1255/2530|1255/2121|419/706||WARNING_REF_DOES_NOT_MATCH_GENOME
supercont1.161:619127	supercont1.161	619127	A	G	unmapped	570	AAEL005522			1										0	6	20	2	48	30	18	0	18	0	G|missense_variant|MODERATE|AAEL005522|AAEL005522|transcript|AAEL005522-RA|protein_coding|4/9|c.989T>C|p.Val330Ala|989/2530|989/2121|330/706||
supercont1.161:628630	supercont1.161	628630	T	C	unmapped	570	AAEL005522			1					0.969075					0	5	18	1	48	30	19	2	19	0	C|missense_variant|MODERATE|AAEL005522|AAEL005522|transcript|AAEL005522-RA|protein_coding|3/9|c.767A>G|p.Asp256Gly|767/2530|767/2121|256/706||
supercont1.161:675576	supercont1.161	675576	T	C	unmapped	570	AAEL005524			1										0	5	19	0	48	30	19	1	16	0	C|intron_variant|MODIFIER|AAEL005524|AAEL005524|transcript|AAEL005524-RA|protein_coding|1/4|c.16+78T>C||||||
supercont1.161:686220	supercont1.161	686220	T	A	unmapped	570	AAEL005524			1										0	5	19	0	48	28	19	1	12	0	A|intron_variant|MODIFIER|AAEL005524|AAEL005524|transcript|AAEL005524-RA|protein_coding|2/4|c.336+16T>A||||||
supercont1.161:686642	supercont1.161	686642	A	G	unmapped	570	AAEL005524			1										0	5	19	2	48	30	19	1	18	0	G|synonymous_variant|LOW|AAEL005524|AAEL005524|transcript|AAEL005524-RA|protein_coding|3/5|c.549A>G|p.Glu183Glu|657/1494|549/1386|183/461||
supercont1.161:686711	supercont1.161	686711	C	T	unmapped	570	AAEL005524			1					1					0	5	19	0	48	30	19	1	20	0	T|synonymous_variant|LOW|AAEL005524|AAEL005524|transcript|AAEL005524-RA|protein_coding|3/5|c.618C>T|p.Asn206Asn|726/1494|618/1386|206/461||
supercont1.161:687330	supercont1.161	687330	C	T	unmapped	570	AAEL005524			1					1					30	19	1	20	0	0	5	17	0	48	T|synonymous_variant|LOW|AAEL005524|AAEL005524|transcript|AAEL005524-RA|protein_coding|4/5|c.1176C>T|p.Thr392Thr|1284/1494|1176/1386|392/461||WARNING_REF_DOES_NOT_MATCH_GENOME
supercont1.161:698086	supercont1.161	698086	T	C	unmapped	570	AAEL005524						0.923737							2	24	19	6	48	28	0	1	14	0	C|synonymous_variant|LOW|AAEL005524|AAEL005524|transcript|AAEL005524-RA|protein_coding|5/5|c.1341T>C|p.Gly447Gly|1449/1494|1341/1386|447/461||,C|upstream_gene_variant|MODIFIER|AAEL005517|AAEL005517|transcript|AAEL005517-RA|protein_coding||c.-299T>C|||||299|
supercont1.161:698089	supercont1.161	698089	G	C	unmapped	570	AAEL005524						0.923737							2	24	19	7	48	28	0	1	13	0	C|synonymous_variant|LOW|AAEL005524|AAEL005524|transcript|AAEL005524-RA|protein_coding|5/5|c.1344G>C|p.Leu448Leu|1452/1494|1344/1386|448/461||,C|upstream_gene_variant|MODIFIER|AAEL005517|AAEL005517|transcript|AAEL005517-RA|protein_coding||c.-296G>C|||||296|
supercont1.161:712870	supercont1.161	712870	G	T	unmapped	570	AAEL005521			1										0	5	19	2	48	30	19	1	18	0	T|synonymous_variant|LOW|AAEL005521|AAEL005521|transcript|AAEL005521-RA|protein_coding|2/3|c.927G>T|p.Leu309Leu|939/1443|927/1431|309/476||
supercont1.161:712897	supercont1.161	712897	T	C	unmapped	570	AAEL005521			1										0	5	19	2	48	30	19	1	18	0	C|synonymous_variant|LOW|AAEL005521|AAEL005521|transcript|AAEL005521-RA|protein_coding|2/3|c.954T>C|p.Asn318Asn|966/1443|954/1431|318/476||
supercont1.161:713086	supercont1.161	713086	T	C	unmapped	570	AAEL005521			1										0	5	19	3	48	28	19	1	17	0	C|synonymous_variant|LOW|AAEL005521|AAEL005521|transcript|AAEL005521-RA|protein_coding|2/3|c.1143T>C|p.Phe381Phe|1155/1443|1143/1431|381/476||
supercont1.161:713106	supercont1.161	713106	C	A	unmapped	570	AAEL005521			1										0	5	19	2	48	30	19	1	18	0	A|missense_variant|MODERATE|AAEL005521|AAEL005521|transcript|AAEL005521-RA|protein_coding|2/3|c.1163C>A|p.Thr388Asn|1175/1443|1163/1431|388/476||
supercont1.161:713188	supercont1.161	713188	C	T	unmapped	570	AAEL005521			1					1					0	5	19	0	48	30	19	1	20	0	T|intron_variant|MODIFIER|AAEL005521|AAEL005521|transcript|AAEL005521-RA|protein_coding|2/2|c.1200-14C>T||||||
supercont1.161:713301	supercont1.161	713301	A	T	unmapped	570	AAEL005521			1					0.969075					0	5	19	1	48	30	17	1	19	0	T|synonymous_variant|LOW|AAEL005521|AAEL005521|transcript|AAEL005521-RA|protein_coding|3/3|c.1299A>T|p.Ile433Ile|1311/1443|1299/1431|433/476||
supercont1.161:735640	supercont1.161	735640	T	C	unmapped	570	AAEL005519			1					0.969075					30	19	11	19	0	0	5	9	1	48	C|intron_variant|MODIFIER|AAEL005519|AAEL005519|transcript|AAEL005519-RA|protein_coding|1/7|c.37+24T>C||||||
supercont1.161:803076	supercont1.161	803076	G	A	unmapped	570	AAEL005519			1										0	6	20	8	48	30	18	0	12	0	A|synonymous_variant|LOW|AAEL005519|AAEL005519|transcript|AAEL005519-RA|protein_coding|3/8|c.312G>A|p.Arg104Arg|312/1785|312/1785|104/594||
supercont1.161:803097	supercont1.161	803097	C	T	unmapped	570	AAEL005519			1					1					30	19	2	20	0	0	5	18	0	48	T|synonymous_variant|LOW|AAEL005519|AAEL005519|transcript|AAEL005519-RA|protein_coding|3/8|c.333C>T|p.Ser111Ser|333/1785|333/1785|111/594||WARNING_REF_DOES_NOT_MATCH_GENOME
supercont1.161:803893	supercont1.161	803893	A	G	unmapped	570	AAEL005519								0.969075					6	5	20	1	48	24	19	0	19	0	G|synonymous_variant|LOW|AAEL005519|AAEL005519|transcript|AAEL005519-RA|protein_coding|5/8|c.945A>G|p.Ala315Ala|945/1785|945/1785|315/594||
supercont1.161:810328	supercont1.161	810328	A	T	unmapped	570	AAEL005519			1					0.969075					0	5	20	1	48	30	19	0	19	0	T|synonymous_variant|LOW|AAEL005519|AAEL005519|transcript|AAEL005519-RA|protein_coding|6/8|c.1308A>T|p.Ala436Ala|1308/1785|1308/1785|436/594||
supercont1.161:810494	supercont1.161	810494	C	T	unmapped	570	AAEL005519			1										0	5	20	2	48	30	19	0	18	0	T|splice_region_variant&intron_variant|LOW|AAEL005519|AAEL005519|transcript|AAEL005519-RA|protein_coding|6/7|c.1414-4C>T||||||
supercont1.161:861974	supercont1.161	861974	C	T	unmapped	570	AAEL005529		0.971036	1										0	1	19	4	48	30	23	1	16	0	T|synonymous_variant|LOW|AAEL005529|AAEL005529|transcript|AAEL005529-RA|protein_coding|3/4|c.8199G>A|p.Glu2733Glu|8199/9654|8199/9654|2733/3217||
supercont1.161:867434	supercont1.161	867434	G	A	unmapped	570	AAEL005529										0.647059			9	24	20	20	48	21	0	0	0	0	A|synonymous_variant|LOW|AAEL005529|AAEL005529|transcript|AAEL005529-RA|protein_coding|3/4|c.2739C>T|p.Asp913Asp|2739/9654|2739/9654|913/3217||
supercont1.161:870087	supercont1.161	870087	A	G	unmapped	570	AAEL005529									0.752334				30	24	7	19	48	0	0	13	1	0	G|synonymous_variant|LOW|AAEL005529|AAEL005529|transcript|AAEL005529-RA|protein_coding|1/4|c.213T>C|p.Asp71Asp|213/9654|213/9654|71/3217||WARNING_REF_DOES_NOT_MATCH_GENOME
supercont1.161:1588729	supercont1.161	1588729	A	G	unmapped	570	AAEL005526										0.66692			5	23	20	18	48	23	1	0	2	0	G|synonymous_variant|LOW|AAEL005526|AAEL005526|transcript|AAEL005526-RA|protein_coding|2/6|c.99T>C|p.Val33Val|99/1921|99/855|33/284||
supercont1.161:1992485	supercont1.161	1992485	A	T	unmapped	570	AAEL005525										0.642299			9	16	20	20	48	21	8	0	0	0	T|synonymous_variant|LOW|AAEL005525|AAEL005525|transcript|AAEL005525-RA|protein_coding|1/2|c.798T>A|p.Pro266Pro|798/1131|798/1131|266/376||
supercont1.161:1992534	supercont1.161	1992534	A	G	unmapped	570	AAEL005525										0.642299			9	16	20	20	48	21	8	0	0	0	G|missense_variant|MODERATE|AAEL005525|AAEL005525|transcript|AAEL005525-RA|protein_coding|1/2|c.749T>C|p.Val250Ala|749/1131|749/1131|250/376||
supercont1.161:1992535	supercont1.161	1992535	C	G	unmapped	570	AAEL005525										0.642299			9	16	20	20	48	21	8	0	0	0	G|missense_variant|MODERATE|AAEL005525|AAEL005525|transcript|AAEL005525-RA|protein_coding|1/2|c.748G>C|p.Val250Leu|748/1131|748/1131|250/376||
supercont1.161:1992923	supercont1.161	1992923	A	G	unmapped	570	AAEL005525										0.621723			5	13	17	17	48	25	11	3	3	0	G|synonymous_variant|LOW|AAEL005525|AAEL005525|transcript|AAEL005525-RA|protein_coding|1/2|c.360T>C|p.Asn120Asn|360/1131|360/1131|120/376||WARNING_REF_DOES_NOT_MATCH_GENOME
supercont1.161:2046764	supercont1.161	2046764	C	T	unmapped	570	AAEL005518			1										0	5	20	9	48	30	19	0	11	0	T|synonymous_variant|LOW|AAEL005518|AAEL005518|transcript|AAEL005518-RA|protein_coding|1/4|c.60C>T|p.Ser20Ser|60/2486|60/2376|20/791||
supercont1.161:2046855	supercont1.161	2046855	C	T	unmapped	570	AAEL005518		0.971036	1		0.95255					0.640662			0	1	20	12	48	30	23	0	8	0	T|synonymous_variant|LOW|AAEL005518|AAEL005518|transcript|AAEL005518-RA|protein_coding|1/4|c.151C>T|p.Leu51Leu|151/2486|151/2376|51/791||
supercont1.161:2047052	supercont1.161	2047052	G	A	unmapped	570	AAEL005518										0.668151			29	19	4	6	17	1	5	16	14	29	A|synonymous_variant|LOW|AAEL005518|AAEL005518|transcript|AAEL005518-RA|protein_coding|1/4|c.348G>A|p.Arg116Arg|348/2486|348/2376|116/791||WARNING_REF_DOES_NOT_MATCH_GENOME
supercont1.161:2061054	supercont1.161	2061054	A	C	unmapped	570	AAEL005518		0.941318											15	2	20	6	48	15	22	0	14	0	C|synonymous_variant|LOW|AAEL005518|AAEL005518|transcript|AAEL005518-RA|protein_coding|4/4|c.1056A>C|p.Ala352Ala|1056/2486|1056/2376|352/791||
supercont1.161:2061582	supercont1.161	2061582	T	C	unmapped	570	AAEL005518	0.795371				0.95255								16	1	20	17	43	14	23	0	3	5	C|synonymous_variant|LOW|AAEL005518|AAEL005518|transcript|AAEL005518-RA|protein_coding|4/4|c.1584T>C|p.Arg528Arg|1584/2486|1584/2376|528/791||WARNING_REF_DOES_NOT_MATCH_GENOME
supercont1.162:757438	supercont1.162	757438	G	A	unmapped	571	AAEL005552	0.859383					0.883455							30	3	13	20	16	0	21	7	0	30	A|intron_variant|MODIFIER|AAEL005552|AAEL005552|transcript|AAEL005552-RA|protein_coding|2/2|c.299+40C>T||||||,A|intron_variant|MODIFIER|AAEL005552|AAEL005552|transcript|AAEL005552-RB|protein_coding|3/3|c.299+40C>T||||||
supercont1.163:500205	supercont1.163	500205	C	T	chr3	498	AAEL005581									0.936924				24	24	2	17	48	6	0	18	3	0	T|synonymous_variant|LOW|AAEL005581|AAEL005581|transcript|AAEL005581-RA|protein_coding|4/7|c.1557G>A|p.Gly519Gly|1557/2043|1557/2043|519/680||
supercont1.163:501895	supercont1.163	501895	C	T	chr3	498	AAEL005581		0.971036			0.95255								16	1	20	11	48	14	23	0	7	0	T|synonymous_variant|LOW|AAEL005581|AAEL005581|transcript|AAEL005581-RA|protein_coding|2/7|c.756G>A|p.Leu252Leu|756/2043|756/2043|252/680||
supercont1.163:920462	supercont1.163	920462	C	T	chr3	498	AAEL005580									0.752334				20	24	7	17	48	10	0	13	3	0	T|synonymous_variant|LOW|AAEL005580|AAEL005580|transcript|AAEL005580-RA|protein_coding|3/3|c.684C>T|p.Arg228Arg|684/1339|684/774|228/257||WARNING_REF_DOES_NOT_MATCH_GENOME
supercont1.163:920472	supercont1.163	920472	C	A	chr3	498	AAEL005580									0.829704				22	23	5	14	48	8	1	15	6	0	A|synonymous_variant|LOW|AAEL005580|AAEL005580|transcript|AAEL005580-RA|protein_coding|3/3|c.694C>A|p.Met232Met|694/1339|694/774|232/257||WARNING_REF_DOES_NOT_MATCH_GENOME
supercont1.163:1501757	supercont1.163	1501757	T	G	chr3	498	AAEL005590		0.941318											17	2	20	11	48	13	22	0	9	0	G|splice_donor_variant&intron_variant|HIGH|AAEL005590|AAEL005590|transcript|AAEL005590-RA|protein_coding|1/6|c.9+2T>G||||||;LOF=(AAEL005590|AAEL005590|1|1.00)
supercont1.163:1626600	supercont1.163	1626600	C	T	chr3	498	AAEL005582		0.940644											5	1	16	3	47	25	23	4	17	1	T|synonymous_variant|LOW|AAEL005582|AAEL005582|transcript|AAEL005582-RA|protein_coding|3/5|c.408G>A|p.Gln136Gln|542/2242|408/1608|136/535||
supercont1.163:1696869	supercont1.163	1696869	A	T	chr3	498	AAEL005571									0.752334				30	24	7	20	48	0	0	13	0	0	T|intron_variant|MODIFIER|AAEL005571|AAEL005571|transcript|AAEL005571-RA|protein_coding|1/5|c.46-15T>A||||||
supercont1.163:1724202	supercont1.163	1724202	G	A	chr3	498	AAEL005568									0.794912				20	11	6	11	48	10	13	14	7	0	A|synonymous_variant|LOW|AAEL005568|AAEL005568|transcript|AAEL005568-RA|protein_coding|2/5|c.135G>A|p.Leu45Leu|135/1158|135/1068|45/355||
supercont1.163:1736124	supercont1.163	1736124	T	C	chr3	498	AAEL005566		0.941318											8	2	20	4	48	22	22	0	14	0	C|intron_variant|MODIFIER|AAEL005566|AAEL005566|transcript|AAEL005566-RA|protein_coding|4/5|c.364-29T>C||||||
supercont1.163:1754185	supercont1.163	1754185	T	A	chr3	498	AAEL018652-AAEL005591									0.866135				19	18	4	13	48	11	6	16	7	0	A|intergenic_region|MODIFIER|AAEL018652-AAEL005591|AAEL018652-AAEL005591|intergenic_region|AAEL018652-AAEL005591|||n.1754185T>A||||||
supercont1.163:1754277	supercont1.163	1754277	A	G	chr3	498	AAEL018652-AAEL005591									0.81549				18	4	5	4	42	12	18	15	14	0	G|intergenic_region|MODIFIER|AAEL018652-AAEL005591|AAEL018652-AAEL005591|intergenic_region|AAEL018652-AAEL005591|||n.1754277A>G||||||
supercont1.163:1947631	supercont1.163	1947631	T	C	chr3	498	AAEL005576									0.842371				26	22	19	16	4	4	0	1	4	44	C|upstream_gene_variant|MODIFIER|AAEL005576|AAEL005576|transcript|AAEL005576-RA|protein_coding||c.-23T>C|||||23|,C|intergenic_region|MODIFIER|AAEL005556-AAEL005576|AAEL005556-AAEL005576|intergenic_region|AAEL005556-AAEL005576|||n.1947631T>C||||||
supercont1.163:1985335	supercont1.163	1985335	T	C	chr3	498	AAEL005589			0.973806										30	19	10	17	1	0	5	10	1	47	C|upstream_gene_variant|MODIFIER|AAEL005589|AAEL005589|transcript|AAEL005589-RA|protein_coding||c.-19T>C|||||19|,C|upstream_gene_variant|MODIFIER|AAEL005563|AAEL005563|transcript|AAEL005563-RA|protein_coding||c.-4905T>C|||||4905|,C|intergenic_region|MODIFIER|AAEL005576-AAEL005589|AAEL005576-AAEL005589|intergenic_region|AAEL005576-AAEL005589|||n.1985335T>C||||||
supercont1.163:1990362	supercont1.163	1990362	T	C	chr3	498	AAEL005589			0.973806										0	5	17	3	47	30	19	3	13	1	C|downstream_gene_variant|MODIFIER|AAEL005589|AAEL005589|transcript|AAEL005589-RA|protein_coding||c.*177T>C|||||177|,C|intron_variant|MODIFIER|AAEL005563|AAEL005563|transcript|AAEL005563-RA|protein_coding|1/3|c.96+27T>C||||||
supercont1.163:1994537	supercont1.163	1994537	T	G	chr3	498	AAEL005589			0.973806										0	6	18	1	47	30	18	2	19	1	G|downstream_gene_variant|MODIFIER|AAEL005589|AAEL005589|transcript|AAEL005589-RA|protein_coding||c.*4352T>G|||||4352|,G|intron_variant|MODIFIER|AAEL005563|AAEL005563|transcript|AAEL005563-RA|protein_coding|3/3|c.288+17T>G||||||
supercont1.164:265362	supercont1.164	265362	G	A	chr3	394	AAEL018344				1			1						30	12	0	20	13	0	12	20	0	35	A|synonymous_variant|LOW|AAEL018344|AAEL018344|transcript|AAEL018344-RA|protein_coding|2/5|c.843C>T|p.Ser281Ser|1177/5304|843/4440|281/1479||WARNING_REF_DOES_NOT_MATCH_GENOME
supercont1.164:757384	supercont1.164	757384	C	G	chr3	394	AAEL005595				1			1						30	11	0	20	18	0	13	20	0	30	G|synonymous_variant|LOW|AAEL005595|AAEL005595|transcript|AAEL005595-RA|protein_coding|6/7|c.2649G>C|p.Phe883Phe|2649/3129|2649/3129|883/1042||WARNING_REF_DOES_NOT_MATCH_GENOME
supercont1.164:782494	supercont1.164	782494	A	C	chr3	394	AAEL005595				1			1						30	11	0	20	18	0	13	20	0	30	C|synonymous_variant|LOW|AAEL005595|AAEL005595|transcript|AAEL005595-RA|protein_coding|2/7|c.275T>G|p.Trp92Trp|275/3129|275/3129|92/1042||WARNING_REF_DOES_NOT_MATCH_GENOME
supercont1.164:782497	supercont1.164	782497	C	G	chr3	394	AAEL005595				1			1						30	11	0	20	18	0	13	20	0	30	G|synonymous_variant|LOW|AAEL005595|AAEL005595|transcript|AAEL005595-RA|protein_coding|2/7|c.272G>C|p.Thr91Thr|272/3129|272/3129|91/1042||WARNING_REF_DOES_NOT_MATCH_GENOME
supercont1.164:839322	supercont1.164	839322	G	T	chr3	394	AAEL005599				1			1						30	21	0	20	33	0	3	20	0	15	T|synonymous_variant|LOW|AAEL005599|AAEL005599|transcript|AAEL005599-RA|protein_coding|3/4|c.460C>A|p.Arg154Arg|478/741|460/723|154/240||
supercont1.1645:12175	supercont1.1645	12175	A	G	unmapped	1226	AAEL015239										0.664361			2	10	20	15	48	28	14	0	5	0	G|synonymous_variant|LOW|AAEL015239|AAEL015239|transcript|AAEL015239-RA|protein_coding|1/1|c.255T>C|p.Pro85Pro|255/1407|255/1407|85/468||
supercont1.1647:10866	supercont1.1647	10866	A	G	unmapped	1227	AAEL015242		0.941318											1	2	20	5	48	29	22	0	13	0	G|synonymous_variant|LOW|AAEL015242|AAEL015242|transcript|AAEL015242-RA|protein_coding|7/8|c.933T>C|p.Phe311Phe|933/2227|933/2064|311/687||
supercont1.165:291537	supercont1.165	291537	A	G	chr3	353	AAEL005622									0.784831				28	23	5	16	47	2	1	15	4	1	G|synonymous_variant|LOW|AAEL005622|AAEL005622|transcript|AAEL005622-RA|protein_coding|2/2|c.25A>G|p.Ala9Ala|123/706|25/501|9/166||WARNING_REF_DOES_NOT_MATCH_GENOME
supercont1.165:291830	supercont1.165	291830	C	T	chr3	353	AAEL005622									0.784831				30	24	5	20	47	0	0	15	0	1	T|synonymous_variant|LOW|AAEL005622|AAEL005622|transcript|AAEL005622-RA|protein_coding|2/2|c.318C>T|p.Phe106Phe|416/706|318/501|106/166||WARNING_REF_DOES_NOT_MATCH_GENOME
supercont1.165:992303	supercont1.165	992303	G	A	chr3	353	AAEL005619					0.952174								30	24	1	17	31	0	0	19	1	17	A|synonymous_variant|LOW|AAEL005619|AAEL005619|transcript|AAEL005619-RA|protein_coding|4/6|c.474G>A|p.Ser158Ser|474/965|474/885|158/294||
supercont1.165:992368	supercont1.165	992368	G	A	chr3	353	AAEL005619							1						0	14	20	6	40	30	10	0	14	6	A|intron_variant|MODIFIER|AAEL005619|AAEL005619|transcript|AAEL005619-RA|protein_coding|4/5|c.515+24G>A||||||
supercont1.165:992385	supercont1.165	992385	C	T	chr3	353	AAEL005619					0.952174								30	24	1	18	30	0	0	19	2	18	T|intron_variant|MODIFIER|AAEL005619|AAEL005619|transcript|AAEL005619-RA|protein_coding|4/5|c.515+41C>T||||||
supercont1.165:993697	supercont1.165	993697	G	C	chr3	353	AAEL005619					0.952174								30	24	1	19	22	0	0	19	1	26	C|missense_variant|MODERATE|AAEL005619|AAEL005619|transcript|AAEL005619-RA|protein_coding|6/6|c.802G>C|p.Val268Leu|802/965|802/885|268/294||
supercont1.166:534658	supercont1.166	534658	A	G	chr1	1	AAEL005633								0.936924					17	19	20	2	48	13	5	0	18	0	G|synonymous_variant|LOW|AAEL005633|AAEL005633|transcript|AAEL005633-RA|protein_coding|6/9|c.1114T>C|p.Leu372Leu|1114/2280|1114/2280|372/759||
supercont1.166:1394541	supercont1.166	1394541	G	A	chr1	1	AAEL005626			0.973806					0.969941	0.787695				30	9	15	20	1	0	15	5	0	47	A|synonymous_variant|LOW|AAEL005626|AAEL005626|transcript|AAEL005626-RA|protein_coding|2/2|c.1179C>T|p.His393His|1331/2545|1179/2217|393/738||
supercont1.166:1395075	supercont1.166	1395075	T	G	chr1	1	AAEL005626			0.973806										0	15	10	1	47	30	9	10	19	1	G|synonymous_variant|LOW|AAEL005626|AAEL005626|transcript|AAEL005626-RA|protein_coding|2/2|c.645A>C|p.Ser215Ser|797/2545|645/2217|215/738||WARNING_REF_DOES_NOT_MATCH_GENOME
supercont1.166:1406558	supercont1.166	1406558	G	A	chr1	1	AAEL005626									0.782089				27	9	15	18	1	3	15	5	2	45	A|synonymous_variant|LOW|AAEL005626|AAEL005626|transcript|AAEL005626-RA|protein_coding|1/2|c.489C>T|p.Asn163Asn|641/2545|489/2217|163/738||
supercont1.166:1406672	supercont1.166	1406672	C	T	chr1	1	AAEL005626			0.973806						0.787695				30	9	15	19	1	0	15	5	1	47	T|synonymous_variant|LOW|AAEL005626|AAEL005626|transcript|AAEL005626-RA|protein_coding|1/2|c.375G>A|p.Gln125Gln|527/2545|375/2217|125/738||,T|upstream_gene_variant|MODIFIER|AAEL005636|AAEL005636|transcript|AAEL005636-RA|protein_coding||c.-4982C>T|||||4982|
supercont1.166:1406726	supercont1.166	1406726	G	A	chr1	1	AAEL005626			0.973806					0.969941	0.787695				30	9	15	20	1	0	15	5	0	47	A|synonymous_variant|LOW|AAEL005626|AAEL005626|transcript|AAEL005626-RA|protein_coding|1/2|c.321C>T|p.Tyr107Tyr|473/2545|321/2217|107/738||,A|upstream_gene_variant|MODIFIER|AAEL005636|AAEL005636|transcript|AAEL005636-RA|protein_coding||c.-4928G>A|||||4928|
supercont1.166:1423309	supercont1.166	1423309	G	A	chr1	1	AAEL005636									0.791422				24	9	17	20	3	6	15	3	0	45	A|synonymous_variant|LOW|AAEL005636|AAEL005636|transcript|AAEL005636-RA|protein_coding|2/2|c.1851G>A|p.Lys617Lys|1851/2037|1851/2001|617/666||
supercont1.166:1423351	supercont1.166	1423351	G	A	chr1	1	AAEL005636									0.785337				30	9	17	19	3	0	15	3	1	43	A|synonymous_variant|LOW|AAEL005636|AAEL005636|transcript|AAEL005636-RA|protein_coding|2/2|c.1893G>A|p.Glu631Glu|1893/2037|1893/2001|631/666||
supercont1.166:1423378	supercont1.166	1423378	G	C	chr1	1	AAEL005636									0.785337				30	9	17	19	3	0	13	3	1	43	C|synonymous_variant|LOW|AAEL005636|AAEL005636|transcript|AAEL005636-RA|protein_coding|2/2|c.1920G>C|p.Val640Val|1920/2037|1920/2001|640/666||
supercont1.166:1475781	supercont1.166	1475781	A	G	chr1	1	AAEL005629			1										0	15	12	0	48	30	9	8	18	0	G|3_prime_UTR_variant|MODIFIER|AAEL005629|AAEL005629|transcript|AAEL005629-RA|protein_coding|3/3|c.*29T>C|||||29|
supercont1.166:1490035	supercont1.166	1490035	A	G	chr1	1	AAEL005628										0.618002			1	19	9	13	45	29	5	11	7	3	G|missense_variant|MODERATE|AAEL005628|AAEL005628|transcript|AAEL005628-RB|protein_coding|2/2|c.509T>C|p.Val170Ala|607/1423|509/1266|170/421||,G|missense_variant|MODERATE|AAEL005628|AAEL005628|transcript|AAEL005628-RA|protein_coding|2/3|c.509T>C|p.Val170Ala|596/1290|509/1146|170/381||
supercont1.166:1535308	supercont1.166	1535308	C	T	chr1	1	AAEL005640			0.973806					0.969941					30	9	12	20	1	0	15	8	0	47	T|intron_variant|MODIFIER|AAEL005640|AAEL005640|transcript|AAEL005640-RA|protein_coding|4/4|c.949+43G>A||||||
supercont1.166:1580359	supercont1.166	1580359	A	G	chr1	1	AAEL005640								0.936924					2	8	14	2	48	28	16	6	18	0	G|splice_region_variant&intron_variant|LOW|AAEL005640|AAEL005640|transcript|AAEL005640-RA|protein_coding|1/4|c.188-7T>C||||||
supercont1.166:1716734	supercont1.166	1716734	T	C	chr1	1	AAEL005637								0.936924					14	12	14	2	48	16	12	4	18	0	C|synonymous_variant|LOW|AAEL005637|AAEL005637|transcript|AAEL005637-RA|protein_coding|3/4|c.753A>G|p.Ala251Ala|829/1118|753/981|251/326||
supercont1.168:355289	supercont1.168	355289	C	T	chr2	319	AAEL005649			1										30	19	9	15	0	0	5	11	5	48	T|synonymous_variant|LOW|AAEL005649|AAEL005649|transcript|AAEL005649-RA|protein_coding|6/7|c.801C>T|p.Asn267Asn|801/1056|801/1056|267/351||WARNING_REF_DOES_NOT_MATCH_GENOME
supercont1.168:924849	supercont1.168	924849	G	A	chr2	319	AAEL005648										0.634262			30	21	20	8	48	0	1	0	12	0	A|intron_variant|MODIFIER|AAEL005648|AAEL005648|transcript|AAEL005648-RA|protein_coding|1/4|c.70+100G>A||||||
supercont1.168:935895	supercont1.168	935895	G	T	chr2	319	AAEL005648						0.849064							4	24	19	10	48	26	0	1	10	0	T|synonymous_variant|LOW|AAEL005648|AAEL005648|transcript|AAEL005648-RA|protein_coding|5/5|c.1110G>T|p.Ala370Ala|1110/1149|1110/1149|370/382||
supercont1.168:949243	supercont1.168	949243	T	G	chr2	319	AAEL005660							1						0	13	20	1	39	28	11	0	19	9	G|intron_variant|MODIFIER|AAEL005660|AAEL005660|transcript|AAEL005660-RA|protein_coding|4/4|c.695-31A>C||||||
supercont1.168:949407	supercont1.168	949407	A	G	chr2	319	AAEL005660							1						0	13	20	1	38	30	11	0	19	8	G|synonymous_variant|LOW|AAEL005660|AAEL005660|transcript|AAEL005660-RA|protein_coding|4/5|c.615T>C|p.Asn205Asn|1361/1765|615/819|205/272||
supercont1.168:949700	supercont1.168	949700	C	A	chr2	319	AAEL005660							1						0	13	20	1	38	30	11	0	17	10	A|splice_region_variant&intron_variant|LOW|AAEL005660|AAEL005660|transcript|AAEL005660-RA|protein_coding|2/4|c.438+8G>T||||||
supercont1.168:949784	supercont1.168	949784	C	T	chr2	319	AAEL005660							1						0	13	20	1	38	30	11	0	17	10	T|missense_variant|MODERATE|AAEL005660|AAEL005660|transcript|AAEL005660-RA|protein_coding|2/5|c.362G>A|p.Ser121Asn|1108/1765|362/819|121/272||
supercont1.168:949786	supercont1.168	949786	G	T	chr2	319	AAEL005660							1						0	13	20	1	38	30	11	0	17	10	T|synonymous_variant|LOW|AAEL005660|AAEL005660|transcript|AAEL005660-RA|protein_coding|2/5|c.360C>A|p.Pro120Pro|1106/1765|360/819|120/272||
supercont1.168:950839	supercont1.168	950839	C	T	chr2	319	AAEL005660							1						0	11	20	1	38	30	11	0	17	10	T|5_prime_UTR_variant|MODIFIER|AAEL005660|AAEL005660|transcript|AAEL005660-RA|protein_coding|1/5|c.-14G>A|||||14|
supercont1.168:987214	supercont1.168	987214	C	T	chr2	319	AAEL005663								0.969075					14	19	19	1	48	12	5	1	19	0	T|5_prime_UTR_variant|MODIFIER|AAEL005663|AAEL005663|transcript|AAEL005663-RA|protein_coding|1/2|c.-50C>T|||||50|
supercont1.168:987349	supercont1.168	987349	A	G	chr2	319	AAEL005663								0.936924					8	19	19	2	48	22	5	1	18	0	G|intron_variant|MODIFIER|AAEL005663|AAEL005663|transcript|AAEL005663-RA|protein_coding|1/1|c.3+83A>G||||||
supercont1.168:1033702	supercont1.168	1033702	G	A	chr2	319	AAEL005653							1						30	11	0	19	10	0	13	20	1	36	A|synonymous_variant|LOW|AAEL005653|AAEL005653|transcript|AAEL005653-RA|protein_coding|3/6|c.234G>A|p.Leu78Leu|234/1915|234/1635|78/544||WARNING_REF_DOES_NOT_MATCH_GENOME
supercont1.168:1033747	supercont1.168	1033747	T	C	chr2	319	AAEL005653							1						0	13	20	1	38	30	11	0	19	10	C|synonymous_variant|LOW|AAEL005653|AAEL005653|transcript|AAEL005653-RA|protein_coding|3/6|c.279T>C|p.Asn93Asn|279/1915|279/1635|93/544||
supercont1.168:1033774	supercont1.168	1033774	T	C	chr2	319	AAEL005653							1						0	13	20	1	38	30	11	0	19	10	C|synonymous_variant|LOW|AAEL005653|AAEL005653|transcript|AAEL005653-RA|protein_coding|3/6|c.306T>C|p.Thr102Thr|306/1915|306/1635|102/544||
supercont1.168:1033901	supercont1.168	1033901	T	A	chr2	319	AAEL005653							1						0	13	20	1	38	30	11	0	19	10	A|intron_variant|MODIFIER|AAEL005653|AAEL005653|transcript|AAEL005653-RA|protein_coding|3/5|c.410+23T>A||||||
supercont1.168:1034304	supercont1.168	1034304	A	C	chr2	319	AAEL005653							1						0	13	20	1	38	30	11	0	19	10	C|synonymous_variant|LOW|AAEL005653|AAEL005653|transcript|AAEL005653-RA|protein_coding|4/6|c.768A>C|p.Ile256Ile|768/1915|768/1635|256/544||
supercont1.168:1037003	supercont1.168	1037003	T	C	chr2	319	AAEL005653							1						0	13	20	1	38	30	11	0	19	10	C|synonymous_variant|LOW|AAEL005653|AAEL005653|transcript|AAEL005653-RA|protein_coding|5/6|c.1050T>C|p.Asn350Asn|1050/1915|1050/1635|350/544||
supercont1.168:1043713	supercont1.168	1043713	G	A	chr2	319	AAEL005646							1						0	13	20	2	36	30	11	0	18	10	A|upstream_gene_variant|MODIFIER|AAEL005646|AAEL005646|transcript|AAEL005646-RA|protein_coding||c.-83G>A|||||83|,A|intergenic_region|MODIFIER|AAEL005653-AAEL005646|AAEL005653-AAEL005646|intergenic_region|AAEL005653-AAEL005646|||n.1043713G>A||||||
supercont1.168:1052416	supercont1.168	1052416	T	C	chr2	319	AAEL005646							1						0	13	20	1	38	30	11	0	19	8	C|intron_variant|MODIFIER|AAEL005646|AAEL005646|transcript|AAEL005646-RA|protein_coding|3/6|c.418-34T>C||||||
supercont1.168:1053090	supercont1.168	1053090	G	C	chr2	319	AAEL005646							1						0	13	20	1	38	30	11	0	17	10	C|missense_variant|MODERATE|AAEL005646|AAEL005646|transcript|AAEL005646-RA|protein_coding|7/7|c.857G>C|p.Gly286Ala|857/1122|857/1122|286/373||
supercont1.168:1079397	supercont1.168	1079397	A	C	chr2	319	AAEL005657							1						0	13	20	1	38	30	11	0	19	10	C|intron_variant|MODIFIER|AAEL005657|AAEL005657|transcript|AAEL005657-RA|protein_coding|5/6|c.542+31T>G||||||
supercont1.168:1079782	supercont1.168	1079782	A	G	chr2	319	AAEL005657							1						30	11	0	19	11	0	11	20	1	37	G|intron_variant|MODIFIER|AAEL005657|AAEL005657|transcript|AAEL005657-RA|protein_coding|3/6|c.376-81T>C||||||
supercont1.168:1289131	supercont1.168	1289131	G	T	chr2	319	AAEL018347									0.791786				30	24	6	20	48	0	0	14	0	0	T|synonymous_variant|LOW|AAEL018347|AAEL018347|transcript|AAEL018347-RA|protein_coding|4/12|c.474C>A|p.Thr158Thr|623/3169|474/2727|158/908||
supercont1.168:1289287	supercont1.168	1289287	C	T	chr2	319	AAEL018347									0.752334				30	24	7	20	48	0	0	13	0	0	T|intron_variant|MODIFIER|AAEL018347|AAEL018347|transcript|AAEL018347-RA|protein_coding|3/11|c.347+28G>A||||||
supercont1.168:1789666	supercont1.168	1789666	C	T	chr2	319	AAEL005661							1						30	11	0	19	14	0	13	20	1	34	T|synonymous_variant|LOW|AAEL005661|AAEL005661|transcript|AAEL005661-RA|protein_coding|5/7|c.609C>T|p.Thr203Thr|609/963|609/963|203/320||
supercont1.168:1800451	supercont1.168	1800451	C	A	chr2	319	AAEL005661							1						0	13	20	1	38	30	11	0	19	10	A|synonymous_variant|LOW|AAEL005661|AAEL005661|transcript|AAEL005661-RA|protein_coding|6/7|c.771C>A|p.Ile257Ile|771/963|771/963|257/320||WARNING_REF_DOES_NOT_MATCH_GENOME
supercont1.169:92183	supercont1.169	92183	A	C	chr2	175	AAEL005668									0.786992				24	16	4	20	46	6	8	16	0	2	C|intron_variant|MODIFIER|AAEL005668|AAEL005668|transcript|AAEL005668-RA|protein_coding|1/4|c.118+13A>C||||||
supercont1.169:92322	supercont1.169	92322	G	A	chr2	175	AAEL005668									0.786992				30	16	4	19	46	0	8	16	1	2	A|synonymous_variant|LOW|AAEL005668|AAEL005668|transcript|AAEL005668-RA|protein_coding|2/5|c.207G>A|p.Glu69Glu|207/1176|207/1176|69/391||WARNING_REF_DOES_NOT_MATCH_GENOME
supercont1.169:93258	supercont1.169	93258	A	C	chr2	175	AAEL005668									0.786992				13	6	4	11	46	17	18	16	9	2	C|synonymous_variant|LOW|AAEL005668|AAEL005668|transcript|AAEL005668-RA|protein_coding|4/5|c.1027A>C|p.Arg343Arg|1027/1176|1027/1176|343/391||WARNING_REF_DOES_NOT_MATCH_GENOME
supercont1.169:645410	supercont1.169	645410	A	G	chr2	175	AAEL005676										0.699373			24	10	16	2	22	4	14	4	18	26	G|synonymous_variant|LOW|AAEL005676|AAEL005676|transcript|AAEL005676-RA|protein_coding|1/2|c.588T>C|p.Ile196Ile|797/1873|588/1467|196/488||WARNING_REF_DOES_NOT_MATCH_GENOME,G|downstream_gene_variant|MODIFIER|AAEL005672|AAEL005672|transcript|AAEL005672-RA|protein_coding||c.*4145T>C|||||3436|
supercont1.1694:11039	supercont1.1694	11039	A	G	unmapped	1239	AAEL017481	0.792586												4	22	20	2	48	26	2	0	18	0	G|intron_variant|MODIFIER|AAEL017481|AAEL017481|transcript|AAEL017481-RA|protein_coding|1/2|c.-10-22A>G||||||
supercont1.17:1421134	supercont1.17	1421134	G	A	chr3	479	AAEL000815	0.802062												8	24	15	4	28	22	0	5	16	20	A|synonymous_variant|LOW|AAEL000815|AAEL000815|transcript|AAEL000815-RA|protein_coding|1/9|c.72G>A|p.Gly24Gly|72/6070|72/5511|24/1836||,A|intron_variant|MODIFIER|AAEL000804|AAEL000804|transcript|AAEL000804-RA|protein_coding|1/3|c.-20+217C>T||||||,A|intron_variant|MODIFIER|AAEL000804|AAEL000804|transcript|AAEL000804-RB|protein_coding|1/2|c.-20+217C>T||||||
supercont1.17:1421728	supercont1.17	1421728	C	T	chr3	479	AAEL000804	0.802062												8	24	16	4	35	22	0	4	16	13	T|upstream_gene_variant|MODIFIER|AAEL000804|AAEL000804|transcript|AAEL000804-RA|protein_coding||c.-10354G>A|||||344|,T|upstream_gene_variant|MODIFIER|AAEL000804|AAEL000804|transcript|AAEL000804-RB|protein_coding||c.-10354G>A|||||152|,T|intron_variant|MODIFIER|AAEL000815|AAEL000815|transcript|AAEL000815-RA|protein_coding|2/8|c.380+34C>T||||||
supercont1.17:1421729	supercont1.17	1421729	T	C	chr3	479	AAEL000804	0.802062												10	24	16	4	35	18	0	4	16	13	C|upstream_gene_variant|MODIFIER|AAEL000804|AAEL000804|transcript|AAEL000804-RA|protein_coding||c.-10355A>G|||||345|,C|upstream_gene_variant|MODIFIER|AAEL000804|AAEL000804|transcript|AAEL000804-RB|protein_coding||c.-10355A>G|||||153|,C|intron_variant|MODIFIER|AAEL000815|AAEL000815|transcript|AAEL000815-RA|protein_coding|2/8|c.380+35T>C||||||
supercont1.17:1421733	supercont1.17	1421733	C	A	chr3	479	AAEL000804	0.793769												8	22	16	4	35	22	0	4	16	13	A|upstream_gene_variant|MODIFIER|AAEL000804|AAEL000804|transcript|AAEL000804-RA|protein_coding||c.-10359G>T|||||349|,A|upstream_gene_variant|MODIFIER|AAEL000804|AAEL000804|transcript|AAEL000804-RB|protein_coding||c.-10359G>T|||||157|,A|intron_variant|MODIFIER|AAEL000815|AAEL000815|transcript|AAEL000815-RA|protein_coding|2/8|c.380+39C>A||||||
supercont1.17:2370518	supercont1.17	2370518	A	G	chr3	479	AAEL000805					0.952174								5	0	19	4	43	23	24	1	14	5	G|synonymous_variant|LOW|AAEL000805|AAEL000805|transcript|AAEL000805-RA|protein_coding|2/3|c.390A>G|p.Gly130Gly|390/867|390/867|130/288||
supercont1.170:1370418	supercont1.170	1370418	A	C	chr2	288	AAEL005682						0.869895							1	22	18	4	34	27	2	0	16	14	C|synonymous_variant|LOW|AAEL005682|AAEL005682|transcript|AAEL005682-RA|protein_coding|1/1|c.60A>C|p.Pro20Pro|60/375|60/375|20/124||,C|upstream_gene_variant|MODIFIER|AAEL005710|AAEL005710|transcript|AAEL005710-RA|protein_coding||c.-1071T>G|||||603|
supercont1.170:1758336	supercont1.170	1758336	A	G	chr2	288	AAEL005681									0.882947				22	3	0	13	44	8	21	20	7	4	G|synonymous_variant|LOW|AAEL005681|AAEL005681|transcript|AAEL005681-RA|protein_coding|1/1|c.669A>G|p.Thr223Thr|669/2328|669/2328|223/775||WARNING_REF_DOES_NOT_MATCH_GENOME
supercont1.170:1759257	supercont1.170	1759257	C	G	chr2	288	AAEL005681	0.75346												18	24	20	5	28	12	0	0	15	20	G|synonymous_variant|LOW|AAEL005681|AAEL005681|transcript|AAEL005681-RA|protein_coding|1/1|c.1590C>G|p.Pro530Pro|1590/2328|1590/2328|530/775||
[truncated: 5,846 more rows]
