# Supplementary material for: Population genomics reveals that an anthropophilic population of Aedes aegypti mosquitoes in West Africa recently gave rise to American and Asian populations of this major disease vector
Source: BMC Biol. 2017 Feb 28;15:16. doi: 10.1186/s12915-017-0351-0 (PMC5329927; doi:10.1186/s12915-017-0351-0)
Supplement: Additional file 6: — The most differentiated regions of the genome between Ae. aegypti aegypti populations and Ae. aegypti formosus populations based on the normalised population branch statistic. The three tabs show highly differentiated regions between Senegal Forest + Uganda and Senegal Urban, Mexico or Sri Lanka. Data are analysed in 5-bp non-overlapping windows. (XLSX 117 kb) [file 12915_2017_351_MOESM6_ESM.xlsx]

## Sheet: Table Legend
Supplementary Table 3
The most differentiated regions of the genome between Ae. aegypti aegypti populations and Ae. aegypti formosus populations based on the normalised popopulation branch statistic.
The three tabs show highly differntiated regions between Senegal Forest+Uganda and Senegal Urban, Mexico or Sri Lanka.
Data is analysed in 5bp non-overlapping windows.
The columns are:
SuperCont	Supercontig (scaffold) number
Win_strt	Start position of window
Win_End	End position of window
F12	Fst between the focal population and Uganda
F13	Fst between the focal population and Senegal Forest
F23	Fst between Uganda and Senegal Forest
PBS1	Population branch statistic with the Ae. aegypti aegypti population as the focal population
PBS2	Population branch statistic with the Ugandan population as the focal population
PBS3	Population branch statistic with the Senegal Forest population as the focal population
PBSn1	Normalised population branch statistic
Num_SNPs	Number of SNPs in window
Top_SNP_Loc	Location of the SNP in the window with the highest normalised population branch statistic
Top_SNP_PBSn1	PBSn1 of the SNP in the window with the highest normalised population branch statistic
GENE_ID	Vectorbase Gene ID for the gene nearest the Top_SNP_Loc
V19	Type sequence containg the Top_SNP_Loc
GENE_Name	Gene name
ImmunoDB	Gene names that are in ImmunoDB
Gene_Desc	Vectorbase gene description
KEGG	KEGG groups
GO_Cats	GO categories
GO_Desc	Description of GO categories

## Sheet: Sen Urban
SuperCont	Win_strt	Win_End	F12	F13	F23	PBS1	PBS2	PBS3	PBSn1	Num_SNPs	Top_SNP_Loc	Top_SNP_PBSn1	GENE_ID	Genomic_Context	GENE_Name	ImmunoDB	Gene_Desc	KEGG	GO_Cats	GO_Desc
supercont1.808	88787	88829	0.9312	0.925835	0.0312271	2.62314	0.0534061	0	0.713479	5	88787	0.921916	AAEL013219	near_exon				;	GO:0005272;GO:0006814;GO:0016020;GO:0016021;GO:0005272	sodium channel activity;sodium ion transport;membrane;integral component of membrane;sodium channel activity
supercont1.768	421257	421322	0.891275	0.899054	0	2.25605	0	0.0371137	0.685071	5	421257	0.737606	AAEL012960	exon			importin alpha [Source:VB External Description;Acc:AAEL012960]	;	GO:0005488;GO:0006606;GO:0008565;GO:0005737;GO:0005515;GO:0005634;GO:0005737;GO:0005634;GO:0008565;GO:0006606	binding;protein import into nucleus;protein transporter activity;cytoplasm;protein binding;nucleus;cytoplasm;nucleus;protein transporter activity;protein import into nucleus
supercont1.485	238625	238676	0.902451	0.891279	0	2.27318	0.0542134	0	0.683172	5	238676	0.7365	AAEL010533	intergenic				;	GO:0003677	DNA binding
supercont1.1276	87432	87521	0.87883	0.901428	0	2.21376	0	0.103205	0.667406	5	87438	0.920735	AAEL014795	intergenic				;
supercont1.44	2104692	2104821	0.929023	0.884834	0.0182018	2.39421	0.251195	0	0.656774	5	2104821	0.917098	AAEL001878	exon			lipase [Source:VB External Description;Acc:AAEL001878]	;	GO:0052689;GO:0005576;GO:0052689	carboxylic ester hydrolase activity;extracellular region;carboxylic ester hydrolase activity
supercont1.808	33438	33573	0.868107	0.855423	0.0118531	1.97389	0.0518732	0	0.652361	5	33552	0.737577	AAEL013222	intergenic				;	GO:0006030;GO:0008061;GO:0005576;GO:0005576;GO:0006030;GO:0008061	chitin metabolic process;chitin binding;extracellular region;extracellular region;chitin metabolic process;chitin binding
supercont1.47	275581	275602	0.852537	0.868735	0	1.97236	0	0.0581797	0.650828	5	275593	0.689309	AAEL002031	intergenic	CYP12F7		cytochrome P450 [Source:VB Community Annotation;Acc:AAEL002031]	;	GO:0016705;GO:0020037;GO:0004497;GO:0005506;GO:0055114;GO:0020037;GO:0016705;GO:0004497;GO:0005506	oxidoreductase activity, acting on paired donors, with incorporation or reduction of molecular oxygen;heme binding;monooxygenase activity;iron ion binding;oxidation-reduction process;heme binding;oxidoreductase activity, acting on paired donors, with incorporation or reduction of molecular oxygen;monooxygenase activity;iron ion binding
supercont1.777	300396	300426	0.850385	0.853871	0.0276162	1.89748	0.00221671	0.025788	0.648603	5	300413	0.698213	AAEL013025	intergenic				;
supercont1.122	2397621	2397654	0.8512	0.870578	0.00156734	1.97413	0	0.0705468	0.648387	5	2397651	0.725094	AAEL004516	exon				;	GO:0005549;GO:0005549	odorant binding;odorant binding
supercont1.539	497873	497936	0.873663	0.917592	0.0345859	2.26484	0	0.231236	0.647823	5	497873	0.736414	AAEL011073	exon	Gr19		gustatory receptor Gr19 [Source:VB Community Annotation;Acc:AAEL011073]	;	GO:0050909;GO:0016021;GO:0016021;GO:0005886;GO:0050909	sensory perception of taste;integral component of membrane;integral component of membrane;plasma membrane;sensory perception of taste
supercont1.888	413852	413904	0.874258	0.939675	0.00433202	2.4386	0	0.369416	0.640386	5	413900	0.920401	AAEL013637	exon			homogentisate 1,2-dioxygenase [Source:VB External Description;Acc:AAEL013637]	aag01100;KEGG ID aag01100 - Metabolic pathways - KEGG mapping via orthology group K02126;aag00350;KEGG ID aag00350 - Tyrosine metabolism - KEGG mapping via orthology group K00274	GO:0006570;GO:0006559;GO:0004411;GO:0055114;GO:0006559;GO:0006570;GO:0004411	tyrosine metabolic process;L-phenylalanine catabolic process;homogentisate 1,2-dioxygenase activity;oxidation-reduction process;L-phenylalanine catabolic process;tyrosine metabolic process;homogentisate 1,2-dioxygenase activity
supercont1.334	622824	622860	0.829659	0.850313	0.00522226	1.83196	0	0.0672482	0.631883	5	622838	0.657029	AAEL008598	intergenic				;	GO:0006869;GO:0005319;GO:0005319	lipid transport;lipid transporter activity;lipid transporter activity
supercont1.67	211683	211743	0.844148	0.827546	0.00388102	1.80629	0.0525567	0	0.631825	5	211683	0.689227	AAEL002764	intergenic			dihydrolipoamide succinyltransferase component of 2-oxoglutarate dehydrogenase [Source:VB External Description;Acc:AAEL002764]	;	GO:0045252;GO:0004149;GO:0006099;GO:0008152;GO:0016746;GO:0004149;GO:0045252;GO:0006099	oxoglutarate dehydrogenase complex;dihydrolipoyllysine-residue succinyltransferase activity;tricarboxylic acid cycle;metabolic process;transferase activity, transferring acyl groups;dihydrolipoyllysine-residue succinyltransferase activity;oxoglutarate dehydrogenase complex;tricarboxylic acid cycle
supercont1.246	1433968	1434044	0.831228	0.87014	0	1.91026	0	0.131047	0.628104	5	1433998	0.657546	AAEL007277	exon			tRNA-specific adenosine deaminase [Source:VB External Description;Acc:AAEL007277]	;	GO:0004000;GO:0006396;GO:0003723;GO:0003723;GO:0006396;GO:0004000	adenosine deaminase activity;RNA processing;RNA binding;RNA binding;RNA processing;adenosine deaminase activity
supercont1.238	933889	933985	0.81614	0.828456	0	1.72825	0	0.0346678	0.625516	5	933975	0.659411	AAEL007138	near_exon			sugar transporter [Source:VB External Description;Acc:AAEL007138]	;	GO:0022857;GO:0055085;GO:0005215;GO:0016021;GO:0016021;GO:0022857	transmembrane transporter activity;transmembrane transport;transporter activity;integral component of membrane;integral component of membrane;transmembrane transporter activity
supercont1.395	347623	347770	0.827339	0.87076	0	1.90125	0	0.144828	0.624163	5	347665	0.691159	AAEL009423	intergenic	SCRBQ2	SCRBQ2	Class B Scavenger Receptor (CD36 domain). [Source:VB Community Annotation;Acc:AAEL009423]	;	GO:0007155;GO:0016020;GO:0007155;GO:0016021	cell adhesion;membrane;cell adhesion;integral component of membrane
supercont1.44	1547158	1547193	0.845221	0.920031	0.0404365	2.1753	0	0.350819	0.616911	5	1547168	0.911243	AAEL001859	exon			vesicle protein sorting-associated [Source:VB External Description;Acc:AAEL001859]	;	GO:0006904;GO:0016192;GO:0005623;GO:0006904	vesicle docking involved in exocytosis;vesicle-mediated transport;cell;vesicle docking involved in exocytosis
supercont1.110	2280421	2280463	0.842494	0.810047	0	1.75464	0.0936585	0	0.61603	5	2280460	0.657522	AAEL004205	intergenic				;
supercont1.11	2625526	2625556	0.808021	0.861268	0	1.81279	0	0.162423	0.609298	5	2625556	0.701035	AAEL000576	exon			lachesin, putative [Source:VB External Description;Acc:AAEL000576]	;	GO:0005515	protein binding
supercont1.476	718819	718845	0.820617	0.798408	0.0139534	1.65284	0.0653863	0	0.608059	5	718834	0.698279	AAEL010410	intergenic			odorant receptor 9a, putative [Source:VB External Description;Acc:AAEL010410]	;	GO:0007608;GO:0005549;GO:0004984;GO:0016020;GO:0016021;GO:0005549;GO:0004930;GO:0004984;GO:0005886	sensory perception of smell;odorant binding;olfactory receptor activity;membrane;integral component of membrane;odorant binding;G-protein coupled receptor activity;olfactory receptor activity;plasma membrane
supercont1.47	254225	254249	0.79515	0.816458	0.0128509	1.63393	0	0.0613841	0.606211	5	254228	0.689309	AAEL001960	intergenic			cytochrome P450 [Source:VB External Description;Acc:AAEL001960]	;	GO:0016705;GO:0020037;GO:0005506;GO:0055114;GO:0020037;GO:0016705;GO:0004497;GO:0005506	oxidoreductase activity, acting on paired donors, with incorporation or reduction of molecular oxygen;heme binding;iron ion binding;oxidation-reduction process;heme binding;oxidoreductase activity, acting on paired donors, with incorporation or reduction of molecular oxygen;monooxygenase activity;iron ion binding
supercont1.366	1056627	1056739	0.791583	0.797357	0.0232522	1.5705	0	0.0258096	0.604897	5	1056627	0.689979	AAEL009058	intergenic				;
supercont1.806	403136	403168	0.795075	0.809602	0.0272847	1.60804	0	0.0505956	0.604837	5	403148	0.657625	AAEL013215	exon			sulfonylurea receptor/ ABC transporter [Source:VB External Description;Acc:AAEL013215]	;	GO:0016887;GO:0042626;GO:0055085;GO:0006810;GO:0016021;GO:0005524	ATPase activity;ATPase activity, coupled to transmembrane movement of substances;transmembrane transport;transport;integral component of membrane;ATP binding
supercont1.249	1455290	1455365	0.794969	0.785945	0	1.56306	0.021534	0	0.60476	5	1455305	0.630225	AAEL007345	exon			cyclic-nucleotide-gated cation channel [Source:VB External Description;Acc:AAEL007345]	;	GO:0055085;GO:0005216;GO:0006811;GO:0016020;GO:0016021;GO:0005216	transmembrane transport;ion channel activity;ion transport;membrane;integral component of membrane;ion channel activity
supercont1.476	881108	881149	0.832049	0.924813	0.0417673	2.1646	0	0.423181	0.603325	5	881133	0.913207	AAEL010426	exon	Or50		odorant receptor (Or50) [Source:VB Community Annotation;Acc:AAEL010426]	;	GO:0007608;GO:0005549;GO:0004984;GO:0016020;GO:0016021;GO:0005549;GO:0004930;GO:0004984;GO:0005886	sensory perception of smell;odorant binding;olfactory receptor activity;membrane;integral component of membrane;odorant binding;G-protein coupled receptor activity;olfactory receptor activity;plasma membrane
supercont1.1380	36139	36163	0.79044	0.827017	0	1.65865	0	0.0959084	0.602148	5	36139	0.688913	AAEL014981	exon				;
supercont1.308	798946	799084	0.847286	0.963468	0	2.59438	0	0.715195	0.602004	5	798995	0.920755	AAEL008238	exon				;	GO:0005515	protein binding
supercont1.100	279727	279775	0.814978	0.906557	0	2.02884	0	0.341561	0.601958	5	279733	0.920568	AAEL003920	exon	GPRDOP1		GPCR Dopamine Family [Source:VB Community Annotation;Acc:AAEL003920]	aag04080;KEGG ID aag04080 - Neuroactive ligand-receptor interaction - KEGG mapping via orthology group K04266	GO:0005887;GO:0004952;GO:0004930;GO:0007186;GO:0016021;GO:0005887;GO:0004952	integral component of plasma membrane;dopamine neurotransmitter receptor activity;G-protein coupled receptor activity;G-protein coupled receptor signaling pathway;integral component of membrane;integral component of plasma membrane;dopamine neurotransmitter receptor activity
supercont1.162	757438	757465	0.8015	0.880645	0	1.87131	0	0.254345	0.598694	5	757438	0.698693	AAEL005552	near_exon			succinyl-coa synthetase beta chain [Source:VB External Description;Acc:AAEL005552]	aag01100;KEGG ID aag01100 - Metabolic pathways - KEGG mapping via orthology group K02126;aag00640;KEGG ID aag00640 - Propanoate metabolism - KEGG mapping via orthology group K01895;aag00020;KEGG ID aag00020 - Citrate cycle (TCA cycle) - KEGG mapping via orthology group K01596	GO:0008152;GO:0003824;GO:0005524;GO:0005524;GO:0016874	metabolic process;catalytic activity;ATP binding;ATP binding;ligase activity
supercont1.485	475759	475949	0.790371	0.845122	0.0144569	1.70649	0	0.158631	0.595608	5	475759	0.691783	AAEL010532	intergenic			alpha-amylase [Source:VB External Description;Acc:AAEL010532]	aag01100;KEGG ID aag01100 - Metabolic pathways - KEGG mapping via orthology group K02126;aag00500;KEGG ID aag00500 - Starch and sucrose metabolism - KEGG mapping via orthology group K01187;aag00052;KEGG ID aag00052 - Galactose metabolism - KEGG mapping via orthology group K01187	GO:0043169;GO:0003824;GO:0005975;GO:0005975;GO:0003824;GO:0043169	cation binding;catalytic activity;carbohydrate metabolic process;carbohydrate metabolic process;catalytic activity;cation binding
supercont1.62	2260172	2260304	0.771448	0.77998	0	1.49501	0	0.0190227	0.594667	5	2260304	0.688652	AAEL002636	exon				;	GO:0016787	hydrolase activity
supercont1.603	720123	720146	0.798316	0.868401	0.0579595	1.78467	0	0.243325	0.58939	5	720143	0.68905	AAEL011684	exon				;
supercont1.232	765769	765820	0.764804	0.780423	0	1.48169	0	0.0343574	0.588896	5	765769	0.62613	AAEL007029	near_exon			tropomodulin [Source:VB External Description;Acc:AAEL007029]	;	GO:0051694;GO:0005523;GO:0051694	pointed-end actin filament capping;tropomyosin binding;pointed-end actin filament capping
supercont1.264	1131709	1131741	0.764167	0.788473	0	1.49902	0	0.0543836	0.587067	5	1131709	0.603035	AAEL007581	intergenic			Rfc5p, putative [Source:VB External Description;Acc:AAEL007581]	aag03430;KEGG ID aag03430 - Mismatch repair - KEGG mapping via orthology group K03504;aag03420;KEGG ID aag03420 - Nucleotide excision repair - KEGG mapping via orthology group K10844;aag03030;KEGG ID aag03030 - DNA replication - KEGG mapping via orthology group K10742	GO:0006260;GO:0003677;GO:0003677;GO:0006260	DNA replication;DNA binding;DNA binding;DNA replication
supercont1.122	1595318	1595385	0.777012	0.868501	0	1.76469	0	0.264057	0.582648	5	1595318	0.662113	AAEL004534	intergenic				;	GO:0008270;GO:0008270	zinc ion binding;zinc ion binding
supercont1.314	1173706	1173797	0.7689	0.786029	0.0448655	1.48046	0	0.0614578	0.582418	5	1173736	0.628051	AAEL008330	intergenic			hexaprenyldihydroxybenzoate methyltransferase [Source:VB External Description;Acc:AAEL008330]	;	GO:0008425;GO:0006744;GO:0008168;GO:0008152;GO:0008425;GO:0006744;GO:0008757	2-polyprenyl-6-methoxy-1,4-benzoquinone methyltransferase activity;ubiquinone biosynthetic process;methyltransferase activity;metabolic process;2-polyprenyl-6-methoxy-1,4-benzoquinone methyltransferase activity;ubiquinone biosynthetic process;S-adenosylmethionine-dependent methyltransferase activity
supercont1.16	3760120	3760167	0.757927	0.793281	0	1.49745	0	0.0789405	0.581221	5	3760167	0.662387	AAEL000791	exon				;
supercont1.238	982860	982934	0.799785	0.788349	0.0979853	1.52903	0.0793367	0.0237877	0.580904	5	982902	0.666468	AAEL007126	intergenic			sugar transporter [Source:VB External Description;Acc:AAEL007126]	;	GO:0022857;GO:0055085;GO:0005215;GO:0016021;GO:0016021;GO:0022857	transmembrane transporter activity;transmembrane transport;transporter activity;integral component of membrane;integral component of membrane;transmembrane transporter activity
supercont1.135	2013933	2014040	0.782276	0.873749	0.0530759	1.76974	0	0.299748	0.576558	5	2013933	0.65228	AAEL004931	exon			beta-hexosaminidase b [Source:VB External Description;Acc:AAEL004931]	aag04142;KEGG ID aag04142 - Lysosome - KEGG mapping via orthology group K01374;aag01100;KEGG ID aag01100 - Metabolic pathways - KEGG mapping via orthology group K02126;aag00604;KEGG ID aag00604 - Glycosphingolipid biosynthesis - ganglio series - KEGG mapping via orthology group K03372;aag00603;KEGG ID aag00603 - Glycosphingolipid biosynthesis - globo series - KEGG mapping via orthology group K123…	GO:0004563;GO:0004553;GO:0005975;GO:0005975;GO:0004563	beta-N-acetylhexosaminidase activity;hydrolase activity, hydrolyzing O-glycosyl compounds;carbohydrate metabolic process;carbohydrate metabolic process;beta-N-acetylhexosaminidase activity

## Sheet: Mexico
SuperCont	Win_strt	Win_End	F12	F13	F23	PBS1	PBS2	PBS3	PBSn1	Num_SNPs	Top_SNP_Loc	Top_SNP_PBSn1	GENE_ID	Genomic_Context	GENE_Name	ImmunoDB	Gene_Desc	KEGG	GO_Cats	GO_Desc
supercont1.204	867193	867226	0.990521	0.98454	0.0445145	4.39128	0.267339	0	0.776034	5	867193	0.954653	AAEL006411	intergenic	TIM		timeless circadian protein [Source:VB Community Annotation;Acc:AAEL006411]	aag04711;KEGG ID aag04711 - Circadian rhythm - fly - KEGG mapping via orthology group K02296
supercont1.208	685196	685211	0.96622	0.973723	0.0268417	3.49988	0	0.139188	0.754436	5	685202	0.923542	AAEL006487	exon			sodium/solute symporter [Source:VB External Description;Acc:AAEL006487]	;	GO:0055085;GO:0006810;GO:0005215;GO:0016020;GO:0016021;GO:0005215;GO:0055085	transmembrane transport;transport;transporter activity;membrane;integral component of membrane;transporter activity;transmembrane transport
supercont1.445	462249	462276	0.98884	0.97544	0.00728659	4.09736	0.398041	0	0.745598	5	462249	0.954653	AAEL009993	exon				;	GO:0097264;GO:0097264	self proteolysis;self proteolysis
supercont1.51	2038035	2038062	0.964996	0.960166	0.103279	3.23317	0.119137	0	0.742864	5	2038060	0.923516	AAEL002230	exon			chromodomain helicase DNA binding protein [Source:VB External Description;Acc:AAEL002230]	;	GO:0005524;GO:0003677	ATP binding;DNA binding
supercont1.39	2467678	2467745	0.958334	0.975388	0.0209716	3.43071	0	0.27383	0.729234	5	2467684	0.954653	AAEL001681	near_exon				;
supercont1.151	461696	461818	0.956816	0.97544	0	3.42446	0	0.282176	0.727581	5	461696	0.954653	AAEL005319	near_exon			myosin light chain kinase [Source:VB External Description;Acc:AAEL005319]	;	GO:0005515	protein binding
supercont1.1	2852787	2852937	0.95209	0.943592	0.0526375	2.92975	0.108676	0	0.725469	5	2852898	0.816871	AAEL000054	intergenic			mixed-lineage leukemia protein, mll [Source:VB External Description;Acc:AAEL000054]	aag00310;KEGG ID aag00310 - Lysine degradation - KEGG mapping via orthology group K09186	GO:0043565;GO:0003700;GO:0005515;GO:0005634;GO:0006355;GO:0008270;GO:0043565;GO:0005634;GO:0008270;GO:0008168;GO:0003700	sequence-specific DNA binding;transcription factor activity, sequence-specific DNA binding;protein binding;nucleus;regulation of transcription, DNA-templated;zinc ion binding;sequence-specific DNA binding;nucleus;zinc ion binding;methyltransferase activity;transcription factor activity, sequence-specific DNA binding
supercont1.476	718819	718845	0.934095	0.930049	0.0139534	2.68273	0.0368084	0	0.721253	5	718834	0.923558	AAEL010410	intergenic			odorant receptor 9a, putative [Source:VB External Description;Acc:AAEL010410]	;	GO:0007608;GO:0005549;GO:0004984;GO:0016020;GO:0016021;GO:0005549;GO:0004930;GO:0004984;GO:0005886	sensory perception of smell;odorant binding;olfactory receptor activity;membrane;integral component of membrane;odorant binding;G-protein coupled receptor activity;olfactory receptor activity;plasma membrane
supercont1.355	616922	616936	0.933003	0.930491	0.0325321	2.66817	0.0349395	0	0.720522	5	616926	0.795496	AAEL008905	intergenic			host cell factor C1 [Source:VB External Description;Acc:AAEL008905]	;	GO:0005515	protein binding
supercont1.161	183752	183781	0.946542	0.965788	0	3.15202	0	0.223152	0.720433	5	183777	0.954653	AAEL005530	near_exon				;	GO:0006030;GO:0008061;GO:0016810;GO:0005576;GO:0003824;GO:0005975;GO:0005975;GO:0005576;GO:0006030;GO:0008061;GO:0016810	chitin metabolic process;chitin binding;hydrolase activity, acting on carbon-nitrogen (but not peptide) bonds;extracellular region;catalytic activity;carbohydrate metabolic process;carbohydrate metabolic process;extracellular region;chitin metabolic process;chitin binding;hydrolase activity, acting on carbon-nitrogen (but not peptide) bonds
supercont1.166	1406693	1406731	0.933038	0.927556	0.00315442	2.66271	0.0409271	0	0.718944	5	1406726	0.795555	AAEL005626	exon			exostosin-2 [Source:VB External Description;Acc:AAEL005626]	aag01100;KEGG ID aag01100 - Metabolic pathways - KEGG mapping via orthology group K02126;aag00534;KEGG ID aag00534 - Glycosaminoglycan biosynthesis - heparan sulfate / heparin - KEGG mapping via orthology group K02370	GO:0015012;GO:0006024;GO:0016021	heparan sulfate proteoglycan biosynthetic process;glycosaminoglycan biosynthetic process;integral component of membrane
supercont1.869	318458	318509	0.928512	0.931136	0.0312317	2.64106	0	0.0345692	0.718533	5	318458	0.772027	AAEL013547	exon				;	GO:0003676;GO:0046872;GO:0005634;GO:0008270;GO:0005634;GO:0008270;GO:0003676	nucleic acid binding;metal ion binding;nucleus;zinc ion binding;nucleus;zinc ion binding;nucleic acid binding
supercont1.21	2602825	2602858	0.929409	0.932863	0.0333804	2.65897	0	0.0420596	0.718441	5	2602831	0.918826	AAEL001052	intergenic			heat shock protein, putative [Source:VB External Description;Acc:AAEL001052]	;	GO:0006457;GO:0005737;GO:0005524;GO:0005524;GO:0005737;GO:0006457	protein folding;cytoplasm;ATP binding;ATP binding;cytoplasm;protein folding
supercont1.53	1056796	1056838	0.928062	0.923491	0	2.60115	0.0308002	0	0.716186	5	1056796	0.954653	AAEL002292	intergenic			glucose transport protein, putative [Source:VB External Description;Acc:AAEL002292]	;	GO:0022857;GO:0055085;GO:0005215;GO:0016021;GO:0016021;GO:0022857	transmembrane transporter activity;transmembrane transport;transporter activity;integral component of membrane;integral component of membrane;transmembrane transporter activity
supercont1.131	1779528	1779654	0.929538	0.926926	0.0395999	2.61428	0.0384	0.00200531	0.715322	5	1779618	0.954653	AAEL004805	exon			potassium-dependent sodium-calcium exchanger, putative [Source:VB External Description;Acc:AAEL004805]	;	GO:0055085;GO:0016021;GO:0016021;GO:0055085	transmembrane transport;integral component of membrane;integral component of membrane;transmembrane transport
supercont1.51	1932623	1932675	0.932389	0.935996	0.0672053	2.68662	0.00737176	0.0621984	0.715251	5	1932623	0.923526	AAEL002232	exon				aag03013;KEGG ID aag03013 - RNA transport - KEGG mapping via orthology group K03262;aag03008;KEGG ID aag03008 - Ribosome biogenesis in eukaryotes - KEGG mapping via orthology group K14545	GO:0004540;GO:0008033;GO:0003824;GO:0008033;GO:0004540	ribonuclease activity;tRNA processing;catalytic activity;tRNA processing;ribonuclease activity
supercont1.286	811537	811561	0.93811	0.955074	0.0374781	2.92346	0	0.179271	0.712565	5	811555	0.954653	AAEL007857	exon				;
supercont1.186	865427	865478	0.936671	0.955702	0.0232517	2.92635	0	0.190464	0.710829	5	865427	0.954653	AAEL006016	intergenic				;
supercont1.13	943835	943864	0.977931	0.953718	0.0492675	3.41802	0.395539	0	0.710082	5	943835	0.954653	AAEL000661	exon			t-cell specific transcription factor, tcf [Source:VB External Description;Acc:AAEL000661]	;	GO:0016055;GO:0005634;GO:0006357;GO:0016055	Wnt signaling pathway;nucleus;regulation of transcription from RNA polymerase II promoter;Wnt signaling pathway
supercont1.943	114681	114736	0.930216	0.949894	0	2.82798	0	0.165638	0.708125	5	114681	0.76022	AAEL017246	exon	Or86		odorant receptor - partial [Source:VB Community Annotation;Acc:AAEL017246]	;	GO:0007608;GO:0005549;GO:0004984;GO:0016020;GO:0005549;GO:0004984;GO:0016020	sensory perception of smell;odorant binding;olfactory receptor activity;membrane;odorant binding;olfactory receptor activity;membrane
supercont1.817	391389	391521	0.930141	0.949933	0	2.82784	0	0.166567	0.70795	5	391521	0.760223	AAEL017377	intergenic	Or117		odorant receptor [Source:VB Community Annotation;Acc:AAEL017377]	;	GO:0007608;GO:0005549;GO:0004984;GO:0016020;GO:0016021;GO:0005549;GO:0004930;GO:0004984;GO:0005886	sensory perception of smell;odorant binding;olfactory receptor activity;membrane;integral component of membrane;odorant binding;G-protein coupled receptor activity;olfactory receptor activity;plasma membrane
supercont1.161	675567	675600	0.925754	0.943525	0	2.73717	0	0.136793	0.706555	5	675576	0.954653	AAEL005524	near_exon			adenosylhomocysteinase [Source:VB External Description;Acc:AAEL005524]	aag01100;KEGG ID aag01100 - Metabolic pathways - KEGG mapping via orthology group K02126;aag00270;KEGG ID aag00270 - Cysteine and methionine metabolism - KEGG mapping via orthology group K09880	GO:0006730;GO:0004013;GO:0006730;GO:0004013	one-carbon metabolic process;adenosylhomocysteinase activity;one-carbon metabolic process;adenosylhomocysteinase activity
supercont1.13	669338	669365	0.939263	0.927733	0.0858044	2.66944	0.13176	0	0.702262	5	669365	0.935656	AAEL000641	exon			protein disulfide isomerase [Source:VB External Description;Acc:AAEL000641]	aag04141;KEGG ID aag04141 - Protein processing in endoplasmic reticulum - KEGG mapping via orthology group K09580	GO:0045454;GO:0005783;GO:0016853;GO:0045454;GO:0005783;GO:0003756	cell redox homeostasis;endoplasmic reticulum;isomerase activity;cell redox homeostasis;endoplasmic reticulum;protein disulfide isomerase activity
supercont1.225	1237590	1237598	0.925532	0.944727	0.0422119	2.72487	0	0.170609	0.699495	5	1237590	0.915402	AAEL006883	intergenic				;	GO:0051726;GO:0006950;GO:0005634;GO:0005634;GO:0006950;GO:0051726	regulation of cell cycle;response to stress;nucleus;nucleus;response to stress;regulation of cell cycle
supercont1.233	467975	467992	0.909736	0.925914	0	2.50377	0	0.0987514	0.695005	5	467991	0.750342	AAEL007070	intergenic			lipase [Source:VB External Description;Acc:AAEL007070]	;	GO:0052689;GO:0005576;GO:0052689	carboxylic ester hydrolase activity;extracellular region;carboxylic ester hydrolase activity
supercont1.20	876088	876125	0.978025	0.946475	0.0496542	3.34726	0.470581	0	0.694763	5	876124	0.954653	AAEL000999	intergenic			DNA replication licensing factor MCM7 [Source:VB External Description;Acc:AAEL000999]	aag03030;KEGG ID aag03030 - DNA replication - KEGG mapping via orthology group K10742	GO:0042555;GO:0003678;GO:0006270;GO:0006260;GO:0005524;GO:0005634;GO:0003677;GO:0005524;GO:0005634;GO:0003677;GO:0006270;GO:0003678;GO:0042555	MCM complex;DNA helicase activity;DNA replication initiation;DNA replication;ATP binding;nucleus;DNA binding;ATP binding;nucleus;DNA binding;DNA replication initiation;DNA helicase activity;MCM complex
supercont1.107	323015	323065	0.927781	0.917617	0.0813672	2.51978	0.108273	0	0.694527	5	323029	0.760216	AAEL004093	intergenic				;
supercont1.2	58462	58470	0.92849	0.915275	0.0711649	2.51622	0.121704	0	0.691664	5	58470	0.772049	AAEL000121	near_exon			dihydropyridine-sensitive l-type calcium channel [Source:VB External Description;Acc:AAEL000121]	;
supercont1.328	890291	890345	0.905674	0.89784	0	2.3211	0.0398924	0	0.6906	5	890339	0.728422	AAEL008491	intergenic				;
supercont1.726	372966	372983	0.919625	0.949933	0	2.75772	0	0.236667	0.690399	5	372966	0.760223	AAEL012702	intergenic			ATP-binding cassette sub-family A member 3, putative [Source:VB External Description;Acc:AAEL012702]	;	GO:0016887;GO:0006810;GO:0005215;GO:0016021;GO:0005524;GO:0016021;GO:0005215;GO:0005524;GO:0016887	ATPase activity;transport;transporter activity;integral component of membrane;ATP binding;integral component of membrane;transporter activity;ATP binding;ATPase activity
supercont1.47	2904606	2904633	0.91927	0.950593	0.00266364	2.76083	0	0.246843	0.688886	5	2904633	0.765053	AAEL001971	exon				aag03040;KEGG ID aag03040 - Spliceosome - KEGG mapping via orthology group K12864	GO:0006396;GO:0006396	RNA processing;RNA processing
supercont1.301	1000752	1000782	0.936581	0.97502	0	3.22383	0	0.465836	0.687433	5	1000752	0.954653	AAEL008115	intergenic				;	GO:0005515	protein binding
supercont1.343	1229492	1229525	0.911671	0.931586	0.0475413	2.53008	0	0.152105	0.687114	5	1229519	0.954653	AAEL016997	exon	GPRGRP2_3		GPCR Gastrin/Bombesin Family [Source:VB Community Annotation;Acc:AAEL016997]	;
supercont1.21	2582448	2582564	0.903239	0.923054	0.0136189	2.44323	0	0.12143	0.685403	5	2582508	0.923546	AAEL001016	exon			zinc finger protein [Source:VB External Description;Acc:AAEL001016]	;	GO:0003676;GO:0046872;GO:0005634;GO:0008270;GO:0005634;GO:0008270;GO:0003676	nucleic acid binding;metal ion binding;nucleus;zinc ion binding;nucleus;zinc ion binding;nucleic acid binding
supercont1.293	954854	954883	0.899497	0.918714	0	2.40367	0	0.106104	0.684851	5	954862	0.798431	AAEL008000	intergenic			golgi reassembly stacking protein 2 (grasp2) [Source:VB External Description;Acc:AAEL008000]	;	GO:0005515	protein binding
supercont1.74	1279098	1279120	0.910528	0.92174	0.0986489	2.42885	0	0.118875	0.684622	5	1279109	0.923533	AAEL002994	near_exon				;	GO:0016021;GO:0016021	integral component of membrane;integral component of membrane
supercont1.462	685981	685999	0.892047	0.902715	0	2.27808	0	0.0520245	0.684087	5	685994	0.727597	AAEL010216	near_exon			cyclic-nucleotide-gated cation channel [Source:VB External Description;Acc:AAEL010216]	;	GO:0055085;GO:0005216;GO:0006811;GO:0016020;GO:0016021;GO:0005216	transmembrane transport;ion channel activity;ion transport;membrane;integral component of membrane;ion channel activity
supercont1.187	828323	828389	0.909549	0.937927	0.012874	2.58472	0	0.194722	0.683889	5	828362	0.760224	AAEL006050	exon			nuclear RNA export factor 2 (NXF2), putative [Source:VB External Description;Acc:AAEL006050]	;	GO:0006406;GO:0051028;GO:0005737;GO:0006810;GO:0003723;GO:0005622;GO:0005515;GO:0005634;GO:0005634;GO:0051028	mRNA export from nucleus;mRNA transport;cytoplasm;transport;RNA binding;intracellular;protein binding;nucleus;nucleus;mRNA transport
supercont1.172	2041893	2041909	0.903772	0.920379	0.0451327	2.41267	0	0.117817	0.683381	5	2041893	0.92131	AAEL005740	near_exon			AMP dependent ligase [Source:VB External Description;Acc:AAEL005740]	aag01100;KEGG ID aag01100 - Metabolic pathways - KEGG mapping via orthology group K02126;aag00071;KEGG ID aag00071 - Fatty acid metabolism - KEGG mapping via orthology group K00232	GO:0008152;GO:0003824;GO:0003824	metabolic process;catalytic activity;catalytic activity
supercont1.495	96561	96672	0.947617	0.986881	0	3.64142	0	0.69224	0.682724	5	96592	0.954653	AAEL010655	intergenic	SCRASP2	SCRASP2	Class A Scavenger Receptor (SRCR domain) with Serine Protease domain. [Source:VB Community Annotation;Acc:AAEL010655]	;	GO:0005044;GO:0004252;GO:0006508;GO:0016020;GO:0005515;GO:0004252;GO:0016020;GO:0005044	scavenger receptor activity;serine-type endopeptidase activity;proteolysis;membrane;protein binding;serine-type endopeptidase activity;membrane;scavenger receptor activity
supercont1.204	1042879	1042988	0.952607	0.930666	0.175206	2.76274	0.286544	0	0.682279	5	1042943	0.922275	AAEL006414	exon			trypsin [Source:VB External Description;Acc:AAEL006414]	;	GO:0004252;GO:0006508;GO:0004252	serine-type endopeptidase activity;proteolysis;serine-type endopeptidase activity

## Sheet: Sri Lanka
SuperCont	Win_strt	Win_End	F12	F13	F23	PBS1	PBS2	PBS3	PBSn1	Num_SNPs	Top_SNP_Loc	Top_SNP_PBSn1	GENE_ID	Genomic_Context	GENE_Name	ImmunoDB	Gene_Desc	KEGG	GO_Cats	GO_Desc
supercont1.71	531452	531638	1	1	0	19.1361	0.0222258	0	0.94929	5	531452	0.954475	AAEL002896	intergenic				;	GO:0003676;GO:0046872;GO:0006351;GO:0003700;GO:0005515;GO:0005634	nucleic acid binding;metal ion binding;transcription, DNA-templated;transcription factor activity, sequence-specific DNA binding;protein binding;nucleus
supercont1.157	1829804	1829906	1	1	0	18.4429	0.0222259	0	0.947484	5	1829804	0.954475	AAEL018341	exon				;	GO:0004713;GO:0004672;GO:0006468;GO:0005524	protein tyrosine kinase activity;protein kinase activity;protein phosphorylation;ATP binding
supercont1.61	796993	797044	1	1	0	18.4429	0.0222259	0	0.947484	5	797044	0.954475	AAEL002611	intergenic				;	GO:0006030;GO:0008061;GO:0005576;GO:0005576;GO:0006030;GO:0008061	chitin metabolic process;chitin binding;extracellular region;extracellular region;chitin metabolic process;chitin binding
supercont1.61	1147677	1147758	1	1	0	18.4429	0.0222259	0	0.947484	5	1147744	0.954475	AAEL002632	exon			proacrosin, putative [Source:VB External Description;Acc:AAEL002632]	;	GO:0004252;GO:0006508;GO:0004252	serine-type endopeptidase activity;proteolysis;serine-type endopeptidase activity
supercont1.1	4007518	4007553	1	1	0	18.4429	0.0222259	0	0.947484	5	4007540	0.954475	AAEL000066	exon				;	GO:0004970;GO:0016020;GO:0016020;GO:0004970	ionotropic glutamate receptor activity;membrane;membrane;ionotropic glutamate receptor activity
supercont1.194	1676586	1676611	0.974731	0.976739	0.00778712	3.71567	0	0.0453017	0.780444	5	1676606	0.954475	AAEL006205	exon				;	GO:0000123;GO:0000123	histone acetyltransferase complex;histone acetyltransferase complex
supercont1.268	404777	404810	0.965174	0.976739	0.0211472	3.54849	0	0.212487	0.745328	5	404777	0.954475	AAEL007626	intergenic	GNBPA1	GNBPA1	Gram-Negative Binding Protein (GNBP) or Beta-1 3-Glucan Binding Protein (BGBP). [Source:VB Community Annotation;Acc:AAEL007626]	;	GO:0004553;GO:0005975;GO:0005975;GO:0004553	hydrolase activity, hydrolyzing O-glycosyl compounds;carbohydrate metabolic process;carbohydrate metabolic process;hydrolase activity, hydrolyzing O-glycosyl compounds
supercont1.39	2405979	2406004	0.964116	0.976739	0	3.54422	0	0.216759	0.744431	5	2406003	0.954475	AAEL001688	exon				;
supercont1.61	1173989	1174118	0.964104	0.954596	0.00315519	3.20806	0.11907	0	0.741383	5	1174032	0.954475	AAEL002590	near_exon			serine protease, putative [Source:VB External Description;Acc:AAEL002590]	;	GO:0004252;GO:0006508;GO:0004252	serine-type endopeptidase activity;proteolysis;serine-type endopeptidase activity
supercont1.168	949699	949774	0.948336	0.952256	0.0137851	2.99551	0	0.0464032	0.741112	5	949700	0.954475	AAEL005660	intergenic			p60 epidermal growth factor receptor, putative [Source:VB External Description;Acc:AAEL005660]	;
supercont1.27	742633	742747	0.948271	0.952362	0.0137918	2.99599	0	0.0481383	0.740825	5	742738	0.954475	AAEL001240	exon	GPRNNB1		GPCR Orphan/Putative Class B Family [Source:VB Community Annotation;Acc:AAEL001240]	;	GO:0005515	protein binding
supercont1.204	867193	867226	0.972197	0.957352	0.0445145	3.34591	0.236688	0	0.730134	5	867193	0.954475	AAEL006411	intergenic	TIM		timeless circadian protein [Source:VB Community Annotation;Acc:AAEL006411]	aag04711;KEGG ID aag04711 - Circadian rhythm - fly - KEGG mapping via orthology group K02296
supercont1.159	300871	300893	0.941094	0.952337	0	2.93771	0	0.105895	0.726508	5	300893	0.766916	AAEL005490	near_exon			microsomal dipeptidase [Source:VB External Description;Acc:AAEL005490]	;	GO:0006508;GO:0016805;GO:0046872;GO:0016805;GO:0008237;GO:0031225	proteolysis;dipeptidase activity;metal ion binding;dipeptidase activity;metallopeptidase activity;anchored component of membrane
supercont1.86	352967	353002	0.935358	0.932451	0.0214	2.70608	0.0328119	0	0.723765	5	352967	0.954475	AAEL003421	exon			triacylglycerol lipase, putative [Source:VB External Description;Acc:AAEL003421]	;	GO:0052689;GO:0005576;GO:0052689	carboxylic ester hydrolase activity;extracellular region;carboxylic ester hydrolase activity
supercont1.88	180050	NA	0.971104	0.951576	0	3.28592	0.258147	0	0.723123	4	180050	0.954475	AAEL003498	near_exon			down syndrome cell adhesion molecule [Source:VB External Description;Acc:AAEL003498]	;	GO:0005515	protein binding
supercont1.436	862408	862492	0.936935	0.954596	0.0131252	2.92126	0	0.17088	0.713871	5	862408	0.91841	AAEL009881	exon			dynein heavy chain [Source:VB External Description;Acc:AAEL009881]	;	GO:0030286;GO:0016887;GO:0007018;GO:0003777;GO:0005524;GO:0005524;GO:0016887;GO:0030286;GO:0007018;GO:0003777	dynein complex;ATPase activity;microtubule-based movement;microtubule motor activity;ATP binding;ATP binding;ATPase activity;dynein complex;microtubule-based movement;microtubule motor activity
supercont1.777	300396	300426	0.927453	0.935994	0.0276162	2.67214	0	0.0766301	0.712805	5	300413	0.921704	AAEL013025	intergenic				;
supercont1.445	462249	462276	0.98173	0.954533	0.00728659	3.54297	0.459505	0	0.708243	5	462249	0.954475	AAEL009993	exon				;	GO:0097264;GO:0097264	self proteolysis;self proteolysis
supercont1.122	2398106	2398135	0.929376	0.919021	0	2.58197	0.0684094	0	0.707316	5	2398106	0.954475	AAEL004516	exon				;	GO:0005549;GO:0005549	odorant binding;odorant binding
supercont1.828	351939	352042	0.916982	0.919286	0.0312557	2.48689	0.00180651	0.0299481	0.706775	5	351939	0.920398	AAEL013367	intergenic				;	GO:0016810;GO:0003824;GO:0005975	hydrolase activity, acting on carbon-nitrogen (but not peptide) bonds;catalytic activity;carbohydrate metabolic process
supercont1.231	72795	72891	0.925242	0.929129	0.0744006	2.58154	0.0119647	0.0653491	0.70556	5	72816	0.954475	AAEL006998	exon				;	GO:0006359;GO:0003677;GO:0000287;GO:0006096;GO:0004743;GO:0030955;GO:0000126;GO:0001026	regulation of transcription from RNA polymerase III promoter;DNA binding;magnesium ion binding;glycolytic process;pyruvate kinase activity;potassium ion binding;transcription factor TFIIIB complex;TFIIIB-type transcription factor activity
supercont1.566	724030	724079	0.930666	0.954533	0	2.8798	0	0.210977	0.703974	5	724054	0.954475	AAEL011312	intergenic				;	GO:0009190;GO:0016849;GO:0035556;GO:0005622;GO:0035556;GO:0009190;GO:0016849	cyclic nucleotide biosynthetic process;phosphorus-oxygen lyase activity;intracellular signal transduction;intracellular;intracellular signal transduction;cyclic nucleotide biosynthetic process;phosphorus-oxygen lyase activity
supercont1.131	1779238	1779423	0.930828	0.91904	0.0315183	2.57646	0.0946898	0	0.701813	5	1779342	0.954475	AAEL004805	exon			potassium-dependent sodium-calcium exchanger, putative [Source:VB External Description;Acc:AAEL004805]	;	GO:0055085;GO:0016021;GO:0016021;GO:0055085	transmembrane transport;integral component of membrane;integral component of membrane;transmembrane transport
supercont1.331	147423	147461	0.906827	0.90565	0.00470266	2.36466	0.0086307	0	0.700995	5	147423	0.954475	AAEL008542	exon			kinesin heavy chain subunit [Source:VB External Description;Acc:AAEL008542]	;	GO:0005871;GO:0007018;GO:0003777;GO:0008017;GO:0005524;GO:0005524;GO:0005874;GO:0007018;GO:0003777;GO:0005871	kinesin complex;microtubule-based movement;microtubule motor activity;microtubule binding;ATP binding;ATP binding;microtubule;microtubule-based movement;microtubule motor activity;kinesin complex
supercont1.202	1666194	1666221	0.930798	0.918182	0.0325406	2.57045	0.100277	0	0.700257	5	1666218	0.954475	AAEL006373	exon			serine protease htra2 [Source:VB External Description;Acc:AAEL006373]	;	GO:0004252;GO:0006508;GO:0005515;GO:0004252	serine-type endopeptidase activity;proteolysis;protein binding;serine-type endopeptidase activity
supercont1.98	2038678	2038714	0.926135	0.913013	0.00317967	2.52217	0.083352	0	0.699529	5	2038702	0.92169	AAEL003837	intergenic			ryanodine receptor 3, brain [Source:VB External Description;Acc:AAEL003837]	;	GO:0006874;GO:0005219;GO:0055085;GO:0005216;GO:0005262;GO:0070588;GO:0016021;GO:0006811;GO:0016020;GO:0005515;GO:0016021;GO:0005623;GO:0006874;GO:0005219	cellular calcium ion homeostasis;ryanodine-sensitive calcium-release channel activity;transmembrane transport;ion channel activity;calcium channel activity;calcium ion transmembrane transport;integral component of membrane;ion transport;membrane;protein binding;integral component of membrane;cell;cellular calcium ion homeostasis;ryanodine-sensitive calcium-release channel activity
supercont1.12	2765062	2765176	0.924351	0.910832	0	2.49944	0.0822097	0	0.697846	5	2765143	0.7658	AAEL000597	exon			cadherin [Source:VB External Description;Acc:AAEL000597]	;	GO:0005886;GO:0007155;GO:0007156;GO:0005509;GO:0016020;GO:0005515	plasma membrane;cell adhesion;homophilic cell adhesion via plasma membrane adhesion molecules;calcium ion binding;membrane;protein binding
supercont1.200	1522533	1522569	0.926152	0.954533	0	2.84826	0	0.242514	0.696264	5	1522547	0.921694	AAEL006323	exon				;	GO:0008237;GO:0006508;GO:0008270;GO:0008270;GO:0008237	metallopeptidase activity;proteolysis;zinc ion binding;zinc ion binding;metallopeptidase activity
supercont1.806	403136	403168	0.917382	0.935996	0.0272847	2.60734	0	0.141469	0.695511	5	403148	0.920464	AAEL013215	exon			sulfonylurea receptor/ ABC transporter [Source:VB External Description;Acc:AAEL013215]	;	GO:0016887;GO:0042626;GO:0055085;GO:0006810;GO:0016021;GO:0005524	ATPase activity;ATPase activity, coupled to transmembrane movement of substances;transmembrane transport;transport;integral component of membrane;ATP binding
supercont1.131	1608257	1608284	0.921485	0.907501	0	2.46251	0.0819546	0	0.694748	5	1608259	0.721773	AAEL004823	exon	MNSOD1	MnSOD1	manganese-iron (Mn-Fe) superoxide dismutase. [Source:VB Community Annotation;Acc:AAEL004823]	aag04146;KEGG ID aag04146 - Peroxisome - KEGG mapping via orthology group K00273	GO:0006801;GO:0004784;GO:0046872;GO:0055114;GO:0046872;GO:0004784	superoxide metabolic process;superoxide dismutase activity;metal ion binding;oxidation-reduction process;metal ion binding;superoxide dismutase activity
supercont1.943	114681	114736	0.924776	0.953936	0	2.8325	0	0.245213	0.69463	5	114681	0.768842	AAEL017246	exon	Or86		odorant receptor - partial [Source:VB Community Annotation;Acc:AAEL017246]	;	GO:0007608;GO:0005549;GO:0004984;GO:0016020;GO:0005549;GO:0004984;GO:0016020	sensory perception of smell;odorant binding;olfactory receptor activity;membrane;odorant binding;olfactory receptor activity;membrane
supercont1.216	304330	304421	0.898102	0.897418	0	2.28044	0.00334413	0	0.694455	5	304330	0.912894	AAEL006669	exon	GPRSMO		GPCR Frizzled/Smoothened Family [Source:VB Community Annotation;Acc:AAEL006669]	aag04340;KEGG ID aag04340 - Hedgehog signaling pathway - KEGG mapping via orthology group K03209	GO:0007224;GO:0004888;GO:0007166;GO:0016020;GO:0005515;GO:0016021;GO:0007275;GO:0007224;GO:0004888	smoothened signaling pathway;transmembrane signaling receptor activity;cell surface receptor signaling pathway;membrane;protein binding;integral component of membrane;multicellular organismal development;smoothened signaling pathway;transmembrane signaling receptor activity
supercont1.81	2758955	2758994	0.924429	0.953827	0	2.82902	0	0.246333	0.694178	5	2758982	0.76871	AAEL003208	intergenic			Tubby, putative [Source:VB External Description;Acc:AAEL003208]	;	GO:0035556;GO:0005515;GO:0005622;GO:0035556	intracellular signal transduction;protein binding;intracellular;intracellular signal transduction
supercont1.453	782805	782848	0.922546	0.951381	0	2.79091	0	0.23284	0.693609	5	782818	0.765779	AAEL010105	exon			MRAS2, putative [Source:VB External Description;Acc:AAEL010105]	;	GO:0015031;GO:0007264;GO:0005525;GO:0007165;GO:0016020;GO:0005622;GO:0005622;GO:0005525;GO:0007264;GO:0016020	protein transport;small GTPase mediated signal transduction;GTP binding;signal transduction;membrane;intracellular;intracellular;GTP binding;small GTPase mediated signal transduction;membrane
supercont1.283	1302836	1302875	0.922545	0.951594	0	2.7931	0	0.235036	0.693398	5	1302836	0.766031	AAEL007807	intergenic	CYP4D38		cytochrome P450 [Source:VB Community Annotation;Acc:AAEL007807]	;	GO:0016705;GO:0020037;GO:0005506;GO:0055114;GO:0020037;GO:0016705;GO:0004497;GO:0005506	oxidoreductase activity, acting on paired donors, with incorporation or reduction of molecular oxygen;heme binding;iron ion binding;oxidation-reduction process;heme binding;oxidoreductase activity, acting on paired donors, with incorporation or reduction of molecular oxygen;monooxygenase activity;iron ion binding
supercont1.303	523925	524050	0.921927	0.951342	0	2.78653	0	0.236417	0.692658	5	524050	0.765733	AAEL008141	intergenic	PER		period circadian protein [Source:VB Community Annotation;Acc:AAEL008141]	aag04711;KEGG ID aag04711 - Circadian rhythm - fly - KEGG mapping via orthology group K02296	GO:0006355	regulation of transcription, DNA-templated
supercont1.58	2702950	2702979	0.902402	0.91627	0	2.40353	0	0.0766284	0.690638	5	2702950	0.954475	AAEL002464	exon			vacuolar ATP synthase subunit f [Source:VB External Description;Acc:AAEL002464]	aag:AaeL_AAEL002464;;aag04145;KEGG ID aag04145 - Phagosome - KEGG mapping via orthology group K10414;aag01100;KEGG ID aag01100 - Metabolic pathways - KEGG mapping via orthology group K02126;aag00190;KEGG ID aag00190 - Oxidative phosphorylation - KEGG mapping via orthology group K02126	GO:0034220;GO:0033180;GO:0015991;GO:0046961;GO:0046961;GO:0015991;GO:0033180	ion transmembrane transport;proton-transporting V-type ATPase, V1 domain;ATP hydrolysis coupled proton transport;proton-transporting ATPase activity, rotational mechanism;proton-transporting ATPase activity, rotational mechanism;ATP hydrolysis coupled proton transport;proton-transporting V-type ATPase, V1 domain
supercont1.128	1719677	1719735	0.901676	0.913013	0.0137917	2.3738	0	0.068197	0.689658	5	1719689	0.954475	AAEL004727	near_exon				aag04070;KEGG ID aag04070 - Phosphatidylinositol signaling system - KEGG mapping via orthology group K00888;aag01100;KEGG ID aag01100 - Metabolic pathways - KEGG mapping via orthology group K02126;aag00562;KEGG ID aag00562 - Inositol phosphate metabolism - KEGG mapping via orthology group K00888	GO:0035299;GO:0005524;GO:0005524;GO:0035299	inositol pentakisphosphate 2-kinase activity;ATP binding;ATP binding;inositol pentakisphosphate 2-kinase activity
supercont1.168	970956	971106	0.907518	0.929258	0.0134009	2.50798	0	0.140729	0.687361	5	970956	0.767352	AAEL005643	intergenic			guanine nucleotide exchange factor [Source:VB External Description;Acc:AAEL005643]	;	GO:0005085;GO:0007264;GO:0007165;GO:0005515;GO:0005622;GO:0007264;GO:0005085	guanyl-nucleotide exchange factor activity;small GTPase mediated signal transduction;signal transduction;protein binding;intracellular;small GTPase mediated signal transduction;guanyl-nucleotide exchange factor activity
supercont1.377	735213	735249	0.906941	0.928647	0.0134101	2.50057	0	0.139546	0.686948	5	735249	0.766527	AAEL009189	exon			encore protein [Source:VB External Description;Acc:AAEL009189]	aag04320;KEGG ID aag04320 - Dorso-ventral axis formation - KEGG mapping via orthology group K02175	GO:0003676;GO:0003676	nucleic acid binding;nucleic acid binding
supercont1.741	494358	494385	0.898192	0.912929	0	2.36285	0	0.0781798	0.68667	5	494373	0.954475	AAEL012795	intergenic			amiloride-sensitive sodium channel, putative [Source:VB External Description;Acc:AAEL012795]	;	GO:0005272;GO:0006814;GO:0016020	sodium channel activity;sodium ion transport;membrane
supercont1.817	391389	391521	0.899452	0.918087	0	2.39961	0	0.102485	0.685193	5	391521	0.954475	AAEL017377	intergenic	Or117		odorant receptor [Source:VB Community Annotation;Acc:AAEL017377]	;	GO:0007608;GO:0005549;GO:0004984;GO:0016020;GO:0016021;GO:0005549;GO:0004930;GO:0004984;GO:0005886	sensory perception of smell;odorant binding;olfactory receptor activity;membrane;integral component of membrane;odorant binding;G-protein coupled receptor activity;olfactory receptor activity;plasma membrane
supercont1.45	134768	134796	0.918403	0.949935	0.0263112	2.73687	0	0.257563	0.685171	5	134779	0.91906	AAEL001901	intergenic			MRAS2, putative [Source:VB External Description;Acc:AAEL001901]	;	GO:0015031;GO:0007264;GO:0005525;GO:0007165;GO:0016020;GO:0005622;GO:0005622;GO:0005525;GO:0007264;GO:0016020	protein transport;small GTPase mediated signal transduction;GTP binding;signal transduction;membrane;intracellular;intracellular;GTP binding;small GTPase mediated signal transduction;membrane
supercont1.111	1882626	1882680	0.916837	0.89756	0	2.38271	0.104238	0	0.683323	5	1882637	0.731292	AAEL017284	exon				;
supercont1.684	87919	NA	0.901671	0.919286	0.0364518	2.39957	0	0.11727	0.682308	4	87922	0.954475	AAEL012359	exon			nucleoside-diphosphate kinase NBR-A, putative [Source:VB External Description;Acc:AAEL012359]	;	GO:0006241;GO:0006228;GO:0006183;GO:0006165;GO:0004550;GO:0005524;GO:0006228;GO:0004550;GO:0006241;GO:0006183	CTP biosynthetic process;UTP biosynthetic process;GTP biosynthetic process;nucleoside diphosphate phosphorylation;nucleoside diphosphate kinase activity;ATP binding;UTP biosynthetic process;nucleoside diphosphate kinase activity;CTP biosynthetic process;GTP biosynthetic process
supercont1.168	1033789	1033901	0.899926	0.919188	0.0233494	2.39692	0	0.118704	0.681791	5	1033901	0.954475	AAEL005653	intergenic			leukocyte receptor cluster (lrc) member 4 protein [Source:VB External Description;Acc:AAEL005653]	;	GO:0016021	integral component of membrane
supercont1.128	1668891	1668945	0.912796	0.894004	0	2.34193	0.097577	0	0.680891	5	1668896	0.954475	AAEL004735	near_exon				;
supercont1.83	1397537	1397700	0.96172	0.922423	0.0238626	2.89758	0.365249	0	0.679732	5	1397608	0.954475	AAEL017123	exon	Or113		odorant receptor [Source:VB Community Annotation;Acc:AAEL017123]	;	GO:0007608;GO:0005549;GO:0004984;GO:0016020	sensory perception of smell;odorant binding;olfactory receptor activity;membrane
supercont1.768	421257	421322	0.883554	0.89039	0	2.18058	0	0.0302533	0.679132	5	421257	0.732022	AAEL012960	exon			importin alpha [Source:VB External Description;Acc:AAEL012960]	;	GO:0005488;GO:0006606;GO:0008565;GO:0005737;GO:0005515;GO:0005634;GO:0005737;GO:0005634;GO:0008565;GO:0006606	binding;protein import into nucleus;protein transporter activity;cytoplasm;protein binding;nucleus;cytoplasm;nucleus;protein transporter activity;protein import into nucleus
supercont1.115	1994609	1994729	0.906343	0.897043	0.0659166	2.28668	0.0814296	0	0.678921	5	1994609	0.911661	AAEL004344	exon			zinc finger protein [Source:VB External Description;Acc:AAEL004344]	;	GO:0003676;GO:0046872;GO:0003676;GO:0046872	nucleic acid binding;metal ion binding;nucleic acid binding;metal ion binding
