# Supplementary material for: Population genomics reveals that an anthropophilic population of Aedes aegypti mosquitoes in West Africa recently gave rise to American and Asian populations of this major disease vector
Source: BMC Biol. 2017 Feb 28;15:16. doi: 10.1186/s12915-017-0351-0 (PMC5329927; doi:10.1186/s12915-017-0351-0)
Supplement: Additional file 7: — Polymorphisms in the kdr gene. Note that the annotation of this gene has changed, so the numbering refers to the genome version used in this manuscript and is different from that of most published work on this gene. (XLSX 204 kb) [file 12915_2017_351_MOESM7_ESM.xlsx]

## Sheet: All variants
COORD	CHR.x	POS.x	REF.x	ALT.x	ANN	Number_Genes	Allele	Annotation	Annotation_Impact	Gene_Name	Gene_ID	Feature_Type	Feature_ID	Transcript_BioType	Rank	HGVS_c	HGVS_p	cDNA.pos__cDNA.length	CDS.pos__CDS.length	AA.pos__AA.length	Distance	ERRORS__WARNINGS__INFO	CHR.y	POS.y	REF.y	ALT.y	ALL_CALL	UGA_CALL	SEU_CALL	SRI_CALL	SEF_CALL	MEX_CALL	ALL_REF	UGA_REF	SEU_REF	SRI_REF	SEF_REF	MEX_REF	ALL_ALT	UGA_ALT	SEU_ALT	SRI_ALT	SEF_ALT	MEX_ALT	ALL_HET	UGA_HET	SEU_HET	SRI_HET	SEF_HET
supercont1.186:115172	supercont1.186	115172	C	T	T|intron_variant|MODIFIER|AAEL006019|AAEL006019|transcript|AAEL006019-RD|protein_coding|14/26|c.2078-86C>T||||||	1	T	intron_variant	MODIFIER	AAEL006019	AAEL006019	transcript	AAEL006019-RD	protein_coding	14/26	c.2078-86C>T	NA	NA	NA	NA	NA	NA	supercont1.186	115172	C	T	70	15	12	9	10	24	139	30	24	18	20	47	1	0	0	0	0	1	1	0	0	0	0
supercont1.186:115175	supercont1.186	115175	A	G	G|intron_variant|MODIFIER|AAEL006019|AAEL006019|transcript|AAEL006019-RD|protein_coding|14/26|c.2078-83A>G||||||	1	G	intron_variant	MODIFIER	AAEL006019	AAEL006019	transcript	AAEL006019-RD	protein_coding	14/26	c.2078-83A>G	NA	NA	NA	NA	NA	NA	supercont1.186	115175	A	G	71	15	12	10	10	24	141	30	24	20	20	47	1	0	0	0	0	1	1	0	0	0	0
supercont1.186:115176	supercont1.186	115176	T	C	C|intron_variant|MODIFIER|AAEL006019|AAEL006019|transcript|AAEL006019-RD|protein_coding|14/26|c.2078-82T>C||||||	1	C	intron_variant	MODIFIER	AAEL006019	AAEL006019	transcript	AAEL006019-RD	protein_coding	14/26	c.2078-82T>C	NA	NA	NA	NA	NA	NA	supercont1.186	115176	T	C	71	15	12	10	10	24	137	26	24	20	19	48	5	4	0	0	1	0	5	4	0	0	1
supercont1.186:115182	supercont1.186	115182	T	A	A|intron_variant|MODIFIER|AAEL006019|AAEL006019|transcript|AAEL006019-RD|protein_coding|14/26|c.2078-76T>A||||||	1	A	intron_variant	MODIFIER	AAEL006019	AAEL006019	transcript	AAEL006019-RD	protein_coding	14/26	c.2078-76T>A	NA	NA	NA	NA	NA	NA	supercont1.186	115182	T	A	71	15	12	10	10	24	140	30	23	20	19	48	2	0	1	0	1	0	2	0	1	0	1
supercont1.186:115186	supercont1.186	115186	C	T	T|intron_variant|MODIFIER|AAEL006019|AAEL006019|transcript|AAEL006019-RD|protein_coding|14/26|c.2078-72C>T||||||	1	T	intron_variant	MODIFIER	AAEL006019	AAEL006019	transcript	AAEL006019-RD	protein_coding	14/26	c.2078-72C>T	NA	NA	NA	NA	NA	NA	supercont1.186	115186	C	T	71	15	12	10	10	24	119	30	16	16	20	37	23	0	8	4	0	11	21	0	8	4	0
supercont1.186:115188	supercont1.186	115188	A	G	G|intron_variant|MODIFIER|AAEL006019|AAEL006019|transcript|AAEL006019-RD|protein_coding|14/26|c.2078-70A>G||||||	1	G	intron_variant	MODIFIER	AAEL006019	AAEL006019	transcript	AAEL006019-RD	protein_coding	14/26	c.2078-70A>G	NA	NA	NA	NA	NA	NA	supercont1.186	115188	A	G	71	15	12	10	10	24	141	30	23	20	20	48	1	0	1	0	0	0	1	0	1	0	0
supercont1.186:115192	supercont1.186	115192	C	T	T|intron_variant|MODIFIER|AAEL006019|AAEL006019|transcript|AAEL006019-RD|protein_coding|14/26|c.2078-66C>T||||||	1	T	intron_variant	MODIFIER	AAEL006019	AAEL006019	transcript	AAEL006019-RD	protein_coding	14/26	c.2078-66C>T	NA	NA	NA	NA	NA	NA	supercont1.186	115192	C	T	71	15	12	10	10	24	141	30	24	20	19	48	1	0	0	0	1	0	1	0	0	0	1
supercont1.186:115200	supercont1.186	115200	T	A	A|intron_variant|MODIFIER|AAEL006019|AAEL006019|transcript|AAEL006019-RD|protein_coding|14/26|c.2078-58T>A||||||	1	A	intron_variant	MODIFIER	AAEL006019	AAEL006019	transcript	AAEL006019-RD	protein_coding	14/26	c.2078-58T>A	NA	NA	NA	NA	NA	NA	supercont1.186	115200	T	A	71	15	12	10	10	24	141	30	24	20	19	48	1	0	0	0	1	0	1	0	0	0	1
supercont1.186:115201	supercont1.186	115201	A	C	C|intron_variant|MODIFIER|AAEL006019|AAEL006019|transcript|AAEL006019-RD|protein_coding|14/26|c.2078-57A>C||||||	1	C	intron_variant	MODIFIER	AAEL006019	AAEL006019	transcript	AAEL006019-RD	protein_coding	14/26	c.2078-57A>C	NA	NA	NA	NA	NA	NA	supercont1.186	115201	A	C	71	15	12	10	10	24	141	30	24	20	19	48	1	0	0	0	1	0	1	0	0	0	1
supercont1.186:115202	supercont1.186	115202	A	T	T|intron_variant|MODIFIER|AAEL006019|AAEL006019|transcript|AAEL006019-RD|protein_coding|14/26|c.2078-56A>T||||||	1	T	intron_variant	MODIFIER	AAEL006019	AAEL006019	transcript	AAEL006019-RD	protein_coding	14/26	c.2078-56A>T	NA	NA	NA	NA	NA	NA	supercont1.186	115202	A	T	69	14	12	9	10	24	78	28	13	7	20	10	60	0	11	11	0	38	24	0	9	5	0
supercont1.186:115210	supercont1.186	115210	A	T	T|intron_variant|MODIFIER|AAEL006019|AAEL006019|transcript|AAEL006019-RD|protein_coding|14/26|c.2078-48A>T||||||	1	T	intron_variant	MODIFIER	AAEL006019	AAEL006019	transcript	AAEL006019-RD	protein_coding	14/26	c.2078-48A>T	NA	NA	NA	NA	NA	NA	supercont1.186	115210	A	T	71	15	12	10	10	24	141	30	24	20	19	48	1	0	0	0	1	0	1	0	0	0	1
supercont1.186:115215	supercont1.186	115215	C	T	T|intron_variant|MODIFIER|AAEL006019|AAEL006019|transcript|AAEL006019-RD|protein_coding|14/26|c.2078-43C>T||||||	1	T	intron_variant	MODIFIER	AAEL006019	AAEL006019	transcript	AAEL006019-RD	protein_coding	14/26	c.2078-43C>T	NA	NA	NA	NA	NA	NA	supercont1.186	115215	C	T	71	15	12	10	10	24	136	24	24	20	20	48	6	6	0	0	0	0	6	6	0	0	0
supercont1.186:115217	supercont1.186	115217	T	C	C|intron_variant|MODIFIER|AAEL006019|AAEL006019|transcript|AAEL006019-RD|protein_coding|14/26|c.2078-41T>C||||||	1	C	intron_variant	MODIFIER	AAEL006019	AAEL006019	transcript	AAEL006019-RD	protein_coding	14/26	c.2078-41T>C	NA	NA	NA	NA	NA	NA	supercont1.186	115217	T	C	71	15	12	10	10	24	135	24	24	20	19	48	7	6	0	0	1	0	7	6	0	0	1
supercont1.186:115218	supercont1.186	115218	A	G	G|intron_variant|MODIFIER|AAEL006019|AAEL006019|transcript|AAEL006019-RD|protein_coding|14/26|c.2078-40A>G||||||	1	G	intron_variant	MODIFIER	AAEL006019	AAEL006019	transcript	AAEL006019-RD	protein_coding	14/26	c.2078-40A>G	NA	NA	NA	NA	NA	NA	supercont1.186	115218	A	G	71	15	12	10	10	24	137	30	24	20	15	48	5	0	0	0	5	0	5	0	0	0	5
supercont1.186:115219	supercont1.186	115219	T	A	A|intron_variant|MODIFIER|AAEL006019|AAEL006019|transcript|AAEL006019-RD|protein_coding|14/26|c.2078-39T>A||||||	1	A	intron_variant	MODIFIER	AAEL006019	AAEL006019	transcript	AAEL006019-RD	protein_coding	14/26	c.2078-39T>A	NA	NA	NA	NA	NA	NA	supercont1.186	115219	T	A	71	15	12	10	10	24	139	27	24	20	20	48	3	3	0	0	0	0	1	1	0	0	0
supercont1.186:115223	supercont1.186	115223	A	G	G|intron_variant|MODIFIER|AAEL006019|AAEL006019|transcript|AAEL006019-RD|protein_coding|14/26|c.2078-35A>G||||||	1	G	intron_variant	MODIFIER	AAEL006019	AAEL006019	transcript	AAEL006019-RD	protein_coding	14/26	c.2078-35A>G	NA	NA	NA	NA	NA	NA	supercont1.186	115223	A	G	71	15	12	10	10	24	141	30	24	20	19	48	1	0	0	0	1	0	1	0	0	0	1
supercont1.186:115236	supercont1.186	115236	G	T	T|intron_variant|MODIFIER|AAEL006019|AAEL006019|transcript|AAEL006019-RD|protein_coding|14/26|c.2078-22G>T||||||	1	T	intron_variant	MODIFIER	AAEL006019	AAEL006019	transcript	AAEL006019-RD	protein_coding	14/26	c.2078-22G>T	NA	NA	NA	NA	NA	NA	supercont1.186	115236	G	T	71	15	12	10	10	24	139	28	24	20	19	48	3	2	0	0	1	0	3	2	0	0	1
supercont1.186:115249	supercont1.186	115249	T	C	C|intron_variant|MODIFIER|AAEL006019|AAEL006019|transcript|AAEL006019-RD|protein_coding|14/26|c.2078-9T>C||||||	1	C	intron_variant	MODIFIER	AAEL006019	AAEL006019	transcript	AAEL006019-RD	protein_coding	14/26	c.2078-9T>C	NA	NA	NA	NA	NA	NA	supercont1.186	115249	T	C	71	15	12	10	10	24	140	30	24	20	20	46	2	0	0	0	0	2	2	0	0	0	0
supercont1.186:115283	supercont1.186	115283	G	A	A|synonymous_variant|LOW|AAEL006019|AAEL006019|transcript|AAEL006019-RD|protein_coding|15/27|c.2103G>A|p.Lys701Lys|2113/12590|2103/5496|701/1831||	1	A	synonymous_variant	LOW	AAEL006019	AAEL006019	transcript	AAEL006019-RD	protein_coding	15/27	c.2103G>A	p.Lys701Lys	2113/12590	2103/5496	701/1831	NA	NA	supercont1.186	115283	G	A	71	15	12	10	10	24	78	30	13	7	18	10	64	0	11	13	2	38	26	0	9	5	2
supercont1.186:115313	supercont1.186	115313	C	T	T|synonymous_variant|LOW|AAEL006019|AAEL006019|transcript|AAEL006019-RD|protein_coding|15/27|c.2133C>T|p.Phe711Phe|2143/12590|2133/5496|711/1831||	1	T	synonymous_variant	LOW	AAEL006019	AAEL006019	transcript	AAEL006019-RD	protein_coding	15/27	c.2133C>T	p.Phe711Phe	2143/12590	2133/5496	711/1831	NA	NA	supercont1.186	115313	C	T	71	15	12	10	10	24	133	29	20	17	19	48	9	1	4	3	1	0	7	1	4	1	1
supercont1.186:115346	supercont1.186	115346	G	A	A|synonymous_variant|LOW|AAEL006019|AAEL006019|transcript|AAEL006019-RD|protein_coding|15/27|c.2166G>A|p.Leu722Leu|2176/12590|2166/5496|722/1831||	1	A	synonymous_variant	LOW	AAEL006019	AAEL006019	transcript	AAEL006019-RD	protein_coding	15/27	c.2166G>A	p.Leu722Leu	2176/12590	2166/5496	722/1831	NA	NA	supercont1.186	115346	G	A	71	15	12	10	10	24	75	29	10	7	19	10	67	1	14	13	1	38	25	1	8	5	1
supercont1.186:115400	supercont1.186	115400	C	T	T|synonymous_variant|LOW|AAEL006019|AAEL006019|transcript|AAEL006019-RD|protein_coding|15/27|c.2220C>T|p.Ser740Ser|2230/12590|2220/5496|740/1831||	1	T	synonymous_variant	LOW	AAEL006019	AAEL006019	transcript	AAEL006019-RD	protein_coding	15/27	c.2220C>T	p.Ser740Ser	2230/12590	2220/5496	740/1831	NA	NA	supercont1.186	115400	C	T	71	15	12	10	10	24	140	30	23	20	19	48	2	0	1	0	1	0	2	0	1	0	1
supercont1.186:115406	supercont1.186	115406	T	A	A|synonymous_variant|LOW|AAEL006019|AAEL006019|transcript|AAEL006019-RD|protein_coding|15/27|c.2226T>A|p.Ile742Ile|2236/12590|2226/5496|742/1831||	1	A	synonymous_variant	LOW	AAEL006019	AAEL006019	transcript	AAEL006019-RD	protein_coding	15/27	c.2226T>A	p.Ile742Ile	2236/12590	2226/5496	742/1831	NA	NA	supercont1.186	115406	T	A	71	15	12	10	10	24	141	30	24	20	19	48	1	0	0	0	1	0	1	0	0	0	1
supercont1.186:115460	supercont1.186	115460	T	C	C|intron_variant|MODIFIER|AAEL006019|AAEL006019|transcript|AAEL006019-RD|protein_coding|15/26|c.2265+15T>C||||||	1	C	intron_variant	MODIFIER	AAEL006019	AAEL006019	transcript	AAEL006019-RD	protein_coding	15/26	c.2265+15T>C	NA	NA	NA	NA	NA	NA	supercont1.186	115460	T	C	71	15	12	10	10	24	141	30	24	20	19	48	1	0	0	0	1	0	1	0	0	0	1
supercont1.186:115461	supercont1.186	115461	G	A	A|intron_variant|MODIFIER|AAEL006019|AAEL006019|transcript|AAEL006019-RD|protein_coding|15/26|c.2265+16G>A||||||	1	A	intron_variant	MODIFIER	AAEL006019	AAEL006019	transcript	AAEL006019-RD	protein_coding	15/26	c.2265+16G>A	NA	NA	NA	NA	NA	NA	supercont1.186	115461	G	A	71	15	12	10	10	24	138	30	24	20	16	48	4	0	0	0	4	0	4	0	0	0	4
supercont1.186:115463	supercont1.186	115463	G	A	A|intron_variant|MODIFIER|AAEL006019|AAEL006019|transcript|AAEL006019-RD|protein_coding|15/26|c.2265+18G>A||||||	1	A	intron_variant	MODIFIER	AAEL006019	AAEL006019	transcript	AAEL006019-RD	protein_coding	15/26	c.2265+18G>A	NA	NA	NA	NA	NA	NA	supercont1.186	115463	G	A	71	15	12	10	10	24	117	30	16	16	17	38	25	0	8	4	3	10	25	0	8	4	3
supercont1.186:115466	supercont1.186	115466	T	A	A|intron_variant|MODIFIER|AAEL006019|AAEL006019|transcript|AAEL006019-RD|protein_coding|15/26|c.2265+21T>A||||||	1	A	intron_variant	MODIFIER	AAEL006019	AAEL006019	transcript	AAEL006019-RD	protein_coding	15/26	c.2265+21T>A	NA	NA	NA	NA	NA	NA	supercont1.186	115466	T	A	71	15	12	10	10	24	138	30	20	20	20	48	4	0	4	0	0	0	4	0	4	0	0
supercont1.186:115469	supercont1.186	115469	T	A	A|intron_variant|MODIFIER|AAEL006019|AAEL006019|transcript|AAEL006019-RD|protein_coding|15/26|c.2265+24T>A||||||	1	A	intron_variant	MODIFIER	AAEL006019	AAEL006019	transcript	AAEL006019-RD	protein_coding	15/26	c.2265+24T>A	NA	NA	NA	NA	NA	NA	supercont1.186	115469	T	A	71	15	12	10	10	24	86	13	16	13	6	38	56	17	8	7	14	10	32	5	8	5	4
supercont1.186:115470	supercont1.186	115470	T	A	A|intron_variant|MODIFIER|AAEL006019|AAEL006019|transcript|AAEL006019-RD|protein_coding|15/26|c.2265+25T>A||||||	1	A	intron_variant	MODIFIER	AAEL006019	AAEL006019	transcript	AAEL006019-RD	protein_coding	15/26	c.2265+25T>A	NA	NA	NA	NA	NA	NA	supercont1.186	115470	T	A	71	15	12	10	10	24	138	30	24	20	16	48	4	0	0	0	4	0	4	0	0	0	4
supercont1.186:115473	supercont1.186	115473	A	G	G|intron_variant|MODIFIER|AAEL006019|AAEL006019|transcript|AAEL006019-RD|protein_coding|15/26|c.2265+28A>G||||||	1	G	intron_variant	MODIFIER	AAEL006019	AAEL006019	transcript	AAEL006019-RD	protein_coding	15/26	c.2265+28A>G	NA	NA	NA	NA	NA	NA	supercont1.186	115473	A	G	71	15	12	10	10	24	116	30	16	16	16	38	26	0	8	4	4	10	26	0	8	4	4
supercont1.186:115483	supercont1.186	115483	C	A	A|intron_variant|MODIFIER|AAEL006019|AAEL006019|transcript|AAEL006019-RD|protein_coding|15/26|c.2265+38C>A||||||	1	A	intron_variant	MODIFIER	AAEL006019	AAEL006019	transcript	AAEL006019-RD	protein_coding	15/26	c.2265+38C>A	NA	NA	NA	NA	NA	NA	supercont1.186	115483	C	A	71	15	12	10	10	24	138	30	24	20	16	48	4	0	0	0	4	0	4	0	0	0	4
supercont1.186:115675	supercont1.186	115675	C	T	T|splice_region_variant&intron_variant|LOW|AAEL006019|AAEL006019|transcript|AAEL006019-RD|protein_coding|15/26|c.2266-5C>T||||||	1	T	splice_region_variant&intron_variant	LOW	AAEL006019	AAEL006019	transcript	AAEL006019-RD	protein_coding	15/26	c.2266-5C>T	NA	NA	NA	NA	NA	NA	supercont1.186	115675	C	T	71	15	12	10	10	24	133	21	24	20	20	48	9	9	0	0	0	0	5	5	0	0	0
supercont1.186:115680	supercont1.186	115680	G	A	A|missense_variant&splice_region_variant|MODERATE|AAEL006019|AAEL006019|transcript|AAEL006019-RD|protein_coding|16/27|c.2266G>A|p.Val756Ile|2276/12590|2266/5496|756/1831||	1	A	missense_variant&splice_region_variant	MODERATE	AAEL006019	AAEL006019	transcript	AAEL006019-RD	protein_coding	16/27	c.2266G>A	p.Val756Ile	2276/12590	2266/5496	756/1831	NA	NA	supercont1.186	115680	G	A	71	15	12	10	10	24	107	30	24	20	20	13	35	0	0	0	0	35	9	0	0	0	0
supercont1.186:115682	supercont1.186	115682	A	G	G|splice_region_variant&synonymous_variant|LOW|AAEL006019|AAEL006019|transcript|AAEL006019-RD|protein_coding|16/27|c.2268A>G|p.Val756Val|2278/12590|2268/5496|756/1831||	1	G	splice_region_variant&synonymous_variant	LOW	AAEL006019	AAEL006019	transcript	AAEL006019-RD	protein_coding	16/27	c.2268A>G	p.Val756Val	2278/12590	2268/5496	756/1831	NA	NA	supercont1.186	115682	A	G	71	15	12	10	10	24	140	30	23	20	19	48	2	0	1	0	1	0	2	0	1	0	1
supercont1.186:115685	supercont1.186	115685	T	C	C|synonymous_variant|LOW|AAEL006019|AAEL006019|transcript|AAEL006019-RD|protein_coding|16/27|c.2271T>C|p.Leu757Leu|2281/12590|2271/5496|757/1831||	1	C	synonymous_variant	LOW	AAEL006019	AAEL006019	transcript	AAEL006019-RD	protein_coding	16/27	c.2271T>C	p.Leu757Leu	2281/12590	2271/5496	757/1831	NA	NA	supercont1.186	115685	T	C	71	15	12	10	10	24	141	30	24	20	19	48	1	0	0	0	1	0	1	0	0	0	1
supercont1.186:115700	supercont1.186	115700	C	T	T|synonymous_variant|LOW|AAEL006019|AAEL006019|transcript|AAEL006019-RD|protein_coding|16/27|c.2286C>T|p.Ala762Ala|2296/12590|2286/5496|762/1831||	1	T	synonymous_variant	LOW	AAEL006019	AAEL006019	transcript	AAEL006019-RD	protein_coding	16/27	c.2286C>T	p.Ala762Ala	2296/12590	2286/5496	762/1831	NA	NA	supercont1.186	115700	C	T	71	15	12	10	10	24	138	30	20	20	20	48	4	0	4	0	0	0	4	0	4	0	0
supercont1.186:115712	supercont1.186	115712	C	T	T|synonymous_variant|LOW|AAEL006019|AAEL006019|transcript|AAEL006019-RD|protein_coding|16/27|c.2298C>T|p.Ser766Ser|2308/12590|2298/5496|766/1831||	1	T	synonymous_variant	LOW	AAEL006019	AAEL006019	transcript	AAEL006019-RD	protein_coding	16/27	c.2298C>T	p.Ser766Ser	2308/12590	2298/5496	766/1831	NA	NA	supercont1.186	115712	C	T	71	15	12	10	10	24	138	30	24	20	16	48	4	0	0	0	4	0	4	0	0	0	4
supercont1.186:115727	supercont1.186	115727	C	T	T|synonymous_variant|LOW|AAEL006019|AAEL006019|transcript|AAEL006019-RD|protein_coding|16/27|c.2313C>T|p.Ser771Ser|2323/12590|2313/5496|771/1831||	1	T	synonymous_variant	LOW	AAEL006019	AAEL006019	transcript	AAEL006019-RD	protein_coding	16/27	c.2313C>T	p.Ser771Ser	2323/12590	2313/5496	771/1831	NA	NA	supercont1.186	115727	C	T	71	15	12	10	10	24	141	30	24	20	19	48	1	0	0	0	1	0	1	0	0	0	1
supercont1.186:115817	supercont1.186	115817	G	A	A|synonymous_variant|LOW|AAEL006019|AAEL006019|transcript|AAEL006019-RD|protein_coding|16/27|c.2403G>A|p.Ser801Ser|2413/12590|2403/5496|801/1831||	1	A	synonymous_variant	LOW	AAEL006019	AAEL006019	transcript	AAEL006019-RD	protein_coding	16/27	c.2403G>A	p.Ser801Ser	2413/12590	2403/5496	801/1831	NA	NA	supercont1.186	115817	G	A	71	15	12	10	10	24	138	30	24	20	16	48	4	0	0	0	4	0	4	0	0	0	4
supercont1.186:115832	supercont1.186	115832	G	A	A|synonymous_variant|LOW|AAEL006019|AAEL006019|transcript|AAEL006019-RD|protein_coding|16/27|c.2418G>A|p.Ala806Ala|2428/12590|2418/5496|806/1831||	1	A	synonymous_variant	LOW	AAEL006019	AAEL006019	transcript	AAEL006019-RD	protein_coding	16/27	c.2418G>A	p.Ala806Ala	2428/12590	2418/5496	806/1831	NA	NA	supercont1.186	115832	G	A	70	15	12	10	9	24	123	16	23	20	16	48	17	14	1	0	2	0	11	10	1	0	0
supercont1.186:125122	supercont1.186	125122	T	C	C|intron_variant|MODIFIER|AAEL006019|AAEL006019|transcript|AAEL006019-RD|protein_coding|16/26|c.2474-92T>C||||||	1	C	intron_variant	MODIFIER	AAEL006019	AAEL006019	transcript	AAEL006019-RD	protein_coding	16/26	c.2474-92T>C	NA	NA	NA	NA	NA	NA	supercont1.186	125122	T	C	67	15	12	10	9	21	85	30	21	7	17	10	49	0	3	13	1	32	19	0	3	5	1
supercont1.186:125129	supercont1.186	125129	A	T	T|intron_variant|MODIFIER|AAEL006019|AAEL006019|transcript|AAEL006019-RD|protein_coding|16/26|c.2474-85A>T||||||	1	T	intron_variant	MODIFIER	AAEL006019	AAEL006019	transcript	AAEL006019-RD	protein_coding	16/26	c.2474-85A>T	NA	NA	NA	NA	NA	NA	supercont1.186	125129	A	T	71	15	12	10	10	24	140	28	24	20	20	48	2	2	0	0	0	0	2	2	0	0	0
supercont1.186:125169	supercont1.186	125169	G	C	C|intron_variant|MODIFIER|AAEL006019|AAEL006019|transcript|AAEL006019-RD|protein_coding|16/26|c.2474-45G>C||||||	1	C	intron_variant	MODIFIER	AAEL006019	AAEL006019	transcript	AAEL006019-RD	protein_coding	16/26	c.2474-45G>C	NA	NA	NA	NA	NA	NA	supercont1.186	125169	G	C	71	15	12	10	10	24	141	29	24	20	20	48	1	1	0	0	0	0	1	1	0	0	0
supercont1.186:125255	supercont1.186	125255	C	T	T|synonymous_variant|LOW|AAEL006019|AAEL006019|transcript|AAEL006019-RD|protein_coding|17/27|c.2515C>T|p.Leu839Leu|2525/12590|2515/5496|839/1831||WARNING_REF_DOES_NOT_MATCH_GENOME	1	T	synonymous_variant	LOW	AAEL006019	AAEL006019	transcript	AAEL006019-RD	protein_coding	17/27	c.2515C>T	p.Leu839Leu	2525/12590	2515/5496	839/1831	NA	WARNING_REF_DOES_NOT_MATCH_GENOME	supercont1.186	125255	C	T	71	15	12	10	10	24	135	30	20	20	20	45	7	0	4	0	0	3	7	0	4	0	0
supercont1.186:125269	supercont1.186	125269	G	A	A|synonymous_variant|LOW|AAEL006019|AAEL006019|transcript|AAEL006019-RD|protein_coding|17/27|c.2529G>A|p.Leu843Leu|2539/12590|2529/5496|843/1831||	1	A	synonymous_variant	LOW	AAEL006019	AAEL006019	transcript	AAEL006019-RD	protein_coding	17/27	c.2529G>A	p.Leu843Leu	2539/12590	2529/5496	843/1831	NA	NA	supercont1.186	125269	G	A	71	15	12	10	10	24	141	30	24	20	19	48	1	0	0	0	1	0	1	0	0	0	1
supercont1.186:125287	supercont1.186	125287	G	A	A|synonymous_variant|LOW|AAEL006019|AAEL006019|transcript|AAEL006019-RD|protein_coding|17/27|c.2547G>A|p.Lys849Lys|2557/12590|2547/5496|849/1831||	1	A	synonymous_variant	LOW	AAEL006019	AAEL006019	transcript	AAEL006019-RD	protein_coding	17/27	c.2547G>A	p.Lys849Lys	2557/12590	2547/5496	849/1831	NA	NA	supercont1.186	125287	G	A	71	15	12	10	10	24	134	26	23	20	17	48	8	4	1	0	3	0	8	4	1	0	3
supercont1.186:137877	supercont1.186	137877	G	T	T|intron_variant|MODIFIER|AAEL006019|AAEL006019|transcript|AAEL006019-RD|protein_coding|17/26|c.2656-34G>T||||||	1	T	intron_variant	MODIFIER	AAEL006019	AAEL006019	transcript	AAEL006019-RD	protein_coding	17/26	c.2656-34G>T	NA	NA	NA	NA	NA	NA	supercont1.186	137877	G	T	71	15	12	10	10	24	141	30	24	20	20	47	1	0	0	0	0	1	1	0	0	0	0
supercont1.186:137897	supercont1.186	137897	G	T	T|intron_variant|MODIFIER|AAEL006019|AAEL006019|transcript|AAEL006019-RD|protein_coding|17/26|c.2656-14G>T||||||	1	T	intron_variant	MODIFIER	AAEL006019	AAEL006019	transcript	AAEL006019-RD	protein_coding	17/26	c.2656-14G>T	NA	NA	NA	NA	NA	NA	supercont1.186	137897	G	T	71	15	12	10	10	24	141	30	24	20	20	47	1	0	0	0	0	1	1	0	0	0	0
supercont1.186:137908	supercont1.186	137908	C	T	T|splice_region_variant&intron_variant|LOW|AAEL006019|AAEL006019|transcript|AAEL006019-RD|protein_coding|17/26|c.2656-3C>T||||||	1	T	splice_region_variant&intron_variant	LOW	AAEL006019	AAEL006019	transcript	AAEL006019-RD	protein_coding	17/26	c.2656-3C>T	NA	NA	NA	NA	NA	NA	supercont1.186	137908	C	T	70	15	11	10	10	24	139	30	22	20	20	47	1	0	0	0	0	1	1	0	0	0	0
supercont1.186:137982	supercont1.186	137982	A	G	G|synonymous_variant|LOW|AAEL006019|AAEL006019|transcript|AAEL006019-RD|protein_coding|18/27|c.2727A>G|p.Lys909Lys|2737/12590|2727/5496|909/1831||	1	G	synonymous_variant	LOW	AAEL006019	AAEL006019	transcript	AAEL006019-RD	protein_coding	18/27	c.2727A>G	p.Lys909Lys	2737/12590	2727/5496	909/1831	NA	NA	supercont1.186	137982	A	G	71	15	12	10	10	24	135	25	23	20	19	48	7	5	1	0	1	0	7	5	1	0	1
supercont1.186:138172	supercont1.186	138172	C	G	G|synonymous_variant|LOW|AAEL006019|AAEL006019|transcript|AAEL006019-RD|protein_coding|19/27|c.2841C>G|p.Gly947Gly|2851/12590|2841/5496|947/1831||	1	G	synonymous_variant	LOW	AAEL006019	AAEL006019	transcript	AAEL006019-RD	protein_coding	19/27	c.2841C>G	p.Gly947Gly	2851/12590	2841/5496	947/1831	NA	NA	supercont1.186	138172	C	G	64	13	10	10	10	21	125	26	19	20	18	42	3	0	1	0	2	0	3	0	1	0	2
supercont1.186:138176	supercont1.186	138176	C	A	A|missense_variant|MODERATE|AAEL006019|AAEL006019|transcript|AAEL006019-RD|protein_coding|19/27|c.2845C>A|p.Leu949Met|2855/12590|2845/5496|949/1831||	1	A	missense_variant	MODERATE	AAEL006019	AAEL006019	transcript	AAEL006019-RD	protein_coding	19/27	c.2845C>A	p.Leu949Met	2855/12590	2845/5496	949/1831	NA	NA	supercont1.186	138176	C	A	68	15	12	10	10	21	135	30	24	20	20	41	1	0	0	0	0	1	1	0	0	0	0
supercont1.186:138262	supercont1.186	138262	C	T	T|synonymous_variant|LOW|AAEL006019|AAEL006019|transcript|AAEL006019-RD|protein_coding|19/27|c.2931C>T|p.Val977Val|2941/12590|2931/5496|977/1831||	1	T	synonymous_variant	LOW	AAEL006019	AAEL006019	transcript	AAEL006019-RD	protein_coding	19/27	c.2931C>T	p.Val977Val	2941/12590	2931/5496	977/1831	NA	NA	supercont1.186	138262	C	T	70	15	11	10	10	24	138	30	22	20	18	48	2	0	0	0	2	0	2	0	0	0	2
supercont1.186:138286	supercont1.186	138286	A	T	T|synonymous_variant|LOW|AAEL006019|AAEL006019|transcript|AAEL006019-RD|protein_coding|19/27|c.2955A>T|p.Pro985Pro|2965/12590|2955/5496|985/1831||	1	T	synonymous_variant	LOW	AAEL006019	AAEL006019	transcript	AAEL006019-RD	protein_coding	19/27	c.2955A>T	p.Pro985Pro	2965/12590	2955/5496	985/1831	NA	NA	supercont1.186	138286	A	T	71	15	12	10	10	24	139	27	24	20	20	48	3	3	0	0	0	0	1	1	0	0	0
supercont1.186:138311	supercont1.186	138311	C	T	T|stop_gained|HIGH|AAEL006019|AAEL006019|transcript|AAEL006019-RD|protein_coding|19/27|c.2980C>T|p.Arg994*|2990/12590|2980/5496|994/1831||;LOF=(AAEL006019|AAEL006019|1|1.00);NMD=(AAEL006019|AAEL006019|1|1.00)	1	T	stop_gained	HIGH	AAEL006019	AAEL006019	transcript	AAEL006019-RD	protein_coding	19/27	c.2980C>T	p.Arg994*	2990/12590	2980/5496	994/1831	NA	;LOF=(AAEL006019	supercont1.186	138311	C	T	71	15	12	10	10	24	141	30	24	20	20	47	1	0	0	0	0	1	1	0	0	0	0
supercont1.186:138322	supercont1.186	138322	G	A	A|synonymous_variant|LOW|AAEL006019|AAEL006019|transcript|AAEL006019-RD|protein_coding|19/27|c.2991G>A|p.Thr997Thr|3001/12590|2991/5496|997/1831||	1	A	synonymous_variant	LOW	AAEL006019	AAEL006019	transcript	AAEL006019-RD	protein_coding	19/27	c.2991G>A	p.Thr997Thr	3001/12590	2991/5496	997/1831	NA	NA	supercont1.186	138322	G	A	71	15	12	10	10	24	138	26	24	20	20	48	4	4	0	0	0	0	4	4	0	0	0
supercont1.186:138364	supercont1.186	138364	C	T	T|synonymous_variant|LOW|AAEL006019|AAEL006019|transcript|AAEL006019-RD|protein_coding|19/27|c.3033C>T|p.Ile1011Ile|3043/12590|3033/5496|1011/1831||	1	T	synonymous_variant	LOW	AAEL006019	AAEL006019	transcript	AAEL006019-RD	protein_coding	19/27	c.3033C>T	p.Ile1011Ile	3043/12590	3033/5496	1011/1831	NA	NA	supercont1.186	138364	C	T	71	15	12	10	10	24	139	30	21	20	20	48	3	0	3	0	0	0	3	0	3	0	0
supercont1.186:138391	supercont1.186	138391	C	T	T|synonymous_variant|LOW|AAEL006019|AAEL006019|transcript|AAEL006019-RD|protein_coding|19/27|c.3060C>T|p.Ala1020Ala|3070/12590|3060/5496|1020/1831||	1	T	synonymous_variant	LOW	AAEL006019	AAEL006019	transcript	AAEL006019-RD	protein_coding	19/27	c.3060C>T	p.Ala1020Ala	3070/12590	3060/5496	1020/1831	NA	NA	supercont1.186	138391	C	T	70	15	12	10	10	23	109	16	20	17	10	46	31	14	4	3	10	0	21	10	4	3	4
supercont1.186:138540	supercont1.186	138540	C	T	T|synonymous_variant|LOW|AAEL006019|AAEL006019|transcript|AAEL006019-RD|protein_coding|20/27|c.3117C>T|p.Tyr1039Tyr|3127/12590|3117/5496|1039/1831||	1	T	synonymous_variant	LOW	AAEL006019	AAEL006019	transcript	AAEL006019-RD	protein_coding	20/27	c.3117C>T	p.Tyr1039Tyr	3127/12590	3117/5496	1039/1831	NA	NA	supercont1.186	138540	C	T	71	15	12	10	10	24	134	30	16	20	20	48	8	0	8	0	0	0	6	0	6	0	0
supercont1.186:138630	supercont1.186	138630	C	T	T|synonymous_variant|LOW|AAEL006019|AAEL006019|transcript|AAEL006019-RD|protein_coding|20/27|c.3207C>T|p.Ala1069Ala|3217/12590|3207/5496|1069/1831||	1	T	synonymous_variant	LOW	AAEL006019	AAEL006019	transcript	AAEL006019-RD	protein_coding	20/27	c.3207C>T	p.Ala1069Ala	3217/12590	3207/5496	1069/1831	NA	NA	supercont1.186	138630	C	T	71	15	12	10	10	24	141	30	24	20	19	48	1	0	0	0	1	0	1	0	0	0	1
supercont1.186:138667	supercont1.186	138667	A	T	T|splice_region_variant&intron_variant|LOW|AAEL006019|AAEL006019|transcript|AAEL006019-RD|protein_coding|20/26|c.3237+7A>T||||||	1	T	splice_region_variant&intron_variant	LOW	AAEL006019	AAEL006019	transcript	AAEL006019-RD	protein_coding	20/26	c.3237+7A>T	NA	NA	NA	NA	NA	NA	supercont1.186	138667	A	T	71	15	12	10	10	24	139	27	24	20	20	48	3	3	0	0	0	0	1	1	0	0	0
supercont1.186:138670	supercont1.186	138670	C	A	A|intron_variant|MODIFIER|AAEL006019|AAEL006019|transcript|AAEL006019-RD|protein_coding|20/26|c.3237+10C>A||||||	1	A	intron_variant	MODIFIER	AAEL006019	AAEL006019	transcript	AAEL006019-RD	protein_coding	20/26	c.3237+10C>A	NA	NA	NA	NA	NA	NA	supercont1.186	138670	C	A	71	15	12	10	10	24	139	28	24	20	19	48	3	2	0	0	1	0	3	2	0	0	1
supercont1.186:138672	supercont1.186	138672	C	T	T|intron_variant|MODIFIER|AAEL006019|AAEL006019|transcript|AAEL006019-RD|protein_coding|20/26|c.3237+12C>T||||||	1	T	intron_variant	MODIFIER	AAEL006019	AAEL006019	transcript	AAEL006019-RD	protein_coding	20/26	c.3237+12C>T	NA	NA	NA	NA	NA	NA	supercont1.186	138672	C	T	71	15	12	10	10	24	141	30	24	20	19	48	1	0	0	0	1	0	1	0	0	0	1
supercont1.186:138674	supercont1.186	138674	C	A	A|intron_variant|MODIFIER|AAEL006019|AAEL006019|transcript|AAEL006019-RD|protein_coding|20/26|c.3237+14C>A||||||	1	A	intron_variant	MODIFIER	AAEL006019	AAEL006019	transcript	AAEL006019-RD	protein_coding	20/26	c.3237+14C>A	NA	NA	NA	NA	NA	NA	supercont1.186	138674	C	A	71	15	12	10	10	24	128	23	23	20	14	48	14	7	1	0	6	0	10	7	1	0	2
supercont1.186:138675	supercont1.186	138675	A	G	G|intron_variant|MODIFIER|AAEL006019|AAEL006019|transcript|AAEL006019-RD|protein_coding|20/26|c.3237+15A>G||||||	1	G	intron_variant	MODIFIER	AAEL006019	AAEL006019	transcript	AAEL006019-RD	protein_coding	20/26	c.3237+15A>G	NA	NA	NA	NA	NA	NA	supercont1.186	138675	A	G	71	15	12	10	10	24	136	25	24	20	19	48	6	5	0	0	1	0	4	3	0	0	1
supercont1.186:138676	supercont1.186	138676	C	A	A|intron_variant|MODIFIER|AAEL006019|AAEL006019|transcript|AAEL006019-RD|protein_coding|20/26|c.3237+16C>A||||||	1	A	intron_variant	MODIFIER	AAEL006019	AAEL006019	transcript	AAEL006019-RD	protein_coding	20/26	c.3237+16C>A	NA	NA	NA	NA	NA	NA	supercont1.186	138676	C	A	71	15	12	10	10	24	137	25	24	20	20	48	5	5	0	0	0	0	3	3	0	0	0
supercont1.186:138686	supercont1.186	138686	T	G	G|intron_variant|MODIFIER|AAEL006019|AAEL006019|transcript|AAEL006019-RD|protein_coding|20/26|c.3237+26T>G||||||	1	G	intron_variant	MODIFIER	AAEL006019	AAEL006019	transcript	AAEL006019-RD	protein_coding	20/26	c.3237+26T>G	NA	NA	NA	NA	NA	NA	supercont1.186	138686	T	G	71	15	12	10	10	24	136	25	24	20	19	48	6	5	0	0	1	0	4	3	0	0	1
supercont1.186:138688	supercont1.186	138688	C	T	T|intron_variant|MODIFIER|AAEL006019|AAEL006019|transcript|AAEL006019-RD|protein_coding|20/26|c.3237+28C>T||||||	1	T	intron_variant	MODIFIER	AAEL006019	AAEL006019	transcript	AAEL006019-RD	protein_coding	20/26	c.3237+28C>T	NA	NA	NA	NA	NA	NA	supercont1.186	138688	C	T	71	15	12	10	10	24	141	30	24	20	19	48	1	0	0	0	1	0	1	0	0	0	1
supercont1.186:138699	supercont1.186	138699	C	T	T|intron_variant|MODIFIER|AAEL006019|AAEL006019|transcript|AAEL006019-RD|protein_coding|20/26|c.3237+39C>T||||||	1	T	intron_variant	MODIFIER	AAEL006019	AAEL006019	transcript	AAEL006019-RD	protein_coding	20/26	c.3237+39C>T	NA	NA	NA	NA	NA	NA	supercont1.186	138699	C	T	71	15	12	10	10	24	141	30	24	20	19	48	1	0	0	0	1	0	1	0	0	0	1
supercont1.186:138706	supercont1.186	138706	T	C	C|intron_variant|MODIFIER|AAEL006019|AAEL006019|transcript|AAEL006019-RD|protein_coding|20/26|c.3237+46T>C||||||	1	C	intron_variant	MODIFIER	AAEL006019	AAEL006019	transcript	AAEL006019-RD	protein_coding	20/26	c.3237+46T>C	NA	NA	NA	NA	NA	NA	supercont1.186	138706	T	C	71	15	12	10	10	24	133	22	24	20	19	48	9	8	0	0	1	0	9	8	0	0	1
supercont1.186:138713	supercont1.186	138713	G	T	T|intron_variant|MODIFIER|AAEL006019|AAEL006019|transcript|AAEL006019-RD|protein_coding|20/26|c.3237+53G>T||||||	1	T	intron_variant	MODIFIER	AAEL006019	AAEL006019	transcript	AAEL006019-RD	protein_coding	20/26	c.3237+53G>T	NA	NA	NA	NA	NA	NA	supercont1.186	138713	G	T	68	13	12	10	9	24	134	24	24	20	18	48	2	2	0	0	0	0	2	2	0	0	0
supercont1.186:138715	supercont1.186	138715	C	T	T|intron_variant|MODIFIER|AAEL006019|AAEL006019|transcript|AAEL006019-RD|protein_coding|20/26|c.3237+55C>T||||||	1	T	intron_variant	MODIFIER	AAEL006019	AAEL006019	transcript	AAEL006019-RD	protein_coding	20/26	c.3237+55C>T	NA	NA	NA	NA	NA	NA	supercont1.186	138715	C	T	69	13	12	10	10	24	132	20	24	20	20	48	6	6	0	0	0	0	4	4	0	0	0
supercont1.186:138728	supercont1.186	138728	G	A	A|intron_variant|MODIFIER|AAEL006019|AAEL006019|transcript|AAEL006019-RD|protein_coding|20/26|c.3237+68G>A||||||	1	A	intron_variant	MODIFIER	AAEL006019	AAEL006019	transcript	AAEL006019-RD	protein_coding	20/26	c.3237+68G>A	NA	NA	NA	NA	NA	NA	supercont1.186	138728	G	A	71	15	12	10	10	24	138	30	20	20	20	48	4	0	4	0	0	0	4	0	4	0	0
supercont1.186:146627	supercont1.186	146627	A	T	T|intron_variant|MODIFIER|AAEL006019|AAEL006019|transcript|AAEL006019-RD|protein_coding|20/26|c.3238-94A>T||||||	1	T	intron_variant	MODIFIER	AAEL006019	AAEL006019	transcript	AAEL006019-RD	protein_coding	20/26	c.3238-94A>T	NA	NA	NA	NA	NA	NA	supercont1.186	146627	A	T	69	15	12	10	8	24	81	1	16	17	0	47	57	29	8	3	16	1	13	1	8	3	0
supercont1.186:146642	supercont1.186	146642	C	A	A|intron_variant|MODIFIER|AAEL006019|AAEL006019|transcript|AAEL006019-RD|protein_coding|20/26|c.3238-79C>A||||||	1	A	intron_variant	MODIFIER	AAEL006019	AAEL006019	transcript	AAEL006019-RD	protein_coding	20/26	c.3238-79C>A	NA	NA	NA	NA	NA	NA	supercont1.186	146642	C	A	69	15	11	10	9	24	137	29	22	20	18	48	1	1	0	0	0	0	1	1	0	0	0
supercont1.186:146648	supercont1.186	146648	A	C	C|intron_variant|MODIFIER|AAEL006019|AAEL006019|transcript|AAEL006019-RD|protein_coding|20/26|c.3238-73A>C||||||	1	C	intron_variant	MODIFIER	AAEL006019	AAEL006019	transcript	AAEL006019-RD	protein_coding	20/26	c.3238-73A>C	NA	NA	NA	NA	NA	NA	supercont1.186	146648	A	C	70	15	12	10	9	24	92	7	19	17	2	47	48	23	5	3	16	1	18	7	5	3	2
supercont1.186:146650	supercont1.186	146650	T	C	C|intron_variant|MODIFIER|AAEL006019|AAEL006019|transcript|AAEL006019-RD|protein_coding|20/26|c.3238-71T>C||||||	1	C	intron_variant	MODIFIER	AAEL006019	AAEL006019	transcript	AAEL006019-RD	protein_coding	20/26	c.3238-71T>C	NA	NA	NA	NA	NA	NA	supercont1.186	146650	T	C	70	15	12	10	9	24	129	21	24	20	16	48	11	9	0	0	2	0	11	9	0	0	2
supercont1.186:146686	supercont1.186	146686	G	A	A|intron_variant|MODIFIER|AAEL006019|AAEL006019|transcript|AAEL006019-RD|protein_coding|20/26|c.3238-35G>A||||||	1	A	intron_variant	MODIFIER	AAEL006019	AAEL006019	transcript	AAEL006019-RD	protein_coding	20/26	c.3238-35G>A	NA	NA	NA	NA	NA	NA	supercont1.186	146686	G	A	71	15	12	10	10	24	141	30	24	20	19	48	1	0	0	0	1	0	1	0	0	0	1
supercont1.186:146768	supercont1.186	146768	T	C	C|synonymous_variant|LOW|AAEL006019|AAEL006019|transcript|AAEL006019-RD|protein_coding|21/27|c.3285T>C|p.Ile1095Ile|3295/12590|3285/5496|1095/1831||	1	C	synonymous_variant	LOW	AAEL006019	AAEL006019	transcript	AAEL006019-RD	protein_coding	21/27	c.3285T>C	p.Ile1095Ile	3295/12590	3285/5496	1095/1831	NA	NA	supercont1.186	146768	T	C	71	15	12	10	10	24	141	30	24	20	19	48	1	0	0	0	1	0	1	0	0	0	1
supercont1.186:146853	supercont1.186	146853	C	T	T|intron_variant|MODIFIER|AAEL006019|AAEL006019|transcript|AAEL006019-RD|protein_coding|21/26|c.3360+10C>T||||||	1	T	intron_variant	MODIFIER	AAEL006019	AAEL006019	transcript	AAEL006019-RD	protein_coding	21/26	c.3360+10C>T	NA	NA	NA	NA	NA	NA	supercont1.186	146853	C	T	71	15	12	10	10	24	139	30	21	20	20	48	3	0	3	0	0	0	3	0	3	0	0
supercont1.186:146859	supercont1.186	146859	A	T	T|intron_variant|MODIFIER|AAEL006019|AAEL006019|transcript|AAEL006019-RD|protein_coding|21/26|c.3360+16A>T||||||	1	T	intron_variant	MODIFIER	AAEL006019	AAEL006019	transcript	AAEL006019-RD	protein_coding	21/26	c.3360+16A>T	NA	NA	NA	NA	NA	NA	supercont1.186	146859	A	T	71	15	12	10	10	24	139	28	24	20	19	48	3	2	0	0	1	0	3	2	0	0	1
supercont1.186:146861	supercont1.186	146861	C	A	A|intron_variant|MODIFIER|AAEL006019|AAEL006019|transcript|AAEL006019-RD|protein_coding|21/26|c.3360+18C>A||||||	1	A	intron_variant	MODIFIER	AAEL006019	AAEL006019	transcript	AAEL006019-RD	protein_coding	21/26	c.3360+18C>A	NA	NA	NA	NA	NA	NA	supercont1.186	146861	C	A	71	15	12	10	10	24	141	30	24	20	19	48	1	0	0	0	1	0	1	0	0	0	1
supercont1.186:146866	supercont1.186	146866	T	A	A|intron_variant|MODIFIER|AAEL006019|AAEL006019|transcript|AAEL006019-RD|protein_coding|21/26|c.3360+23T>A||||||	1	A	intron_variant	MODIFIER	AAEL006019	AAEL006019	transcript	AAEL006019-RD	protein_coding	21/26	c.3360+23T>A	NA	NA	NA	NA	NA	NA	supercont1.186	146866	T	A	71	15	12	10	10	24	141	30	24	20	19	48	1	0	0	0	1	0	1	0	0	0	1
supercont1.186:146876	supercont1.186	146876	T	C	C|intron_variant|MODIFIER|AAEL006019|AAEL006019|transcript|AAEL006019-RD|protein_coding|21/26|c.3360+33T>C||||||	1	C	intron_variant	MODIFIER	AAEL006019	AAEL006019	transcript	AAEL006019-RD	protein_coding	21/26	c.3360+33T>C	NA	NA	NA	NA	NA	NA	supercont1.186	146876	T	C	71	15	12	10	10	24	137	25	24	20	20	48	5	5	0	0	0	0	5	5	0	0	0
supercont1.186:146884	supercont1.186	146884	C	A	A|intron_variant|MODIFIER|AAEL006019|AAEL006019|transcript|AAEL006019-RD|protein_coding|21/26|c.3360+41C>A||||||	1	A	intron_variant	MODIFIER	AAEL006019	AAEL006019	transcript	AAEL006019-RD	protein_coding	21/26	c.3360+41C>A	NA	NA	NA	NA	NA	NA	supercont1.186	146884	C	A	71	15	12	10	10	24	141	30	24	20	19	48	1	0	0	0	1	0	1	0	0	0	1
supercont1.186:154863	supercont1.186	154863	A	G	G|intron_variant|MODIFIER|AAEL006019|AAEL006019|transcript|AAEL006019-RD|protein_coding|21/26|c.3361-131A>G||||||	1	G	intron_variant	MODIFIER	AAEL006019	AAEL006019	transcript	AAEL006019-RD	protein_coding	21/26	c.3361-131A>G	NA	NA	NA	NA	NA	NA	supercont1.186	154863	A	G	71	15	12	10	10	24	140	29	24	20	19	48	2	1	0	0	1	0	2	1	0	0	1
supercont1.186:154864	supercont1.186	154864	G	C	C|intron_variant|MODIFIER|AAEL006019|AAEL006019|transcript|AAEL006019-RD|protein_coding|21/26|c.3361-130G>C||||||	1	C	intron_variant	MODIFIER	AAEL006019	AAEL006019	transcript	AAEL006019-RD	protein_coding	21/26	c.3361-130G>C	NA	NA	NA	NA	NA	NA	supercont1.186	154864	G	C	71	15	12	10	10	24	138	30	20	20	20	48	4	0	4	0	0	0	4	0	4	0	0
supercont1.186:154869	supercont1.186	154869	T	C	C|intron_variant|MODIFIER|AAEL006019|AAEL006019|transcript|AAEL006019-RD|protein_coding|21/26|c.3361-125T>C||||||	1	C	intron_variant	MODIFIER	AAEL006019	AAEL006019	transcript	AAEL006019-RD	protein_coding	21/26	c.3361-125T>C	NA	NA	NA	NA	NA	NA	supercont1.186	154869	T	C	71	15	12	10	10	24	138	27	23	20	20	48	4	3	1	0	0	0	4	3	1	0	0
supercont1.186:154870	supercont1.186	154870	A	T	T|intron_variant|MODIFIER|AAEL006019|AAEL006019|transcript|AAEL006019-RD|protein_coding|21/26|c.3361-124A>T||||||	1	T	intron_variant	MODIFIER	AAEL006019	AAEL006019	transcript	AAEL006019-RD	protein_coding	21/26	c.3361-124A>T	NA	NA	NA	NA	NA	NA	supercont1.186	154870	A	T	71	15	12	10	10	24	141	30	24	20	20	47	1	0	0	0	0	1	1	0	0	0	0
supercont1.186:154886	supercont1.186	154886	G	T	T|intron_variant|MODIFIER|AAEL006019|AAEL006019|transcript|AAEL006019-RD|protein_coding|21/26|c.3361-108G>T||||||	1	T	intron_variant	MODIFIER	AAEL006019	AAEL006019	transcript	AAEL006019-RD	protein_coding	21/26	c.3361-108G>T	NA	NA	NA	NA	NA	NA	supercont1.186	154886	G	T	71	15	12	10	10	24	129	22	24	20	15	48	13	8	0	0	5	0	11	6	0	0	5
supercont1.186:154888	supercont1.186	154888	A	T	T|intron_variant|MODIFIER|AAEL006019|AAEL006019|transcript|AAEL006019-RD|protein_coding|21/26|c.3361-106A>T||||||	1	T	intron_variant	MODIFIER	AAEL006019	AAEL006019	transcript	AAEL006019-RD	protein_coding	21/26	c.3361-106A>T	NA	NA	NA	NA	NA	NA	supercont1.186	154888	A	T	71	15	12	10	10	24	141	30	24	20	19	48	1	0	0	0	1	0	1	0	0	0	1
supercont1.186:154902	supercont1.186	154902	G	C	C|intron_variant|MODIFIER|AAEL006019|AAEL006019|transcript|AAEL006019-RD|protein_coding|21/26|c.3361-92G>C||||||	1	C	intron_variant	MODIFIER	AAEL006019	AAEL006019	transcript	AAEL006019-RD	protein_coding	21/26	c.3361-92G>C	NA	NA	NA	NA	NA	NA	supercont1.186	154902	G	C	71	15	12	10	10	24	138	30	24	17	20	47	4	0	0	3	0	1	4	0	0	3	0
supercont1.186:154905	supercont1.186	154905	A	T	T|intron_variant|MODIFIER|AAEL006019|AAEL006019|transcript|AAEL006019-RD|protein_coding|21/26|c.3361-89A>T||||||	1	T	intron_variant	MODIFIER	AAEL006019	AAEL006019	transcript	AAEL006019-RD	protein_coding	21/26	c.3361-89A>T	NA	NA	NA	NA	NA	NA	supercont1.186	154905	A	T	71	15	12	10	10	24	140	30	24	20	18	48	2	0	0	0	2	0	2	0	0	0	2
supercont1.186:154913	supercont1.186	154913	G	T	T|intron_variant|MODIFIER|AAEL006019|AAEL006019|transcript|AAEL006019-RD|protein_coding|21/26|c.3361-81G>T||||||	1	T	intron_variant	MODIFIER	AAEL006019	AAEL006019	transcript	AAEL006019-RD	protein_coding	21/26	c.3361-81G>T	NA	NA	NA	NA	NA	NA	supercont1.186	154913	G	T	71	15	12	10	10	24	82	0	16	17	2	47	60	30	8	3	18	1	14	0	8	3	2
supercont1.186:154915	supercont1.186	154915	G	A	A|intron_variant|MODIFIER|AAEL006019|AAEL006019|transcript|AAEL006019-RD|protein_coding|21/26|c.3361-79G>A||||||	1	A	intron_variant	MODIFIER	AAEL006019	AAEL006019	transcript	AAEL006019-RD	protein_coding	21/26	c.3361-79G>A	NA	NA	NA	NA	NA	NA	supercont1.186	154915	G	A	71	15	12	10	10	24	92	5	17	17	6	47	50	25	7	3	14	1	20	3	7	3	6
supercont1.186:154921	supercont1.186	154921	C	T	T|intron_variant|MODIFIER|AAEL006019|AAEL006019|transcript|AAEL006019-RD|protein_coding|21/26|c.3361-73C>T||||||	1	T	intron_variant	MODIFIER	AAEL006019	AAEL006019	transcript	AAEL006019-RD	protein_coding	21/26	c.3361-73C>T	NA	NA	NA	NA	NA	NA	supercont1.186	154921	C	T	71	15	12	10	10	24	139	27	24	20	20	48	3	3	0	0	0	0	1	1	0	0	0
supercont1.186:154930	supercont1.186	154930	A	G	G|intron_variant|MODIFIER|AAEL006019|AAEL006019|transcript|AAEL006019-RD|protein_coding|21/26|c.3361-64A>G||||||	1	G	intron_variant	MODIFIER	AAEL006019	AAEL006019	transcript	AAEL006019-RD	protein_coding	21/26	c.3361-64A>G	NA	NA	NA	NA	NA	NA	supercont1.186	154930	A	G	71	15	12	10	10	24	139	27	24	20	20	48	3	3	0	0	0	0	1	1	0	0	0
supercont1.186:154943	supercont1.186	154943	A	T	T|intron_variant|MODIFIER|AAEL006019|AAEL006019|transcript|AAEL006019-RD|protein_coding|21/26|c.3361-51A>T||||||	1	T	intron_variant	MODIFIER	AAEL006019	AAEL006019	transcript	AAEL006019-RD	protein_coding	21/26	c.3361-51A>T	NA	NA	NA	NA	NA	NA	supercont1.186	154943	A	T	71	15	12	10	10	24	130	22	24	20	16	48	12	8	0	0	4	0	10	8	0	0	2
supercont1.186:154944	supercont1.186	154944	A	T	T|intron_variant|MODIFIER|AAEL006019|AAEL006019|transcript|AAEL006019-RD|protein_coding|21/26|c.3361-50A>T||||||	1	T	intron_variant	MODIFIER	AAEL006019	AAEL006019	transcript	AAEL006019-RD	protein_coding	21/26	c.3361-50A>T	NA	NA	NA	NA	NA	NA	supercont1.186	154944	A	T	71	15	12	10	10	24	141	30	24	20	19	48	1	0	0	0	1	0	1	0	0	0	1
supercont1.186:154946	supercont1.186	154946	C	G	G|intron_variant|MODIFIER|AAEL006019|AAEL006019|transcript|AAEL006019-RD|protein_coding|21/26|c.3361-48C>G||||||	1	G	intron_variant	MODIFIER	AAEL006019	AAEL006019	transcript	AAEL006019-RD	protein_coding	21/26	c.3361-48C>G	NA	NA	NA	NA	NA	NA	supercont1.186	154946	C	G	71	15	12	10	10	24	131	22	24	20	17	48	11	8	0	0	3	0	11	8	0	0	3
supercont1.186:154951	supercont1.186	154951	C	T	T|intron_variant|MODIFIER|AAEL006019|AAEL006019|transcript|AAEL006019-RD|protein_coding|21/26|c.3361-43C>T||||||	1	T	intron_variant	MODIFIER	AAEL006019	AAEL006019	transcript	AAEL006019-RD	protein_coding	21/26	c.3361-43C>T	NA	NA	NA	NA	NA	NA	supercont1.186	154951	C	T	71	15	12	10	10	24	139	27	24	20	20	48	3	3	0	0	0	0	1	1	0	0	0
supercont1.186:154958	supercont1.186	154958	C	T	T|intron_variant|MODIFIER|AAEL006019|AAEL006019|transcript|AAEL006019-RD|protein_coding|21/26|c.3361-36C>T||||||	1	T	intron_variant	MODIFIER	AAEL006019	AAEL006019	transcript	AAEL006019-RD	protein_coding	21/26	c.3361-36C>T	NA	NA	NA	NA	NA	NA	supercont1.186	154958	C	T	71	15	12	10	10	24	140	30	24	20	18	48	2	0	0	0	2	0	2	0	0	0	2
supercont1.186:154973	supercont1.186	154973	G	A	A|intron_variant|MODIFIER|AAEL006019|AAEL006019|transcript|AAEL006019-RD|protein_coding|21/26|c.3361-21G>A||||||	1	A	intron_variant	MODIFIER	AAEL006019	AAEL006019	transcript	AAEL006019-RD	protein_coding	21/26	c.3361-21G>A	NA	NA	NA	NA	NA	NA	supercont1.186	154973	G	A	71	15	12	10	10	24	141	30	24	20	19	48	1	0	0	0	1	0	1	0	0	0	1
supercont1.186:154984	supercont1.186	154984	T	C	C|intron_variant|MODIFIER|AAEL006019|AAEL006019|transcript|AAEL006019-RD|protein_coding|21/26|c.3361-10T>C||||||	1	C	intron_variant	MODIFIER	AAEL006019	AAEL006019	transcript	AAEL006019-RD	protein_coding	21/26	c.3361-10T>C	NA	NA	NA	NA	NA	NA	supercont1.186	154984	T	C	71	15	12	10	10	24	80	0	16	17	0	47	62	30	8	3	20	1	12	0	8	3	0
supercont1.186:154985	supercont1.186	154985	T	C	C|intron_variant|MODIFIER|AAEL006019|AAEL006019|transcript|AAEL006019-RD|protein_coding|21/26|c.3361-9T>C||||||	1	C	intron_variant	MODIFIER	AAEL006019	AAEL006019	transcript	AAEL006019-RD	protein_coding	21/26	c.3361-9T>C	NA	NA	NA	NA	NA	NA	supercont1.186	154985	T	C	71	15	12	10	10	24	117	14	24	20	11	48	25	16	0	0	9	0	13	8	0	0	5
supercont1.186:154988	supercont1.186	154988	A	C	C|splice_region_variant&intron_variant|LOW|AAEL006019|AAEL006019|transcript|AAEL006019-RD|protein_coding|21/26|c.3361-6A>C||||||	1	C	splice_region_variant&intron_variant	LOW	AAEL006019	AAEL006019	transcript	AAEL006019-RD	protein_coding	21/26	c.3361-6A>C	NA	NA	NA	NA	NA	NA	supercont1.186	154988	A	C	71	15	12	10	10	24	138	27	24	20	19	48	4	3	0	0	1	0	2	1	0	0	1
supercont1.186:154991	supercont1.186	154991	T	C	C|splice_region_variant&intron_variant|LOW|AAEL006019|AAEL006019|transcript|AAEL006019-RD|protein_coding|21/26|c.3361-3T>C||||||	1	C	splice_region_variant&intron_variant	LOW	AAEL006019	AAEL006019	transcript	AAEL006019-RD	protein_coding	21/26	c.3361-3T>C	NA	NA	NA	NA	NA	NA	supercont1.186	154991	T	C	71	15	12	10	10	24	117	14	24	20	11	48	25	16	0	0	9	0	13	8	0	0	5
supercont1.186:155095	supercont1.186	155095	G	A	A|synonymous_variant|LOW|AAEL006019|AAEL006019|transcript|AAEL006019-RD|protein_coding|22/27|c.3462G>A|p.Leu1154Leu|3472/12590|3462/5496|1154/1831||	1	A	synonymous_variant	LOW	AAEL006019	AAEL006019	transcript	AAEL006019-RD	protein_coding	22/27	c.3462G>A	p.Leu1154Leu	3472/12590	3462/5496	1154/1831	NA	NA	supercont1.186	155095	G	A	71	15	12	10	10	24	129	22	24	20	15	48	13	8	0	0	5	0	11	6	0	0	5
supercont1.186:155113	supercont1.186	155113	T	C	C|synonymous_variant|LOW|AAEL006019|AAEL006019|transcript|AAEL006019-RD|protein_coding|22/27|c.3480T>C|p.Phe1160Phe|3490/12590|3480/5496|1160/1831||	1	C	synonymous_variant	LOW	AAEL006019	AAEL006019	transcript	AAEL006019-RD	protein_coding	22/27	c.3480T>C	p.Phe1160Phe	3490/12590	3480/5496	1160/1831	NA	NA	supercont1.186	155113	T	C	71	15	12	10	10	24	140	30	24	20	18	48	2	0	0	0	2	0	2	0	0	0	2
supercont1.186:155119	supercont1.186	155119	G	A	A|splice_region_variant&intron_variant|LOW|AAEL006019|AAEL006019|transcript|AAEL006019-RD|protein_coding|22/26|c.3483+3G>A||||||	1	A	splice_region_variant&intron_variant	LOW	AAEL006019	AAEL006019	transcript	AAEL006019-RD	protein_coding	22/26	c.3483+3G>A	NA	NA	NA	NA	NA	NA	supercont1.186	155119	G	A	71	15	12	10	10	24	141	30	24	20	19	48	1	0	0	0	1	0	1	0	0	0	1
supercont1.186:155123	supercont1.186	155123	G	A	A|splice_region_variant&intron_variant|LOW|AAEL006019|AAEL006019|transcript|AAEL006019-RD|protein_coding|22/26|c.3483+7G>A||||||	1	A	splice_region_variant&intron_variant	LOW	AAEL006019	AAEL006019	transcript	AAEL006019-RD	protein_coding	22/26	c.3483+7G>A	NA	NA	NA	NA	NA	NA	supercont1.186	155123	G	A	71	15	12	10	10	24	79	0	16	17	0	46	63	30	8	3	20	2	13	0	8	3	0
supercont1.186:155128	supercont1.186	155128	C	T	T|intron_variant|MODIFIER|AAEL006019|AAEL006019|transcript|AAEL006019-RD|protein_coding|22/26|c.3483+12C>T||||||	1	T	intron_variant	MODIFIER	AAEL006019	AAEL006019	transcript	AAEL006019-RD	protein_coding	22/26	c.3483+12C>T	NA	NA	NA	NA	NA	NA	supercont1.186	155128	C	T	71	15	12	10	10	24	129	22	24	20	15	48	13	8	0	0	5	0	11	6	0	0	5
supercont1.186:155132	supercont1.186	155132	T	C	C|intron_variant|MODIFIER|AAEL006019|AAEL006019|transcript|AAEL006019-RD|protein_coding|22/26|c.3483+16T>C||||||	1	C	intron_variant	MODIFIER	AAEL006019	AAEL006019	transcript	AAEL006019-RD	protein_coding	22/26	c.3483+16T>C	NA	NA	NA	NA	NA	NA	supercont1.186	155132	T	C	71	15	12	10	10	24	129	22	24	20	15	48	13	8	0	0	5	0	11	6	0	0	5
supercont1.186:155135	supercont1.186	155135	A	C	C|intron_variant|MODIFIER|AAEL006019|AAEL006019|transcript|AAEL006019-RD|protein_coding|22/26|c.3483+19A>C||||||	1	C	intron_variant	MODIFIER	AAEL006019	AAEL006019	transcript	AAEL006019-RD	protein_coding	22/26	c.3483+19A>C	NA	NA	NA	NA	NA	NA	supercont1.186	155135	A	C	71	15	12	10	10	24	141	29	24	20	20	48	1	1	0	0	0	0	1	1	0	0	0
supercont1.186:155140	supercont1.186	155140	G	T	T|intron_variant|MODIFIER|AAEL006019|AAEL006019|transcript|AAEL006019-RD|protein_coding|22/26|c.3483+24G>T||||||	1	T	intron_variant	MODIFIER	AAEL006019	AAEL006019	transcript	AAEL006019-RD	protein_coding	22/26	c.3483+24G>T	NA	NA	NA	NA	NA	NA	supercont1.186	155140	G	T	71	15	12	10	10	24	129	22	24	20	15	48	13	8	0	0	5	0	11	6	0	0	5
supercont1.186:155141	supercont1.186	155141	A	G	G|intron_variant|MODIFIER|AAEL006019|AAEL006019|transcript|AAEL006019-RD|protein_coding|22/26|c.3483+25A>G||||||	1	G	intron_variant	MODIFIER	AAEL006019	AAEL006019	transcript	AAEL006019-RD	protein_coding	22/26	c.3483+25A>G	NA	NA	NA	NA	NA	NA	supercont1.186	155141	A	G	71	15	12	10	10	24	128	22	24	20	14	48	14	8	0	0	6	0	12	6	0	0	6
supercont1.186:155143	supercont1.186	155143	C	T	T|intron_variant|MODIFIER|AAEL006019|AAEL006019|transcript|AAEL006019-RD|protein_coding|22/26|c.3483+27C>T||||||	1	T	intron_variant	MODIFIER	AAEL006019	AAEL006019	transcript	AAEL006019-RD	protein_coding	22/26	c.3483+27C>T	NA	NA	NA	NA	NA	NA	supercont1.186	155143	C	T	71	15	12	10	10	24	141	30	24	20	19	48	1	0	0	0	1	0	1	0	0	0	1
supercont1.186:155154	supercont1.186	155154	T	A	A|intron_variant|MODIFIER|AAEL006019|AAEL006019|transcript|AAEL006019-RD|protein_coding|22/26|c.3484-34T>A||||||	1	A	intron_variant	MODIFIER	AAEL006019	AAEL006019	transcript	AAEL006019-RD	protein_coding	22/26	c.3484-34T>A	NA	NA	NA	NA	NA	NA	supercont1.186	155154	T	A	71	15	12	10	10	24	138	27	23	20	20	48	4	3	1	0	0	0	4	3	1	0	0
supercont1.186:155158	supercont1.186	155158	G	C	C|intron_variant|MODIFIER|AAEL006019|AAEL006019|transcript|AAEL006019-RD|protein_coding|22/26|c.3484-30G>C||||||	1	C	intron_variant	MODIFIER	AAEL006019	AAEL006019	transcript	AAEL006019-RD	protein_coding	22/26	c.3484-30G>C	NA	NA	NA	NA	NA	NA	supercont1.186	155158	G	C	71	15	12	10	10	24	141	29	24	20	20	48	1	1	0	0	0	0	1	1	0	0	0
supercont1.186:155164	supercont1.186	155164	C	T	T|intron_variant|MODIFIER|AAEL006019|AAEL006019|transcript|AAEL006019-RD|protein_coding|22/26|c.3484-24C>T||||||	1	T	intron_variant	MODIFIER	AAEL006019	AAEL006019	transcript	AAEL006019-RD	protein_coding	22/26	c.3484-24C>T	NA	NA	NA	NA	NA	NA	supercont1.186	155164	C	T	71	15	12	10	10	24	141	30	24	20	19	48	1	0	0	0	1	0	1	0	0	0	1
supercont1.186:155168	supercont1.186	155168	C	T	T|intron_variant|MODIFIER|AAEL006019|AAEL006019|transcript|AAEL006019-RD|protein_coding|22/26|c.3484-20C>T||||||	1	T	intron_variant	MODIFIER	AAEL006019	AAEL006019	transcript	AAEL006019-RD	protein_coding	22/26	c.3484-20C>T	NA	NA	NA	NA	NA	NA	supercont1.186	155168	C	T	71	15	12	10	10	24	138	27	23	20	20	48	4	3	1	0	0	0	4	3	1	0	0
supercont1.186:155170	supercont1.186	155170	G	C	C|intron_variant|MODIFIER|AAEL006019|AAEL006019|transcript|AAEL006019-RD|protein_coding|22/26|c.3484-18G>C||||||	1	C	intron_variant	MODIFIER	AAEL006019	AAEL006019	transcript	AAEL006019-RD	protein_coding	22/26	c.3484-18G>C	NA	NA	NA	NA	NA	NA	supercont1.186	155170	G	C	71	15	12	10	10	24	128	21	24	20	15	48	14	9	0	0	5	0	10	5	0	0	5
supercont1.186:155172	supercont1.186	155172	T	C	C|intron_variant|MODIFIER|AAEL006019|AAEL006019|transcript|AAEL006019-RD|protein_coding|22/26|c.3484-16T>C||||||	1	C	intron_variant	MODIFIER	AAEL006019	AAEL006019	transcript	AAEL006019-RD	protein_coding	22/26	c.3484-16T>C	NA	NA	NA	NA	NA	NA	supercont1.186	155172	T	C	71	15	12	10	10	24	128	21	24	20	15	48	14	9	0	0	5	0	10	5	0	0	5
supercont1.186:155173	supercont1.186	155173	G	A	A|intron_variant|MODIFIER|AAEL006019|AAEL006019|transcript|AAEL006019-RD|protein_coding|22/26|c.3484-15G>A||||||	1	A	intron_variant	MODIFIER	AAEL006019	AAEL006019	transcript	AAEL006019-RD	protein_coding	22/26	c.3484-15G>A	NA	NA	NA	NA	NA	NA	supercont1.186	155173	G	A	71	15	12	10	10	24	128	21	24	20	15	48	14	9	0	0	5	0	10	5	0	0	5
supercont1.186:155179	supercont1.186	155179	T	A	A|intron_variant|MODIFIER|AAEL006019|AAEL006019|transcript|AAEL006019-RD|protein_coding|22/26|c.3484-9T>A||||||	1	A	intron_variant	MODIFIER	AAEL006019	AAEL006019	transcript	AAEL006019-RD	protein_coding	22/26	c.3484-9T>A	NA	NA	NA	NA	NA	NA	supercont1.186	155179	T	A	71	15	12	10	10	24	128	21	24	20	15	48	14	9	0	0	5	0	10	5	0	0	5
supercont1.186:155183	supercont1.186	155183	T	C	C|splice_region_variant&intron_variant|LOW|AAEL006019|AAEL006019|transcript|AAEL006019-RD|protein_coding|22/26|c.3484-5T>C||||||	1	C	splice_region_variant&intron_variant	LOW	AAEL006019	AAEL006019	transcript	AAEL006019-RD	protein_coding	22/26	c.3484-5T>C	NA	NA	NA	NA	NA	NA	supercont1.186	155183	T	C	71	15	12	10	10	24	140	30	24	20	18	48	2	0	0	0	2	0	2	0	0	0	2
supercont1.186:155184	supercont1.186	155184	T	G	G|splice_region_variant&intron_variant|LOW|AAEL006019|AAEL006019|transcript|AAEL006019-RD|protein_coding|22/26|c.3484-4T>G||||||	1	G	splice_region_variant&intron_variant	LOW	AAEL006019	AAEL006019	transcript	AAEL006019-RD	protein_coding	22/26	c.3484-4T>G	NA	NA	NA	NA	NA	NA	supercont1.186	155184	T	G	71	15	12	10	10	24	111	15	23	20	6	47	31	15	1	0	14	1	13	7	1	0	4
supercont1.186:155196	supercont1.186	155196	C	T	T|synonymous_variant|LOW|AAEL006019|AAEL006019|transcript|AAEL006019-RD|protein_coding|23/27|c.3492C>T|p.Asp1164Asp|3502/12590|3492/5496|1164/1831||	1	T	synonymous_variant	LOW	AAEL006019	AAEL006019	transcript	AAEL006019-RD	protein_coding	23/27	c.3492C>T	p.Asp1164Asp	3502/12590	3492/5496	1164/1831	NA	NA	supercont1.186	155196	C	T	71	15	12	10	10	24	120	18	23	20	12	47	22	12	1	0	8	1	16	8	1	0	6
supercont1.186:155226	supercont1.186	155226	C	A	A|synonymous_variant|LOW|AAEL006019|AAEL006019|transcript|AAEL006019-RD|protein_coding|23/27|c.3522C>A|p.Ile1174Ile|3532/12590|3522/5496|1174/1831||	1	A	synonymous_variant	LOW	AAEL006019	AAEL006019	transcript	AAEL006019-RD	protein_coding	23/27	c.3522C>A	p.Ile1174Ile	3532/12590	3522/5496	1174/1831	NA	NA	supercont1.186	155226	C	A	71	15	12	10	10	24	135	28	24	20	15	48	7	2	0	0	5	0	7	2	0	0	5
supercont1.186:155241	supercont1.186	155241	C	T	T|synonymous_variant|LOW|AAEL006019|AAEL006019|transcript|AAEL006019-RD|protein_coding|23/27|c.3537C>T|p.Asn1179Asn|3547/12590|3537/5496|1179/1831||	1	T	synonymous_variant	LOW	AAEL006019	AAEL006019	transcript	AAEL006019-RD	protein_coding	23/27	c.3537C>T	p.Asn1179Asn	3547/12590	3537/5496	1179/1831	NA	NA	supercont1.186	155241	C	T	71	15	12	10	10	24	132	26	21	20	17	48	10	4	3	0	3	0	10	4	3	0	3
supercont1.186:155244	supercont1.186	155244	G	A	A|synonymous_variant|LOW|AAEL006019|AAEL006019|transcript|AAEL006019-RD|protein_coding|23/27|c.3540G>A|p.Ala1180Ala|3550/12590|3540/5496|1180/1831||	1	A	synonymous_variant	LOW	AAEL006019	AAEL006019	transcript	AAEL006019-RD	protein_coding	23/27	c.3540G>A	p.Ala1180Ala	3550/12590	3540/5496	1180/1831	NA	NA	supercont1.186	155244	G	A	71	15	12	10	10	24	141	30	24	20	19	48	1	0	0	0	1	0	1	0	0	0	1
supercont1.186:155253	supercont1.186	155253	G	T	T|synonymous_variant|LOW|AAEL006019|AAEL006019|transcript|AAEL006019-RD|protein_coding|23/27|c.3549G>T|p.Ala1183Ala|3559/12590|3549/5496|1183/1831||	1	T	synonymous_variant	LOW	AAEL006019	AAEL006019	transcript	AAEL006019-RD	protein_coding	23/27	c.3549G>T	p.Ala1183Ala	3559/12590	3549/5496	1183/1831	NA	NA	supercont1.186	155253	G	T	71	15	12	10	10	24	138	30	24	17	20	47	4	0	0	3	0	1	4	0	0	3	0
supercont1.186:155256	supercont1.186	155256	G	A	A|synonymous_variant|LOW|AAEL006019|AAEL006019|transcript|AAEL006019-RD|protein_coding|23/27|c.3552G>A|p.Glu1184Glu|3562/12590|3552/5496|1184/1831||	1	A	synonymous_variant	LOW	AAEL006019	AAEL006019	transcript	AAEL006019-RD	protein_coding	23/27	c.3552G>A	p.Glu1184Glu	3562/12590	3552/5496	1184/1831	NA	NA	supercont1.186	155256	G	A	71	15	12	10	10	24	141	30	24	20	19	48	1	0	0	0	1	0	1	0	0	0	1
supercont1.186:155274	supercont1.186	155274	C	T	T|synonymous_variant|LOW|AAEL006019|AAEL006019|transcript|AAEL006019-RD|protein_coding|23/27|c.3570C>T|p.Asn1190Asn|3580/12590|3570/5496|1190/1831||	1	T	synonymous_variant	LOW	AAEL006019	AAEL006019	transcript	AAEL006019-RD	protein_coding	23/27	c.3570C>T	p.Asn1190Asn	3580/12590	3570/5496	1190/1831	NA	NA	supercont1.186	155274	C	T	71	15	12	10	10	24	136	29	24	20	15	48	6	1	0	0	5	0	6	1	0	0	5
supercont1.186:155277	supercont1.186	155277	G	A	A|synonymous_variant|LOW|AAEL006019|AAEL006019|transcript|AAEL006019-RD|protein_coding|23/27|c.3573G>A|p.Ser1191Ser|3583/12590|3573/5496|1191/1831||	1	A	synonymous_variant	LOW	AAEL006019	AAEL006019	transcript	AAEL006019-RD	protein_coding	23/27	c.3573G>A	p.Ser1191Ser	3583/12590	3573/5496	1191/1831	NA	NA	supercont1.186	155277	G	A	71	15	12	10	10	24	141	30	24	20	19	48	1	0	0	0	1	0	1	0	0	0	1
supercont1.186:155292	supercont1.186	155292	C	T	T|synonymous_variant|LOW|AAEL006019|AAEL006019|transcript|AAEL006019-RD|protein_coding|23/27|c.3588C>T|p.Asp1196Asp|3598/12590|3588/5496|1196/1831||	1	T	synonymous_variant	LOW	AAEL006019	AAEL006019	transcript	AAEL006019-RD	protein_coding	23/27	c.3588C>T	p.Asp1196Asp	3598/12590	3588/5496	1196/1831	NA	NA	supercont1.186	155292	C	T	70	15	12	10	9	24	134	29	24	20	13	48	6	1	0	0	5	0	4	1	0	0	3
supercont1.186:155295	supercont1.186	155295	C	T	T|synonymous_variant|LOW|AAEL006019|AAEL006019|transcript|AAEL006019-RD|protein_coding|23/27|c.3591C>T|p.His1197His|3601/12590|3591/5496|1197/1831||	1	T	synonymous_variant	LOW	AAEL006019	AAEL006019	transcript	AAEL006019-RD	protein_coding	23/27	c.3591C>T	p.His1197His	3601/12590	3591/5496	1197/1831	NA	NA	supercont1.186	155295	C	T	71	15	12	10	10	24	141	30	24	20	20	47	1	0	0	0	0	1	1	0	0	0	0
supercont1.186:155304	supercont1.186	155304	G	A	A|synonymous_variant|LOW|AAEL006019|AAEL006019|transcript|AAEL006019-RD|protein_coding|23/27|c.3600G>A|p.Lys1200Lys|3610/12590|3600/5496|1200/1831||	1	A	synonymous_variant	LOW	AAEL006019	AAEL006019	transcript	AAEL006019-RD	protein_coding	23/27	c.3600G>A	p.Lys1200Lys	3610/12590	3600/5496	1200/1831	NA	NA	supercont1.186	155304	G	A	71	15	12	10	10	24	141	30	24	20	19	48	1	0	0	0	1	0	1	0	0	0	1
supercont1.186:155364	supercont1.186	155364	C	T	T|synonymous_variant|LOW|AAEL006019|AAEL006019|transcript|AAEL006019-RD|protein_coding|23/27|c.3660C>T|p.Asp1220Asp|3670/12590|3660/5496|1220/1831||	1	T	synonymous_variant	LOW	AAEL006019	AAEL006019	transcript	AAEL006019-RD	protein_coding	23/27	c.3660C>T	p.Asp1220Asp	3670/12590	3660/5496	1220/1831	NA	NA	supercont1.186	155364	C	T	71	15	12	10	10	24	135	28	24	20	15	48	7	2	0	0	5	0	7	2	0	0	5
supercont1.186:155370	supercont1.186	155370	C	T	T|synonymous_variant|LOW|AAEL006019|AAEL006019|transcript|AAEL006019-RD|protein_coding|23/27|c.3666C>T|p.Ile1222Ile|3676/12590|3666/5496|1222/1831||	1	T	synonymous_variant	LOW	AAEL006019	AAEL006019	transcript	AAEL006019-RD	protein_coding	23/27	c.3666C>T	p.Ile1222Ile	3676/12590	3666/5496	1222/1831	NA	NA	supercont1.186	155370	C	T	70	15	12	10	10	23	139	30	24	20	19	46	1	0	0	0	1	0	1	0	0	0	1
supercont1.186:155385	supercont1.186	155385	A	C	C|splice_region_variant&intron_variant|LOW|AAEL006019|AAEL006019|transcript|AAEL006019-RD|protein_coding|23/26|c.3678+3A>C||||||	1	C	splice_region_variant&intron_variant	LOW	AAEL006019	AAEL006019	transcript	AAEL006019-RD	protein_coding	23/26	c.3678+3A>C	NA	NA	NA	NA	NA	NA	supercont1.186	155385	A	C	71	15	12	10	10	24	134	28	24	20	14	48	8	2	0	0	6	0	8	2	0	0	6
supercont1.186:155394	supercont1.186	155394	T	C	C|intron_variant|MODIFIER|AAEL006019|AAEL006019|transcript|AAEL006019-RD|protein_coding|23/26|c.3678+12T>C||||||	1	C	intron_variant	MODIFIER	AAEL006019	AAEL006019	transcript	AAEL006019-RD	protein_coding	23/26	c.3678+12T>C	NA	NA	NA	NA	NA	NA	supercont1.186	155394	T	C	71	15	12	10	10	24	133	27	24	20	14	48	9	3	0	0	6	0	7	1	0	0	6
supercont1.186:155398	supercont1.186	155398	A	G	G|intron_variant|MODIFIER|AAEL006019|AAEL006019|transcript|AAEL006019-RD|protein_coding|23/26|c.3678+16A>G||||||	1	G	intron_variant	MODIFIER	AAEL006019	AAEL006019	transcript	AAEL006019-RD	protein_coding	23/26	c.3678+16A>G	NA	NA	NA	NA	NA	NA	supercont1.186	155398	A	G	70	14	12	10	10	24	139	28	24	20	19	48	1	0	0	0	1	0	1	0	0	0	1
supercont1.186:155400	supercont1.186	155400	C	G	G|intron_variant|MODIFIER|AAEL006019|AAEL006019|transcript|AAEL006019-RD|protein_coding|23/26|c.3678+18C>G||||||	1	G	intron_variant	MODIFIER	AAEL006019	AAEL006019	transcript	AAEL006019-RD	protein_coding	23/26	c.3678+18C>G	NA	NA	NA	NA	NA	NA	supercont1.186	155400	C	G	71	15	12	10	10	24	141	30	24	20	19	48	1	0	0	0	1	0	1	0	0	0	1
supercont1.186:155402	supercont1.186	155402	A	G	G|intron_variant|MODIFIER|AAEL006019|AAEL006019|transcript|AAEL006019-RD|protein_coding|23/26|c.3678+20A>G||||||	1	G	intron_variant	MODIFIER	AAEL006019	AAEL006019	transcript	AAEL006019-RD	protein_coding	23/26	c.3678+20A>G	NA	NA	NA	NA	NA	NA	supercont1.186	155402	A	G	69	15	12	10	8	24	132	28	24	20	12	48	6	2	0	0	4	0	6	2	0	0	4
supercont1.186:155410	supercont1.186	155410	A	G	G|intron_variant|MODIFIER|AAEL006019|AAEL006019|transcript|AAEL006019-RD|protein_coding|23/26|c.3678+28A>G||||||	1	G	intron_variant	MODIFIER	AAEL006019	AAEL006019	transcript	AAEL006019-RD	protein_coding	23/26	c.3678+28A>G	NA	NA	NA	NA	NA	NA	supercont1.186	155410	A	G	71	15	12	10	10	24	122	19	23	17	16	47	20	11	1	3	4	1	18	9	1	3	4
supercont1.186:155416	supercont1.186	155416	G	A	A|intron_variant|MODIFIER|AAEL006019|AAEL006019|transcript|AAEL006019-RD|protein_coding|23/26|c.3678+34G>A||||||	1	A	intron_variant	MODIFIER	AAEL006019	AAEL006019	transcript	AAEL006019-RD	protein_coding	23/26	c.3678+34G>A	NA	NA	NA	NA	NA	NA	supercont1.186	155416	G	A	71	15	12	10	10	24	141	30	24	20	19	48	1	0	0	0	1	0	1	0	0	0	1
supercont1.186:155440	supercont1.186	155440	C	T	T|intron_variant|MODIFIER|AAEL006019|AAEL006019|transcript|AAEL006019-RD|protein_coding|23/26|c.3679-12C>T||||||	1	T	intron_variant	MODIFIER	AAEL006019	AAEL006019	transcript	AAEL006019-RD	protein_coding	23/26	c.3679-12C>T	NA	NA	NA	NA	NA	NA	supercont1.186	155440	C	T	71	15	12	10	10	24	140	28	24	20	20	48	2	2	0	0	0	0	2	2	0	0	0
supercont1.186:155444	supercont1.186	155444	C	T	T|splice_region_variant&intron_variant|LOW|AAEL006019|AAEL006019|transcript|AAEL006019-RD|protein_coding|23/26|c.3679-8C>T||||||	1	T	splice_region_variant&intron_variant	LOW	AAEL006019	AAEL006019	transcript	AAEL006019-RD	protein_coding	23/26	c.3679-8C>T	NA	NA	NA	NA	NA	NA	supercont1.186	155444	C	T	71	15	12	10	10	24	135	28	24	20	15	48	7	2	0	0	5	0	7	2	0	0	5
supercont1.186:155460	supercont1.186	155460	G	A	A|synonymous_variant|LOW|AAEL006019|AAEL006019|transcript|AAEL006019-RD|protein_coding|24/27|c.3687G>A|p.Lys1229Lys|3697/12590|3687/5496|1229/1831||	1	A	synonymous_variant	LOW	AAEL006019	AAEL006019	transcript	AAEL006019-RD	protein_coding	24/27	c.3687G>A	p.Lys1229Lys	3697/12590	3687/5496	1229/1831	NA	NA	supercont1.186	155460	G	A	71	15	12	10	10	24	140	30	24	20	18	48	2	0	0	0	2	0	2	0	0	0	2
supercont1.186:155502	supercont1.186	155502	T	C	C|synonymous_variant|LOW|AAEL006019|AAEL006019|transcript|AAEL006019-RD|protein_coding|24/27|c.3729T>C|p.Phe1243Phe|3739/12590|3729/5496|1243/1831||	1	C	synonymous_variant	LOW	AAEL006019	AAEL006019	transcript	AAEL006019-RD	protein_coding	24/27	c.3729T>C	p.Phe1243Phe	3739/12590	3729/5496	1243/1831	NA	NA	supercont1.186	155502	T	C	71	15	12	10	10	24	91	1	23	17	3	47	51	29	1	3	17	1	9	1	1	3	3
supercont1.186:155511	supercont1.186	155511	C	T	T|synonymous_variant|LOW|AAEL006019|AAEL006019|transcript|AAEL006019-RD|protein_coding|24/27|c.3738C>T|p.Phe1246Phe|3748/12590|3738/5496|1246/1831||	1	T	synonymous_variant	LOW	AAEL006019	AAEL006019	transcript	AAEL006019-RD	protein_coding	24/27	c.3738C>T	p.Phe1246Phe	3748/12590	3738/5496	1246/1831	NA	NA	supercont1.186	155511	C	T	71	15	12	10	10	24	141	29	24	20	20	48	1	1	0	0	0	0	1	1	0	0	0
supercont1.186:155519	supercont1.186	155519	T	G	G|missense_variant|MODERATE|AAEL006019|AAEL006019|transcript|AAEL006019-RD|protein_coding|24/27|c.3746T>G|p.Phe1249Cys|3756/12590|3746/5496|1249/1831||	1	G	missense_variant	MODERATE	AAEL006019	AAEL006019	transcript	AAEL006019-RD	protein_coding	24/27	c.3746T>G	p.Phe1249Cys	3756/12590	3746/5496	1249/1831	NA	NA	supercont1.186	155519	T	G	71	15	12	10	10	24	101	30	24	20	20	7	41	0	0	0	0	41	3	0	0	0	0
supercont1.186:155538	supercont1.186	155538	G	A	A|synonymous_variant|LOW|AAEL006019|AAEL006019|transcript|AAEL006019-RD|protein_coding|24/27|c.3765G>A|p.Leu1255Leu|3775/12590|3765/5496|1255/1831||	1	A	synonymous_variant	LOW	AAEL006019	AAEL006019	transcript	AAEL006019-RD	protein_coding	24/27	c.3765G>A	p.Leu1255Leu	3775/12590	3765/5496	1255/1831	NA	NA	supercont1.186	155538	G	A	71	15	12	10	10	24	141	29	24	20	20	48	1	1	0	0	0	0	1	1	0	0	0
supercont1.186:155542	supercont1.186	155542	C	T	T|synonymous_variant|LOW|AAEL006019|AAEL006019|transcript|AAEL006019-RD|protein_coding|24/27|c.3769C>T|p.Leu1257Leu|3779/12590|3769/5496|1257/1831||	1	T	synonymous_variant	LOW	AAEL006019	AAEL006019	transcript	AAEL006019-RD	protein_coding	24/27	c.3769C>T	p.Leu1257Leu	3779/12590	3769/5496	1257/1831	NA	NA	supercont1.186	155542	C	T	71	15	12	10	10	24	141	30	24	20	19	48	1	0	0	0	1	0	1	0	0	0	1
supercont1.186:155553	supercont1.186	155553	T	C	C|synonymous_variant|LOW|AAEL006019|AAEL006019|transcript|AAEL006019-RD|protein_coding|24/27|c.3780T>C|p.Gly1260Gly|3790/12590|3780/5496|1260/1831||	1	C	synonymous_variant	LOW	AAEL006019	AAEL006019	transcript	AAEL006019-RD	protein_coding	24/27	c.3780T>C	p.Gly1260Gly	3790/12590	3780/5496	1260/1831	NA	NA	supercont1.186	155553	T	C	71	15	12	10	10	24	138	30	20	20	20	48	4	0	4	0	0	0	4	0	4	0	0
supercont1.186:155577	supercont1.186	155577	G	A	A|synonymous_variant|LOW|AAEL006019|AAEL006019|transcript|AAEL006019-RD|protein_coding|24/27|c.3804G>A|p.Glu1268Glu|3814/12590|3804/5496|1268/1831||	1	A	synonymous_variant	LOW	AAEL006019	AAEL006019	transcript	AAEL006019-RD	protein_coding	24/27	c.3804G>A	p.Glu1268Glu	3814/12590	3804/5496	1268/1831	NA	NA	supercont1.186	155577	G	A	71	15	12	10	10	24	124	21	24	17	15	47	18	9	0	3	5	1	18	9	0	3	5
supercont1.186:155583	supercont1.186	155583	G	A	A|synonymous_variant|LOW|AAEL006019|AAEL006019|transcript|AAEL006019-RD|protein_coding|24/27|c.3810G>A|p.Lys1270Lys|3820/12590|3810/5496|1270/1831||	1	A	synonymous_variant	LOW	AAEL006019	AAEL006019	transcript	AAEL006019-RD	protein_coding	24/27	c.3810G>A	p.Lys1270Lys	3820/12590	3810/5496	1270/1831	NA	NA	supercont1.186	155583	G	A	71	15	12	10	10	24	141	30	24	20	19	48	1	0	0	0	1	0	1	0	0	0	1
supercont1.186:155622	supercont1.186	155622	G	A	A|synonymous_variant|LOW|AAEL006019|AAEL006019|transcript|AAEL006019-RD|protein_coding|24/27|c.3849G>A|p.Glu1283Glu|3859/12590|3849/5496|1283/1831||	1	A	synonymous_variant	LOW	AAEL006019	AAEL006019	transcript	AAEL006019-RD	protein_coding	24/27	c.3849G>A	p.Glu1283Glu	3859/12590	3849/5496	1283/1831	NA	NA	supercont1.186	155622	G	A	71	15	12	10	10	24	141	30	24	20	19	48	1	0	0	0	1	0	1	0	0	0	1
supercont1.186:155631	supercont1.186	155631	A	G	G|synonymous_variant|LOW|AAEL006019|AAEL006019|transcript|AAEL006019-RD|protein_coding|24/27|c.3858A>G|p.Lys1286Lys|3868/12590|3858/5496|1286/1831||	1	G	synonymous_variant	LOW	AAEL006019	AAEL006019	transcript	AAEL006019-RD	protein_coding	24/27	c.3858A>G	p.Lys1286Lys	3868/12590	3858/5496	1286/1831	NA	NA	supercont1.186	155631	A	G	71	15	12	10	10	24	109	14	20	17	11	47	33	16	4	3	9	1	25	10	4	3	7
supercont1.186:155643	supercont1.186	155643	C	T	T|synonymous_variant|LOW|AAEL006019|AAEL006019|transcript|AAEL006019-RD|protein_coding|24/27|c.3870C>T|p.Asn1290Asn|3880/12590|3870/5496|1290/1831||	1	T	synonymous_variant	LOW	AAEL006019	AAEL006019	transcript	AAEL006019-RD	protein_coding	24/27	c.3870C>T	p.Asn1290Asn	3880/12590	3870/5496	1290/1831	NA	NA	supercont1.186	155643	C	T	70	15	11	10	10	24	139	30	22	20	20	47	1	0	0	0	0	1	1	0	0	0	0
supercont1.186:155646	supercont1.186	155646	C	T	T|synonymous_variant|LOW|AAEL006019|AAEL006019|transcript|AAEL006019-RD|protein_coding|24/27|c.3873C>T|p.Ala1291Ala|3883/12590|3873/5496|1291/1831||	1	T	synonymous_variant	LOW	AAEL006019	AAEL006019	transcript	AAEL006019-RD	protein_coding	24/27	c.3873C>T	p.Ala1291Ala	3883/12590	3873/5496	1291/1831	NA	NA	supercont1.186	155646	C	T	71	15	12	10	10	24	141	29	24	20	20	48	1	1	0	0	0	0	1	1	0	0	0
supercont1.186:155655	supercont1.186	155655	G	A	A|synonymous_variant|LOW|AAEL006019|AAEL006019|transcript|AAEL006019-RD|protein_coding|24/27|c.3882G>A|p.Lys1294Lys|3892/12590|3882/5496|1294/1831||	1	A	synonymous_variant	LOW	AAEL006019	AAEL006019	transcript	AAEL006019-RD	protein_coding	24/27	c.3882G>A	p.Lys1294Lys	3892/12590	3882/5496	1294/1831	NA	NA	supercont1.186	155655	G	A	71	15	12	10	10	24	136	29	24	20	15	48	6	1	0	0	5	0	6	1	0	0	5
supercont1.186:155689	supercont1.186	155689	C	A	A|synonymous_variant|LOW|AAEL006019|AAEL006019|transcript|AAEL006019-RD|protein_coding|24/27|c.3916C>A|p.Arg1306Arg|3926/12590|3916/5496|1306/1831||	1	A	synonymous_variant	LOW	AAEL006019	AAEL006019	transcript	AAEL006019-RD	protein_coding	24/27	c.3916C>A	p.Arg1306Arg	3926/12590	3916/5496	1306/1831	NA	NA	supercont1.186	155689	C	A	71	15	12	10	10	24	131	22	24	20	17	48	11	8	0	0	3	0	11	8	0	0	3
supercont1.186:155703	supercont1.186	155703	G	A	A|splice_region_variant&intron_variant|LOW|AAEL006019|AAEL006019|transcript|AAEL006019-RD|protein_coding|24/26|c.3924+6G>A||||||	1	A	splice_region_variant&intron_variant	LOW	AAEL006019	AAEL006019	transcript	AAEL006019-RD	protein_coding	24/26	c.3924+6G>A	NA	NA	NA	NA	NA	NA	supercont1.186	155703	G	A	67	12	12	10	9	24	128	20	24	20	16	48	6	4	0	0	2	0	6	4	0	0	2
supercont1.186:155704	supercont1.186	155704	C	A	A|splice_region_variant&intron_variant|LOW|AAEL006019|AAEL006019|transcript|AAEL006019-RD|protein_coding|24/26|c.3924+7C>A||||||	1	A	splice_region_variant&intron_variant	LOW	AAEL006019	AAEL006019	transcript	AAEL006019-RD	protein_coding	24/26	c.3924+7C>A	NA	NA	NA	NA	NA	NA	supercont1.186	155704	C	A	70	14	12	10	10	24	136	26	24	20	18	48	4	2	0	0	2	0	4	2	0	0	2
supercont1.186:155706	supercont1.186	155706	T	A	A|intron_variant|MODIFIER|AAEL006019|AAEL006019|transcript|AAEL006019-RD|protein_coding|24/26|c.3924+9T>A||||||	1	A	intron_variant	MODIFIER	AAEL006019	AAEL006019	transcript	AAEL006019-RD	protein_coding	24/26	c.3924+9T>A	NA	NA	NA	NA	NA	NA	supercont1.186	155706	T	A	67	12	12	10	9	24	129	21	24	20	16	48	5	3	0	0	2	0	5	3	0	0	2
supercont1.186:155709	supercont1.186	155709	C	G	G|intron_variant|MODIFIER|AAEL006019|AAEL006019|transcript|AAEL006019-RD|protein_coding|24/26|c.3924+12C>G||||||	1	G	intron_variant	MODIFIER	AAEL006019	AAEL006019	transcript	AAEL006019-RD	protein_coding	24/26	c.3924+12C>G	NA	NA	NA	NA	NA	NA	supercont1.186	155709	C	G	71	15	12	10	10	24	138	30	20	20	20	48	4	0	4	0	0	0	4	0	4	0	0
supercont1.186:155711	supercont1.186	155711	A	G	G|intron_variant|MODIFIER|AAEL006019|AAEL006019|transcript|AAEL006019-RD|protein_coding|24/26|c.3924+14A>G||||||	1	G	intron_variant	MODIFIER	AAEL006019	AAEL006019	transcript	AAEL006019-RD	protein_coding	24/26	c.3924+14A>G	NA	NA	NA	NA	NA	NA	supercont1.186	155711	A	G	70	15	12	10	9	24	136	26	24	20	18	48	4	4	0	0	0	0	4	4	0	0	0
supercont1.186:155714	supercont1.186	155714	G	T	T|intron_variant|MODIFIER|AAEL006019|AAEL006019|transcript|AAEL006019-RD|protein_coding|24/26|c.3924+17G>T||||||	1	T	intron_variant	MODIFIER	AAEL006019	AAEL006019	transcript	AAEL006019-RD	protein_coding	24/26	c.3924+17G>T	NA	NA	NA	NA	NA	NA	supercont1.186	155714	G	T	65	12	12	10	9	22	125	21	24	20	16	44	5	3	0	0	2	0	5	3	0	0	2
supercont1.186:155715	supercont1.186	155715	C	T	T|intron_variant|MODIFIER|AAEL006019|AAEL006019|transcript|AAEL006019-RD|protein_coding|24/26|c.3924+18C>T||||||	1	T	intron_variant	MODIFIER	AAEL006019	AAEL006019	transcript	AAEL006019-RD	protein_coding	24/26	c.3924+18C>T	NA	NA	NA	NA	NA	NA	supercont1.186	155715	C	T	71	15	12	10	10	24	140	29	24	20	19	48	2	1	0	0	1	0	2	1	0	0	1
supercont1.186:155716	supercont1.186	155716	A	T	T|intron_variant|MODIFIER|AAEL006019|AAEL006019|transcript|AAEL006019-RD|protein_coding|24/26|c.3924+19A>T||||||	1	T	intron_variant	MODIFIER	AAEL006019	AAEL006019	transcript	AAEL006019-RD	protein_coding	24/26	c.3924+19A>T	NA	NA	NA	NA	NA	NA	supercont1.186	155716	A	T	68	13	12	10	9	24	130	22	24	20	16	48	6	4	0	0	2	0	6	4	0	0	2
supercont1.186:155718	supercont1.186	155718	A	G	G|intron_variant|MODIFIER|AAEL006019|AAEL006019|transcript|AAEL006019-RD|protein_coding|24/26|c.3924+21A>G||||||	1	G	intron_variant	MODIFIER	AAEL006019	AAEL006019	transcript	AAEL006019-RD	protein_coding	24/26	c.3924+21A>G	NA	NA	NA	NA	NA	NA	supercont1.186	155718	A	G	67	12	12	10	9	24	129	21	24	20	16	48	5	3	0	0	2	0	5	3	0	0	2
supercont1.186:155726	supercont1.186	155726	T	A	A|intron_variant|MODIFIER|AAEL006019|AAEL006019|transcript|AAEL006019-RD|protein_coding|24/26|c.3924+29T>A||||||	1	A	intron_variant	MODIFIER	AAEL006019	AAEL006019	transcript	AAEL006019-RD	protein_coding	24/26	c.3924+29T>A	NA	NA	NA	NA	NA	NA	supercont1.186	155726	T	A	71	15	12	10	10	24	137	26	24	20	19	48	5	4	0	0	1	0	5	4	0	0	1
supercont1.186:155731	supercont1.186	155731	T	A	A|intron_variant|MODIFIER|AAEL006019|AAEL006019|transcript|AAEL006019-RD|protein_coding|24/26|c.3924+34T>A||||||	1	A	intron_variant	MODIFIER	AAEL006019	AAEL006019	transcript	AAEL006019-RD	protein_coding	24/26	c.3924+34T>A	NA	NA	NA	NA	NA	NA	supercont1.186	155731	T	A	70	15	12	10	9	24	126	20	24	20	14	48	14	10	0	0	4	0	8	4	0	0	4
supercont1.186:155733	supercont1.186	155733	T	A	A|intron_variant|MODIFIER|AAEL006019|AAEL006019|transcript|AAEL006019-RD|protein_coding|24/26|c.3925-32T>A||||||	1	A	intron_variant	MODIFIER	AAEL006019	AAEL006019	transcript	AAEL006019-RD	protein_coding	24/26	c.3925-32T>A	NA	NA	NA	NA	NA	NA	supercont1.186	155733	T	A	71	15	12	10	10	24	136	25	24	20	19	48	6	5	0	0	1	0	6	5	0	0	1
supercont1.186:155748	supercont1.186	155748	G	A	A|intron_variant|MODIFIER|AAEL006019|AAEL006019|transcript|AAEL006019-RD|protein_coding|24/26|c.3925-17G>A||||||	1	A	intron_variant	MODIFIER	AAEL006019	AAEL006019	transcript	AAEL006019-RD	protein_coding	24/26	c.3925-17G>A	NA	NA	NA	NA	NA	NA	supercont1.186	155748	G	A	71	15	12	10	10	24	114	18	20	17	12	47	28	12	4	3	8	1	20	6	4	3	6
supercont1.186:155750	supercont1.186	155750	T	C	C|intron_variant|MODIFIER|AAEL006019|AAEL006019|transcript|AAEL006019-RD|protein_coding|24/26|c.3925-15T>C||||||	1	C	intron_variant	MODIFIER	AAEL006019	AAEL006019	transcript	AAEL006019-RD	protein_coding	24/26	c.3925-15T>C	NA	NA	NA	NA	NA	NA	supercont1.186	155750	T	C	71	15	12	10	10	24	114	18	20	17	12	47	28	12	4	3	8	1	20	6	4	3	6
supercont1.186:155752	supercont1.186	155752	T	A	A|intron_variant|MODIFIER|AAEL006019|AAEL006019|transcript|AAEL006019-RD|protein_coding|24/26|c.3925-13T>A||||||	1	A	intron_variant	MODIFIER	AAEL006019	AAEL006019	transcript	AAEL006019-RD	protein_coding	24/26	c.3925-13T>A	NA	NA	NA	NA	NA	NA	supercont1.186	155752	T	A	71	15	12	10	10	24	141	30	24	20	19	48	1	0	0	0	1	0	1	0	0	0	1
supercont1.186:155756	supercont1.186	155756	C	A	A|intron_variant|MODIFIER|AAEL006019|AAEL006019|transcript|AAEL006019-RD|protein_coding|24/26|c.3925-9C>A||||||	1	A	intron_variant	MODIFIER	AAEL006019	AAEL006019	transcript	AAEL006019-RD	protein_coding	24/26	c.3925-9C>A	NA	NA	NA	NA	NA	NA	supercont1.186	155756	C	A	71	15	12	10	10	24	141	30	24	20	19	48	1	0	0	0	1	0	1	0	0	0	1
supercont1.186:155757	supercont1.186	155757	A	C	C|splice_region_variant&intron_variant|LOW|AAEL006019|AAEL006019|transcript|AAEL006019-RD|protein_coding|24/26|c.3925-8A>C||||||	1	C	splice_region_variant&intron_variant	LOW	AAEL006019	AAEL006019	transcript	AAEL006019-RD	protein_coding	24/26	c.3925-8A>C	NA	NA	NA	NA	NA	NA	supercont1.186	155757	A	C	70	14	12	10	10	24	112	17	20	17	11	47	28	11	4	3	9	1	20	5	4	3	7
supercont1.186:155761	supercont1.186	155761	T	C	C|splice_region_variant&intron_variant|LOW|AAEL006019|AAEL006019|transcript|AAEL006019-RD|protein_coding|24/26|c.3925-4T>C||||||	1	C	splice_region_variant&intron_variant	LOW	AAEL006019	AAEL006019	transcript	AAEL006019-RD	protein_coding	24/26	c.3925-4T>C	NA	NA	NA	NA	NA	NA	supercont1.186	155761	T	C	71	15	12	10	10	24	113	18	20	17	11	47	29	12	4	3	9	1	21	6	4	3	7
supercont1.186:155860	supercont1.186	155860	G	A	A|synonymous_variant|LOW|AAEL006019|AAEL006019|transcript|AAEL006019-RD|protein_coding|25/27|c.4020G>A|p.Thr1340Thr|4030/12590|4020/5496|1340/1831||	1	A	synonymous_variant	LOW	AAEL006019	AAEL006019	transcript	AAEL006019-RD	protein_coding	25/27	c.4020G>A	p.Thr1340Thr	4030/12590	4020/5496	1340/1831	NA	NA	supercont1.186	155860	G	A	71	15	12	10	10	24	141	30	24	20	19	48	1	0	0	0	1	0	1	0	0	0	1
supercont1.186:155884	supercont1.186	155884	C	A	A|missense_variant|MODERATE|AAEL006019|AAEL006019|transcript|AAEL006019-RD|protein_coding|25/27|c.4044C>A|p.Asp1348Glu|4054/12590|4044/5496|1348/1831||	1	A	missense_variant	MODERATE	AAEL006019	AAEL006019	transcript	AAEL006019-RD	protein_coding	25/27	c.4044C>A	p.Asp1348Glu	4054/12590	4044/5496	1348/1831	NA	NA	supercont1.186	155884	C	A	71	15	12	10	10	24	141	30	24	20	19	48	1	0	0	0	1	0	1	0	0	0	1
supercont1.186:155890	supercont1.186	155890	T	C	C|synonymous_variant|LOW|AAEL006019|AAEL006019|transcript|AAEL006019-RD|protein_coding|25/27|c.4050T>C|p.Phe1350Phe|4060/12590|4050/5496|1350/1831||	1	C	synonymous_variant	LOW	AAEL006019	AAEL006019	transcript	AAEL006019-RD	protein_coding	25/27	c.4050T>C	p.Phe1350Phe	4060/12590	4050/5496	1350/1831	NA	NA	supercont1.186	155890	T	C	71	15	12	10	10	24	79	0	16	17	0	46	63	30	8	3	20	2	13	0	8	3	0
supercont1.186:155962	supercont1.186	155962	C	T	T|synonymous_variant|LOW|AAEL006019|AAEL006019|transcript|AAEL006019-RD|protein_coding|25/27|c.4122C>T|p.Phe1374Phe|4132/12590|4122/5496|1374/1831||	1	T	synonymous_variant	LOW	AAEL006019	AAEL006019	transcript	AAEL006019-RD	protein_coding	25/27	c.4122C>T	p.Phe1374Phe	4132/12590	4122/5496	1374/1831	NA	NA	supercont1.186	155962	C	T	71	15	12	10	10	24	129	24	21	20	16	48	13	6	3	0	4	0	13	6	3	0	4
supercont1.186:155968	supercont1.186	155968	G	A	A|synonymous_variant|LOW|AAEL006019|AAEL006019|transcript|AAEL006019-RD|protein_coding|25/27|c.4128G>A|p.Leu1376Leu|4138/12590|4128/5496|1376/1831||	1	A	synonymous_variant	LOW	AAEL006019	AAEL006019	transcript	AAEL006019-RD	protein_coding	25/27	c.4128G>A	p.Leu1376Leu	4138/12590	4128/5496	1376/1831	NA	NA	supercont1.186	155968	G	A	71	15	12	10	10	24	138	27	24	20	19	48	4	3	0	0	1	0	2	1	0	0	1
supercont1.186:155971	supercont1.186	155971	G	A	A|synonymous_variant|LOW|AAEL006019|AAEL006019|transcript|AAEL006019-RD|protein_coding|25/27|c.4131G>A|p.Arg1377Arg|4141/12590|4131/5496|1377/1831||	1	A	synonymous_variant	LOW	AAEL006019	AAEL006019	transcript	AAEL006019-RD	protein_coding	25/27	c.4131G>A	p.Arg1377Arg	4141/12590	4131/5496	1377/1831	NA	NA	supercont1.186	155971	G	A	71	15	12	10	10	24	138	30	20	20	20	48	4	0	4	0	0	0	4	0	4	0	0
supercont1.186:155974	supercont1.186	155974	T	C	C|synonymous_variant|LOW|AAEL006019|AAEL006019|transcript|AAEL006019-RD|protein_coding|25/27|c.4134T>C|p.Tyr1378Tyr|4144/12590|4134/5496|1378/1831||	1	C	synonymous_variant	LOW	AAEL006019	AAEL006019	transcript	AAEL006019-RD	protein_coding	25/27	c.4134T>C	p.Tyr1378Tyr	4144/12590	4134/5496	1378/1831	NA	NA	supercont1.186	155974	T	C	71	15	12	10	10	24	140	28	24	20	20	48	2	2	0	0	0	0	2	2	0	0	0
supercont1.186:155983	supercont1.186	155983	T	C	C|synonymous_variant|LOW|AAEL006019|AAEL006019|transcript|AAEL006019-RD|protein_coding|25/27|c.4143T>C|p.Phe1381Phe|4153/12590|4143/5496|1381/1831||	1	C	synonymous_variant	LOW	AAEL006019	AAEL006019	transcript	AAEL006019-RD	protein_coding	25/27	c.4143T>C	p.Phe1381Phe	4153/12590	4143/5496	1381/1831	NA	NA	supercont1.186	155983	T	C	71	15	12	10	10	24	83	0	16	20	0	47	59	30	8	0	20	1	9	0	8	0	0
supercont1.186:155998	supercont1.186	155998	C	T	T|synonymous_variant|LOW|AAEL006019|AAEL006019|transcript|AAEL006019-RD|protein_coding|25/27|c.4158C>T|p.Asn1386Asn|4168/12590|4158/5496|1386/1831||	1	T	synonymous_variant	LOW	AAEL006019	AAEL006019	transcript	AAEL006019-RD	protein_coding	25/27	c.4158C>T	p.Asn1386Asn	4168/12590	4158/5496	1386/1831	NA	NA	supercont1.186	155998	C	T	71	15	12	10	10	24	121	20	21	20	13	47	21	10	3	0	7	1	19	10	3	0	5
supercont1.186:156039	supercont1.186	156039	T	A	A|splice_region_variant&intron_variant|LOW|AAEL006019|AAEL006019|transcript|AAEL006019-RD|protein_coding|25/26|c.4195+4T>A||||||	1	A	splice_region_variant&intron_variant	LOW	AAEL006019	AAEL006019	transcript	AAEL006019-RD	protein_coding	25/26	c.4195+4T>A	NA	NA	NA	NA	NA	NA	supercont1.186	156039	T	A	71	15	12	10	10	24	135	26	24	20	17	48	7	4	0	0	3	0	7	4	0	0	3
supercont1.186:156043	supercont1.186	156043	A	T	T|splice_region_variant&intron_variant|LOW|AAEL006019|AAEL006019|transcript|AAEL006019-RD|protein_coding|25/26|c.4195+8A>T||||||	1	T	splice_region_variant&intron_variant	LOW	AAEL006019	AAEL006019	transcript	AAEL006019-RD	protein_coding	25/26	c.4195+8A>T	NA	NA	NA	NA	NA	NA	supercont1.186	156043	A	T	71	15	12	10	10	24	135	26	24	20	17	48	7	4	0	0	3	0	7	4	0	0	3
supercont1.186:156044	supercont1.186	156044	A	G	G|intron_variant|MODIFIER|AAEL006019|AAEL006019|transcript|AAEL006019-RD|protein_coding|25/26|c.4195+9A>G||||||	1	G	intron_variant	MODIFIER	AAEL006019	AAEL006019	transcript	AAEL006019-RD	protein_coding	25/26	c.4195+9A>G	NA	NA	NA	NA	NA	NA	supercont1.186	156044	A	G	71	15	12	10	10	24	137	27	23	20	19	48	5	3	1	0	1	0	5	3	1	0	1
supercont1.186:156051	supercont1.186	156051	A	G	G|intron_variant|MODIFIER|AAEL006019|AAEL006019|transcript|AAEL006019-RD|protein_coding|25/26|c.4195+16A>G||||||	1	G	intron_variant	MODIFIER	AAEL006019	AAEL006019	transcript	AAEL006019-RD	protein_coding	25/26	c.4195+16A>G	NA	NA	NA	NA	NA	NA	supercont1.186	156051	A	G	70	15	12	10	10	23	87	1	16	20	5	45	53	29	8	0	15	1	15	1	8	0	5
supercont1.186:156063	supercont1.186	156063	T	G	G|intron_variant|MODIFIER|AAEL006019|AAEL006019|transcript|AAEL006019-RD|protein_coding|25/26|c.4195+28T>G||||||	1	G	intron_variant	MODIFIER	AAEL006019	AAEL006019	transcript	AAEL006019-RD	protein_coding	25/26	c.4195+28T>G	NA	NA	NA	NA	NA	NA	supercont1.186	156063	T	G	71	15	12	10	10	24	141	30	24	20	19	48	1	0	0	0	1	0	1	0	0	0	1
supercont1.186:156067	supercont1.186	156067	T	A	A|intron_variant|MODIFIER|AAEL006019|AAEL006019|transcript|AAEL006019-RD|protein_coding|25/26|c.4195+32T>A||||||	1	A	intron_variant	MODIFIER	AAEL006019	AAEL006019	transcript	AAEL006019-RD	protein_coding	25/26	c.4195+32T>A	NA	NA	NA	NA	NA	NA	supercont1.186	156067	T	A	71	15	12	10	10	24	133	22	24	20	19	48	9	8	0	0	1	0	7	6	0	0	1
supercont1.186:156071	supercont1.186	156071	T	C	C|intron_variant|MODIFIER|AAEL006019|AAEL006019|transcript|AAEL006019-RD|protein_coding|25/26|c.4195+36T>C||||||	1	C	intron_variant	MODIFIER	AAEL006019	AAEL006019	transcript	AAEL006019-RD	protein_coding	25/26	c.4195+36T>C	NA	NA	NA	NA	NA	NA	supercont1.186	156071	T	C	71	15	12	10	10	24	141	30	24	20	19	48	1	0	0	0	1	0	1	0	0	0	1
supercont1.186:156073	supercont1.186	156073	G	A	A|intron_variant|MODIFIER|AAEL006019|AAEL006019|transcript|AAEL006019-RD|protein_coding|25/26|c.4195+38G>A||||||	1	A	intron_variant	MODIFIER	AAEL006019	AAEL006019	transcript	AAEL006019-RD	protein_coding	25/26	c.4195+38G>A	NA	NA	NA	NA	NA	NA	supercont1.186	156073	G	A	70	15	12	10	10	23	139	30	24	20	19	46	1	0	0	0	1	0	1	0	0	0	1
supercont1.186:156082	supercont1.186	156082	C	T	T|intron_variant|MODIFIER|AAEL006019|AAEL006019|transcript|AAEL006019-RD|protein_coding|25/26|c.4195+47C>T||||||	1	T	intron_variant	MODIFIER	AAEL006019	AAEL006019	transcript	AAEL006019-RD	protein_coding	25/26	c.4195+47C>T	NA	NA	NA	NA	NA	NA	supercont1.186	156082	C	T	69	14	11	10	10	24	133	24	22	20	19	48	5	4	0	0	1	0	5	4	0	0	1
supercont1.186:162444	supercont1.186	162444	A	G	G|intron_variant|MODIFIER|AAEL006019|AAEL006019|transcript|AAEL006019-RD|protein_coding|25/26|c.4196-54A>G||||||	1	G	intron_variant	MODIFIER	AAEL006019	AAEL006019	transcript	AAEL006019-RD	protein_coding	25/26	c.4196-54A>G	NA	NA	NA	NA	NA	NA	supercont1.186	162444	A	G	71	15	12	10	10	24	140	30	24	20	18	48	2	0	0	0	2	0	2	0	0	0	2
supercont1.186:162454	supercont1.186	162454	G	A	A|intron_variant|MODIFIER|AAEL006019|AAEL006019|transcript|AAEL006019-RD|protein_coding|25/26|c.4196-44G>A||||||	1	A	intron_variant	MODIFIER	AAEL006019	AAEL006019	transcript	AAEL006019-RD	protein_coding	25/26	c.4196-44G>A	NA	NA	NA	NA	NA	NA	supercont1.186	162454	G	A	71	15	12	10	10	24	140	28	24	20	20	48	2	2	0	0	0	0	2	2	0	0	0
supercont1.186:162465	supercont1.186	162465	A	C	C|intron_variant|MODIFIER|AAEL006019|AAEL006019|transcript|AAEL006019-RD|protein_coding|25/26|c.4196-33A>C||||||	1	C	intron_variant	MODIFIER	AAEL006019	AAEL006019	transcript	AAEL006019-RD	protein_coding	25/26	c.4196-33A>C	NA	NA	NA	NA	NA	NA	supercont1.186	162465	A	C	71	15	12	10	10	24	140	29	24	20	19	48	2	1	0	0	1	0	2	1	0	0	1
supercont1.186:162471	supercont1.186	162471	A	T	T|intron_variant|MODIFIER|AAEL006019|AAEL006019|transcript|AAEL006019-RD|protein_coding|25/26|c.4196-27A>T||||||	1	T	intron_variant	MODIFIER	AAEL006019	AAEL006019	transcript	AAEL006019-RD	protein_coding	25/26	c.4196-27A>T	NA	NA	NA	NA	NA	NA	supercont1.186	162471	A	T	71	15	12	10	10	24	135	24	24	20	19	48	7	6	0	0	1	0	7	6	0	0	1
supercont1.186:162473	supercont1.186	162473	G	A	A|intron_variant|MODIFIER|AAEL006019|AAEL006019|transcript|AAEL006019-RD|protein_coding|25/26|c.4196-25G>A||||||	1	A	intron_variant	MODIFIER	AAEL006019	AAEL006019	transcript	AAEL006019-RD	protein_coding	25/26	c.4196-25G>A	NA	NA	NA	NA	NA	NA	supercont1.186	162473	G	A	71	15	12	10	10	24	82	5	16	12	4	45	60	25	8	8	16	3	22	5	8	2	4
supercont1.186:162481	supercont1.186	162481	C	T	T|intron_variant|MODIFIER|AAEL006019|AAEL006019|transcript|AAEL006019-RD|protein_coding|25/26|c.4196-17C>T||||||	1	T	intron_variant	MODIFIER	AAEL006019	AAEL006019	transcript	AAEL006019-RD	protein_coding	25/26	c.4196-17C>T	NA	NA	NA	NA	NA	NA	supercont1.186	162481	C	T	71	15	12	10	10	24	141	30	24	20	19	48	1	0	0	0	1	0	1	0	0	0	1
supercont1.186:162491	supercont1.186	162491	C	G	G|splice_region_variant&intron_variant|LOW|AAEL006019|AAEL006019|transcript|AAEL006019-RD|protein_coding|25/26|c.4196-7C>G||||||	1	G	splice_region_variant&intron_variant	LOW	AAEL006019	AAEL006019	transcript	AAEL006019-RD	protein_coding	25/26	c.4196-7C>G	NA	NA	NA	NA	NA	NA	supercont1.186	162491	C	G	71	15	12	10	10	24	139	30	21	20	20	48	3	0	3	0	0	0	3	0	3	0	0
supercont1.186:162493	supercont1.186	162493	C	T	T|splice_region_variant&intron_variant|LOW|AAEL006019|AAEL006019|transcript|AAEL006019-RD|protein_coding|25/26|c.4196-5C>T||||||	1	T	splice_region_variant&intron_variant	LOW	AAEL006019	AAEL006019	transcript	AAEL006019-RD	protein_coding	25/26	c.4196-5C>T	NA	NA	NA	NA	NA	NA	supercont1.186	162493	C	T	71	15	12	10	10	24	141	30	24	20	19	48	1	0	0	0	1	0	1	0	0	0	1
supercont1.186:162511	supercont1.186	162511	C	T	T|synonymous_variant|LOW|AAEL006019|AAEL006019|transcript|AAEL006019-RD|protein_coding|26/27|c.4209C>T|p.Ser1403Ser|4219/12590|4209/5496|1403/1831||	1	T	synonymous_variant	LOW	AAEL006019	AAEL006019	transcript	AAEL006019-RD	protein_coding	26/27	c.4209C>T	p.Ser1403Ser	4219/12590	4209/5496	1403/1831	NA	NA	supercont1.186	162511	C	T	71	15	12	10	10	24	141	30	24	20	19	48	1	0	0	0	1	0	1	0	0	0	1
supercont1.186:162559	supercont1.186	162559	C	T	T|synonymous_variant|LOW|AAEL006019|AAEL006019|transcript|AAEL006019-RD|protein_coding|26/27|c.4257C>T|p.Val1419Val|4267/12590|4257/5496|1419/1831||	1	T	synonymous_variant	LOW	AAEL006019	AAEL006019	transcript	AAEL006019-RD	protein_coding	26/27	c.4257C>T	p.Val1419Val	4267/12590	4257/5496	1419/1831	NA	NA	supercont1.186	162559	C	T	71	15	12	10	10	24	84	7	16	12	4	45	58	23	8	8	16	3	24	7	8	2	4
supercont1.186:162601	supercont1.186	162601	T	C	C|synonymous_variant|LOW|AAEL006019|AAEL006019|transcript|AAEL006019-RD|protein_coding|26/27|c.4299T>C|p.Gly1433Gly|4309/12590|4299/5496|1433/1831||	1	C	synonymous_variant	LOW	AAEL006019	AAEL006019	transcript	AAEL006019-RD	protein_coding	26/27	c.4299T>C	p.Gly1433Gly	4309/12590	4299/5496	1433/1831	NA	NA	supercont1.186	162601	T	C	71	15	12	10	10	24	134	24	24	20	18	48	8	6	0	0	2	0	6	6	0	0	0
supercont1.186:162620	supercont1.186	162620	T	C	C|synonymous_variant|LOW|AAEL006019|AAEL006019|transcript|AAEL006019-RD|protein_coding|26/27|c.4318T>C|p.Leu1440Leu|4328/12590|4318/5496|1440/1831||	1	C	synonymous_variant	LOW	AAEL006019	AAEL006019	transcript	AAEL006019-RD	protein_coding	26/27	c.4318T>C	p.Leu1440Leu	4328/12590	4318/5496	1440/1831	NA	NA	supercont1.186	162620	T	C	71	15	12	10	10	24	135	24	24	20	19	48	7	6	0	0	1	0	7	6	0	0	1
supercont1.186:162671	supercont1.186	162671	C	T	T|synonymous_variant|LOW|AAEL006019|AAEL006019|transcript|AAEL006019-RD|protein_coding|26/27|c.4369C>T|p.Leu1457Leu|4379/12590|4369/5496|1457/1831||	1	T	synonymous_variant	LOW	AAEL006019	AAEL006019	transcript	AAEL006019-RD	protein_coding	26/27	c.4369C>T	p.Leu1457Leu	4379/12590	4369/5496	1457/1831	NA	NA	supercont1.186	162671	C	T	71	15	12	10	10	24	123	21	17	20	17	48	19	9	7	0	3	0	17	7	7	0	3
supercont1.186:162697	supercont1.186	162697	C	T	T|synonymous_variant|LOW|AAEL006019|AAEL006019|transcript|AAEL006019-RD|protein_coding|26/27|c.4395C>T|p.Phe1465Phe|4405/12590|4395/5496|1465/1831||	1	T	synonymous_variant	LOW	AAEL006019	AAEL006019	transcript	AAEL006019-RD	protein_coding	26/27	c.4395C>T	p.Phe1465Phe	4405/12590	4395/5496	1465/1831	NA	NA	supercont1.186	162697	C	T	71	15	12	10	10	24	138	30	24	17	19	48	4	0	0	3	1	0	2	0	0	1	1
supercont1.186:162757	supercont1.186	162757	G	C	C|synonymous_variant|LOW|AAEL006019|AAEL006019|transcript|AAEL006019-RD|protein_coding|26/27|c.4455G>C|p.Val1485Val|4465/12590|4455/5496|1485/1831||	1	C	synonymous_variant	LOW	AAEL006019	AAEL006019	transcript	AAEL006019-RD	protein_coding	26/27	c.4455G>C	p.Val1485Val	4465/12590	4455/5496	1485/1831	NA	NA	supercont1.186	162757	G	C	71	15	12	10	10	24	127	25	17	20	17	48	15	5	7	0	3	0	15	5	7	0	3
supercont1.186:162769	supercont1.186	162769	G	A	A|synonymous_variant|LOW|AAEL006019|AAEL006019|transcript|AAEL006019-RD|protein_coding|26/27|c.4467G>A|p.Lys1489Lys|4477/12590|4467/5496|1489/1831||	1	A	synonymous_variant	LOW	AAEL006019	AAEL006019	transcript	AAEL006019-RD	protein_coding	26/27	c.4467G>A	p.Lys1489Lys	4477/12590	4467/5496	1489/1831	NA	NA	supercont1.186	162769	G	A	71	15	12	10	10	24	141	30	24	20	19	48	1	0	0	0	1	0	1	0	0	0	1
supercont1.186:162775	supercont1.186	162775	C	T	T|synonymous_variant|LOW|AAEL006019|AAEL006019|transcript|AAEL006019-RD|protein_coding|26/27|c.4473C>T|p.Phe1491Phe|4483/12590|4473/5496|1491/1831||	1	T	synonymous_variant	LOW	AAEL006019	AAEL006019	transcript	AAEL006019-RD	protein_coding	26/27	c.4473C>T	p.Phe1491Phe	4483/12590	4473/5496	1491/1831	NA	NA	supercont1.186	162775	C	T	71	15	12	10	10	24	133	24	23	20	18	48	9	6	1	0	2	0	7	4	1	0	2
supercont1.186:162801	supercont1.186	162801	A	T	T|missense_variant&splice_region_variant|MODERATE|AAEL006019|AAEL006019|transcript|AAEL006019-RD|protein_coding|26/27|c.4499A>T|p.Gln1500Leu|4509/12590|4499/5496|1500/1831||	1	T	missense_variant&splice_region_variant	MODERATE	AAEL006019	AAEL006019	transcript	AAEL006019-RD	protein_coding	26/27	c.4499A>T	p.Gln1500Leu	4509/12590	4499/5496	1500/1831	NA	NA	supercont1.186	162801	A	T	68	15	12	10	7	24	135	30	24	20	13	48	1	0	0	0	1	0	1	0	0	0	1
supercont1.186:162823	supercont1.186	162823	A	T	T|intron_variant|MODIFIER|AAEL006019|AAEL006019|transcript|AAEL006019-RD|protein_coding|26/26|c.4500+21A>T||||||	1	T	intron_variant	MODIFIER	AAEL006019	AAEL006019	transcript	AAEL006019-RD	protein_coding	26/26	c.4500+21A>T	NA	NA	NA	NA	NA	NA	supercont1.186	162823	A	T	71	15	12	10	10	24	137	30	20	20	19	48	5	0	4	0	1	0	5	0	4	0	1
supercont1.186:162831	supercont1.186	162831	G	A	A|intron_variant|MODIFIER|AAEL006019|AAEL006019|transcript|AAEL006019-RD|protein_coding|26/26|c.4500+29G>A||||||	1	A	intron_variant	MODIFIER	AAEL006019	AAEL006019	transcript	AAEL006019-RD	protein_coding	26/26	c.4500+29G>A	NA	NA	NA	NA	NA	NA	supercont1.186	162831	G	A	71	15	12	10	10	24	135	24	24	20	19	48	7	6	0	0	1	0	7	6	0	0	1
supercont1.186:162834	supercont1.186	162834	A	C	C|intron_variant|MODIFIER|AAEL006019|AAEL006019|transcript|AAEL006019-RD|protein_coding|26/26|c.4500+32A>C||||||	1	C	intron_variant	MODIFIER	AAEL006019	AAEL006019	transcript	AAEL006019-RD	protein_coding	26/26	c.4500+32A>C	NA	NA	NA	NA	NA	NA	supercont1.186	162834	A	C	71	15	12	10	10	24	136	30	24	15	20	47	6	0	0	5	0	1	6	0	0	5	0
supercont1.186:162849	supercont1.186	162849	T	C	C|intron_variant|MODIFIER|AAEL006019|AAEL006019|transcript|AAEL006019-RD|protein_coding|26/26|c.4501-20T>C||||||	1	C	intron_variant	MODIFIER	AAEL006019	AAEL006019	transcript	AAEL006019-RD	protein_coding	26/26	c.4501-20T>C	NA	NA	NA	NA	NA	NA	supercont1.186	162849	T	C	71	15	12	10	10	24	135	24	24	20	19	48	7	6	0	0	1	0	7	6	0	0	1
supercont1.186:162860	supercont1.186	162860	T	C	C|intron_variant|MODIFIER|AAEL006019|AAEL006019|transcript|AAEL006019-RD|protein_coding|26/26|c.4501-9T>C||||||	1	C	intron_variant	MODIFIER	AAEL006019	AAEL006019	transcript	AAEL006019-RD	protein_coding	26/26	c.4501-9T>C	NA	NA	NA	NA	NA	NA	supercont1.186	162860	T	C	71	15	12	10	10	24	134	26	21	20	19	48	8	4	3	0	1	0	8	4	3	0	1
supercont1.186:162862	supercont1.186	162862	T	C	C|splice_region_variant&intron_variant|LOW|AAEL006019|AAEL006019|transcript|AAEL006019-RD|protein_coding|26/26|c.4501-7T>C||||||	1	C	splice_region_variant&intron_variant	LOW	AAEL006019	AAEL006019	transcript	AAEL006019-RD	protein_coding	26/26	c.4501-7T>C	NA	NA	NA	NA	NA	NA	supercont1.186	162862	T	C	71	15	12	10	10	24	141	30	24	20	19	48	1	0	0	0	1	0	1	0	0	0	1
supercont1.186:162863	supercont1.186	162863	G	A	A|splice_region_variant&intron_variant|LOW|AAEL006019|AAEL006019|transcript|AAEL006019-RD|protein_coding|26/26|c.4501-6G>A||||||	1	A	splice_region_variant&intron_variant	LOW	AAEL006019	AAEL006019	transcript	AAEL006019-RD	protein_coding	26/26	c.4501-6G>A	NA	NA	NA	NA	NA	NA	supercont1.186	162863	G	A	70	15	12	10	10	23	139	30	24	20	19	46	1	0	0	0	1	0	1	0	0	0	1
supercont1.186:162864	supercont1.186	162864	C	G	G|splice_region_variant&intron_variant|LOW|AAEL006019|AAEL006019|transcript|AAEL006019-RD|protein_coding|26/26|c.4501-5C>G||||||	1	G	splice_region_variant&intron_variant	LOW	AAEL006019	AAEL006019	transcript	AAEL006019-RD	protein_coding	26/26	c.4501-5C>G	NA	NA	NA	NA	NA	NA	supercont1.186	162864	C	G	71	15	12	10	10	24	141	29	24	20	20	48	1	1	0	0	0	0	1	1	0	0	0
supercont1.186:162874	supercont1.186	162874	T	C	C|synonymous_variant|LOW|AAEL006019|AAEL006019|transcript|AAEL006019-RD|protein_coding|27/27|c.4506T>C|p.Ser1502Ser|4516/12590|4506/5496|1502/1831||	1	C	synonymous_variant	LOW	AAEL006019	AAEL006019	transcript	AAEL006019-RD	protein_coding	27/27	c.4506T>C	p.Ser1502Ser	4516/12590	4506/5496	1502/1831	NA	NA	supercont1.186	162874	T	C	71	15	12	10	10	24	141	30	24	20	19	48	1	0	0	0	1	0	1	0	0	0	1
supercont1.186:162877	supercont1.186	162877	A	G	G|synonymous_variant|LOW|AAEL006019|AAEL006019|transcript|AAEL006019-RD|protein_coding|27/27|c.4509A>G|p.Thr1503Thr|4519/12590|4509/5496|1503/1831||	1	G	synonymous_variant	LOW	AAEL006019	AAEL006019	transcript	AAEL006019-RD	protein_coding	27/27	c.4509A>G	p.Thr1503Thr	4519/12590	4509/5496	1503/1831	NA	NA	supercont1.186	162877	A	G	71	15	12	10	10	24	138	28	24	20	18	48	4	2	0	0	2	0	4	2	0	0	2
supercont1.186:162881	supercont1.186	162881	G	T	T|missense_variant|MODERATE|AAEL006019|AAEL006019|transcript|AAEL006019-RD|protein_coding|27/27|c.4513G>T|p.Ala1505Ser|4523/12590|4513/5496|1505/1831||	1	T	missense_variant	MODERATE	AAEL006019	AAEL006019	transcript	AAEL006019-RD	protein_coding	27/27	c.4513G>T	p.Ala1505Ser	4523/12590	4513/5496	1505/1831	NA	NA	supercont1.186	162881	G	T	70	15	12	10	10	23	139	30	24	20	20	45	1	0	0	0	0	1	1	0	0	0	0
supercont1.186:162895	supercont1.186	162895	C	T	T|synonymous_variant|LOW|AAEL006019|AAEL006019|transcript|AAEL006019-RD|protein_coding|27/27|c.4527C>T|p.Gly1509Gly|4537/12590|4527/5496|1509/1831||	1	T	synonymous_variant	LOW	AAEL006019	AAEL006019	transcript	AAEL006019-RD	protein_coding	27/27	c.4527C>T	p.Gly1509Gly	4537/12590	4527/5496	1509/1831	NA	NA	supercont1.186	162895	C	T	71	15	12	10	10	24	141	29	24	20	20	48	1	1	0	0	0	0	1	1	0	0	0
supercont1.186:162910	supercont1.186	162910	C	A	A|synonymous_variant|LOW|AAEL006019|AAEL006019|transcript|AAEL006019-RD|protein_coding|27/27|c.4542C>A|p.Ile1514Ile|4552/12590|4542/5496|1514/1831||	1	A	synonymous_variant	LOW	AAEL006019	AAEL006019	transcript	AAEL006019-RD	protein_coding	27/27	c.4542C>A	p.Ile1514Ile	4552/12590	4542/5496	1514/1831	NA	NA	supercont1.186	162910	C	A	71	15	12	10	10	24	141	30	24	20	20	47	1	0	0	0	0	1	1	0	0	0	0
supercont1.186:162934	supercont1.186	162934	G	A	A|synonymous_variant|LOW|AAEL006019|AAEL006019|transcript|AAEL006019-RD|protein_coding|27/27|c.4566G>A|p.Pro1522Pro|4576/12590|4566/5496|1522/1831||	1	A	synonymous_variant	LOW	AAEL006019	AAEL006019	transcript	AAEL006019-RD	protein_coding	27/27	c.4566G>A	p.Pro1522Pro	4576/12590	4566/5496	1522/1831	NA	NA	supercont1.186	162934	G	A	71	15	12	10	10	24	141	30	24	20	19	48	1	0	0	0	1	0	1	0	0	0	1
supercont1.186:162967	supercont1.186	162967	C	T	T|synonymous_variant|LOW|AAEL006019|AAEL006019|transcript|AAEL006019-RD|protein_coding|27/27|c.4599C>T|p.Cys1533Cys|4609/12590|4599/5496|1533/1831||	1	T	synonymous_variant	LOW	AAEL006019	AAEL006019	transcript	AAEL006019-RD	protein_coding	27/27	c.4599C>T	p.Cys1533Cys	4609/12590	4599/5496	1533/1831	NA	NA	supercont1.186	162967	C	T	70	15	12	10	9	24	139	30	24	20	18	47	1	0	0	0	0	1	1	0	0	0	0
supercont1.186:162970	supercont1.186	162970	G	A	A|synonymous_variant|LOW|AAEL006019|AAEL006019|transcript|AAEL006019-RD|protein_coding|27/27|c.4602G>A|p.Gly1534Gly|4612/12590|4602/5496|1534/1831||	1	A	synonymous_variant	LOW	AAEL006019	AAEL006019	transcript	AAEL006019-RD	protein_coding	27/27	c.4602G>A	p.Gly1534Gly	4612/12590	4602/5496	1534/1831	NA	NA	supercont1.186	162970	G	A	71	15	12	10	10	24	140	30	24	20	18	48	2	0	0	0	2	0	2	0	0	0	2
supercont1.186:162982	supercont1.186	162982	C	T	T|synonymous_variant|LOW|AAEL006019|AAEL006019|transcript|AAEL006019-RD|protein_coding|27/27|c.4614C>T|p.Ile1538Ile|4624/12590|4614/5496|1538/1831||	1	T	synonymous_variant	LOW	AAEL006019	AAEL006019	transcript	AAEL006019-RD	protein_coding	27/27	c.4614C>T	p.Ile1538Ile	4624/12590	4614/5496	1538/1831	NA	NA	supercont1.186	162982	C	T	71	15	12	10	10	24	132	30	24	12	20	46	10	0	0	8	0	2	4	0	0	2	0
supercont1.186:162994	supercont1.186	162994	T	C	C|synonymous_variant|LOW|AAEL006019|AAEL006019|transcript|AAEL006019-RD|protein_coding|27/27|c.4626T>C|p.Tyr1542Tyr|4636/12590|4626/5496|1542/1831||	1	C	synonymous_variant	LOW	AAEL006019	AAEL006019	transcript	AAEL006019-RD	protein_coding	27/27	c.4626T>C	p.Tyr1542Tyr	4636/12590	4626/5496	1542/1831	NA	NA	supercont1.186	162994	T	C	71	15	12	10	10	24	132	30	24	12	20	46	10	0	0	8	0	2	4	0	0	2	0
supercont1.186:163015	supercont1.186	163015	T	A	A|synonymous_variant|LOW|AAEL006019|AAEL006019|transcript|AAEL006019-RD|protein_coding|27/27|c.4647T>A|p.Ile1549Ile|4657/12590|4647/5496|1549/1831||	1	A	synonymous_variant	LOW	AAEL006019	AAEL006019	transcript	AAEL006019-RD	protein_coding	27/27	c.4647T>A	p.Ile1549Ile	4657/12590	4647/5496	1549/1831	NA	NA	supercont1.186	163015	T	A	71	15	12	10	10	24	141	30	24	20	19	48	1	0	0	0	1	0	1	0	0	0	1
supercont1.186:163027	supercont1.186	163027	C	T	T|synonymous_variant|LOW|AAEL006019|AAEL006019|transcript|AAEL006019-RD|protein_coding|27/27|c.4659C>T|p.Ile1553Ile|4669/12590|4659/5496|1553/1831||	1	T	synonymous_variant	LOW	AAEL006019	AAEL006019	transcript	AAEL006019-RD	protein_coding	27/27	c.4659C>T	p.Ile1553Ile	4669/12590	4659/5496	1553/1831	NA	NA	supercont1.186	163027	C	T	71	15	12	10	10	24	141	30	24	20	19	48	1	0	0	0	1	0	1	0	0	0	1
supercont1.186:163117	supercont1.186	163117	T	G	G|missense_variant|MODERATE|AAEL006019|AAEL006019|transcript|AAEL006019-RD|protein_coding|27/27|c.4749T>G|p.Asp1583Glu|4759/12590|4749/5496|1583/1831||	1	G	missense_variant	MODERATE	AAEL006019	AAEL006019	transcript	AAEL006019-RD	protein_coding	27/27	c.4749T>G	p.Asp1583Glu	4759/12590	4749/5496	1583/1831	NA	NA	supercont1.186	163117	T	G	64	13	10	9	10	22	126	26	20	18	20	42	2	0	0	0	0	2	2	0	0	0	0
supercont1.186:163165	supercont1.186	163165	C	T	T|synonymous_variant|LOW|AAEL006019|AAEL006019|transcript|AAEL006019-RD|protein_coding|27/27|c.4797C>T|p.Tyr1599Tyr|4807/12590|4797/5496|1599/1831||	1	T	synonymous_variant	LOW	AAEL006019	AAEL006019	transcript	AAEL006019-RD	protein_coding	27/27	c.4797C>T	p.Tyr1599Tyr	4807/12590	4797/5496	1599/1831	NA	NA	supercont1.186	163165	C	T	71	15	12	10	10	24	132	24	24	20	16	48	10	6	0	0	4	0	10	6	0	0	4
supercont1.186:163168	supercont1.186	163168	C	T	T|synonymous_variant|LOW|AAEL006019|AAEL006019|transcript|AAEL006019-RD|protein_coding|27/27|c.4800C>T|p.Ile1600Ile|4810/12590|4800/5496|1600/1831||	1	T	synonymous_variant	LOW	AAEL006019	AAEL006019	transcript	AAEL006019-RD	protein_coding	27/27	c.4800C>T	p.Ile1600Ile	4810/12590	4800/5496	1600/1831	NA	NA	supercont1.186	163168	C	T	71	15	12	10	10	24	137	26	24	20	20	47	5	4	0	0	0	1	3	2	0	0	0
supercont1.186:163174	supercont1.186	163174	C	T	T|synonymous_variant|LOW|AAEL006019|AAEL006019|transcript|AAEL006019-RD|protein_coding|27/27|c.4806C>T|p.Tyr1602Tyr|4816/12590|4806/5496|1602/1831||	1	T	synonymous_variant	LOW	AAEL006019	AAEL006019	transcript	AAEL006019-RD	protein_coding	27/27	c.4806C>T	p.Tyr1602Tyr	4816/12590	4806/5496	1602/1831	NA	NA	supercont1.186	163174	C	T	71	15	12	10	10	24	141	29	24	20	20	48	1	1	0	0	0	0	1	1	0	0	0
supercont1.186:163180	supercont1.186	163180	A	G	G|synonymous_variant|LOW|AAEL006019|AAEL006019|transcript|AAEL006019-RD|protein_coding|27/27|c.4812A>G|p.Gln1604Gln|4822/12590|4812/5496|1604/1831||	1	G	synonymous_variant	LOW	AAEL006019	AAEL006019	transcript	AAEL006019-RD	protein_coding	27/27	c.4812A>G	p.Gln1604Gln	4822/12590	4812/5496	1604/1831	NA	NA	supercont1.186	163180	A	G	71	15	12	10	10	24	127	20	24	20	16	47	15	10	0	0	4	1	13	8	0	0	4
supercont1.186:163186	supercont1.186	163186	A	G	G|synonymous_variant|LOW|AAEL006019|AAEL006019|transcript|AAEL006019-RD|protein_coding|27/27|c.4818A>G|p.Ser1606Ser|4828/12590|4818/5496|1606/1831||	1	G	synonymous_variant	LOW	AAEL006019	AAEL006019	transcript	AAEL006019-RD	protein_coding	27/27	c.4818A>G	p.Ser1606Ser	4828/12590	4818/5496	1606/1831	NA	NA	supercont1.186	163186	A	G	71	15	12	10	10	24	82	1	18	12	7	44	60	29	6	8	13	4	18	1	6	2	5
supercont1.186:163197	supercont1.186	163197	A	G	G|missense_variant|MODERATE|AAEL006019|AAEL006019|transcript|AAEL006019-RD|protein_coding|27/27|c.4829A>G|p.Asp1610Gly|4839/12590|4829/5496|1610/1831||	1	G	missense_variant	MODERATE	AAEL006019	AAEL006019	transcript	AAEL006019-RD	protein_coding	27/27	c.4829A>G	p.Asp1610Gly	4839/12590	4829/5496	1610/1831	NA	NA	supercont1.186	163197	A	G	71	15	12	10	10	24	141	30	24	20	19	48	1	0	0	0	1	0	1	0	0	0	1
supercont1.186:163219	supercont1.186	163219	G	A	A|synonymous_variant|LOW|AAEL006019|AAEL006019|transcript|AAEL006019-RD|protein_coding|27/27|c.4851G>A|p.Gln1617Gln|4861/12590|4851/5496|1617/1831||	1	A	synonymous_variant	LOW	AAEL006019	AAEL006019	transcript	AAEL006019-RD	protein_coding	27/27	c.4851G>A	p.Gln1617Gln	4861/12590	4851/5496	1617/1831	NA	NA	supercont1.186	163219	G	A	71	15	12	10	10	24	141	29	24	20	20	48	1	1	0	0	0	0	1	1	0	0	0
supercont1.186:163258	supercont1.186	163258	C	T	T|synonymous_variant|LOW|AAEL006019|AAEL006019|transcript|AAEL006019-RD|protein_coding|27/27|c.4890C>T|p.Asp1630Asp|4900/12590|4890/5496|1630/1831||	1	T	synonymous_variant	LOW	AAEL006019	AAEL006019	transcript	AAEL006019-RD	protein_coding	27/27	c.4890C>T	p.Asp1630Asp	4900/12590	4890/5496	1630/1831	NA	NA	supercont1.186	163258	C	T	70	15	12	10	9	24	137	27	24	20	18	48	3	3	0	0	0	0	3	3	0	0	0
supercont1.186:163264	supercont1.186	163264	G	T	T|synonymous_variant|LOW|AAEL006019|AAEL006019|transcript|AAEL006019-RD|protein_coding|27/27|c.4896G>T|p.Pro1632Pro|4906/12590|4896/5496|1632/1831||	1	T	synonymous_variant	LOW	AAEL006019	AAEL006019	transcript	AAEL006019-RD	protein_coding	27/27	c.4896G>T	p.Pro1632Pro	4906/12590	4896/5496	1632/1831	NA	NA	supercont1.186	163264	G	T	71	15	12	10	10	24	140	29	24	20	20	47	2	1	0	0	0	1	2	1	0	0	0
supercont1.186:163273	supercont1.186	163273	A	G	G|synonymous_variant|LOW|AAEL006019|AAEL006019|transcript|AAEL006019-RD|protein_coding|27/27|c.4905A>G|p.Arg1635Arg|4915/12590|4905/5496|1635/1831||	1	G	synonymous_variant	LOW	AAEL006019	AAEL006019	transcript	AAEL006019-RD	protein_coding	27/27	c.4905A>G	p.Arg1635Arg	4915/12590	4905/5496	1635/1831	NA	NA	supercont1.186	163273	A	G	71	15	12	10	10	24	136	27	24	20	20	45	6	3	0	0	0	3	6	3	0	0	0
supercont1.186:163303	supercont1.186	163303	A	G	G|synonymous_variant|LOW|AAEL006019|AAEL006019|transcript|AAEL006019-RD|protein_coding|27/27|c.4935A>G|p.Leu1645Leu|4945/12590|4935/5496|1645/1831||	1	G	synonymous_variant	LOW	AAEL006019	AAEL006019	transcript	AAEL006019-RD	protein_coding	27/27	c.4935A>G	p.Leu1645Leu	4945/12590	4935/5496	1645/1831	NA	NA	supercont1.186	163303	A	G	70	14	12	10	10	24	137	25	24	20	20	48	3	3	0	0	0	0	1	1	0	0	0
supercont1.186:163321	supercont1.186	163321	C	T	T|synonymous_variant|LOW|AAEL006019|AAEL006019|transcript|AAEL006019-RD|protein_coding|27/27|c.4953C>T|p.Asp1651Asp|4963/12590|4953/5496|1651/1831||	1	T	synonymous_variant	LOW	AAEL006019	AAEL006019	transcript	AAEL006019-RD	protein_coding	27/27	c.4953C>T	p.Asp1651Asp	4963/12590	4953/5496	1651/1831	NA	NA	supercont1.186	163321	C	T	71	15	12	10	10	24	131	24	24	20	16	47	11	6	0	0	4	1	11	6	0	0	4
supercont1.186:163330	supercont1.186	163330	T	C	C|synonymous_variant|LOW|AAEL006019|AAEL006019|transcript|AAEL006019-RD|protein_coding|27/27|c.4962T>C|p.Ala1654Ala|4972/12590|4962/5496|1654/1831||	1	C	synonymous_variant	LOW	AAEL006019	AAEL006019	transcript	AAEL006019-RD	protein_coding	27/27	c.4962T>C	p.Ala1654Ala	4972/12590	4962/5496	1654/1831	NA	NA	supercont1.186	163330	T	C	71	15	12	10	10	24	136	26	24	20	18	48	6	4	0	0	2	0	6	4	0	0	2
supercont1.186:163333	supercont1.186	163333	G	A	A|synonymous_variant|LOW|AAEL006019|AAEL006019|transcript|AAEL006019-RD|protein_coding|27/27|c.4965G>A|p.Arg1655Arg|4975/12590|4965/5496|1655/1831||	1	A	synonymous_variant	LOW	AAEL006019	AAEL006019	transcript	AAEL006019-RD	protein_coding	27/27	c.4965G>A	p.Arg1655Arg	4975/12590	4965/5496	1655/1831	NA	NA	supercont1.186	163333	G	A	71	15	12	10	10	24	141	29	24	20	20	48	1	1	0	0	0	0	1	1	0	0	0
supercont1.186:163360	supercont1.186	163360	C	T	T|synonymous_variant|LOW|AAEL006019|AAEL006019|transcript|AAEL006019-RD|protein_coding|27/27|c.4992C>T|p.Ala1664Ala|5002/12590|4992/5496|1664/1831||	1	T	synonymous_variant	LOW	AAEL006019	AAEL006019	transcript	AAEL006019-RD	protein_coding	27/27	c.4992C>T	p.Ala1664Ala	5002/12590	4992/5496	1664/1831	NA	NA	supercont1.186	163360	C	T	71	15	12	10	10	24	141	30	24	20	19	48	1	0	0	0	1	0	1	0	0	0	1
supercont1.186:163399	supercont1.186	163399	G	A	A|synonymous_variant|LOW|AAEL006019|AAEL006019|transcript|AAEL006019-RD|protein_coding|27/27|c.5031G>A|p.Gly1677Gly|5041/12590|5031/5496|1677/1831||	1	A	synonymous_variant	LOW	AAEL006019	AAEL006019	transcript	AAEL006019-RD	protein_coding	27/27	c.5031G>A	p.Gly1677Gly	5041/12590	5031/5496	1677/1831	NA	NA	supercont1.186	163399	G	A	71	15	12	10	10	24	127	24	20	20	15	48	15	6	4	0	5	0	13	6	4	0	3
supercont1.186:163417	supercont1.186	163417	A	G	G|synonymous_variant|LOW|AAEL006019|AAEL006019|transcript|AAEL006019-RD|protein_coding|27/27|c.5049A>G|p.Ser1683Ser|5059/12590|5049/5496|1683/1831||	1	G	synonymous_variant	LOW	AAEL006019	AAEL006019	transcript	AAEL006019-RD	protein_coding	27/27	c.5049A>G	p.Ser1683Ser	5059/12590	5049/5496	1683/1831	NA	NA	supercont1.186	163417	A	G	71	15	12	10	10	24	132	22	24	20	18	48	10	8	0	0	2	0	8	6	0	0	2
supercont1.186:163435	supercont1.186	163435	G	A	A|synonymous_variant|LOW|AAEL006019|AAEL006019|transcript|AAEL006019-RD|protein_coding|27/27|c.5067G>A|p.Arg1689Arg|5077/12590|5067/5496|1689/1831||	1	A	synonymous_variant	LOW	AAEL006019	AAEL006019	transcript	AAEL006019-RD	protein_coding	27/27	c.5067G>A	p.Arg1689Arg	5077/12590	5067/5496	1689/1831	NA	NA	supercont1.186	163435	G	A	70	15	12	9	10	24	136	30	24	18	16	48	4	0	0	0	4	0	2	0	0	0	2
supercont1.186:163474	supercont1.186	163474	G	T	T|synonymous_variant|LOW|AAEL006019|AAEL006019|transcript|AAEL006019-RD|protein_coding|27/27|c.5106G>T|p.Arg1702Arg|5116/12590|5106/5496|1702/1831||	1	T	synonymous_variant	LOW	AAEL006019	AAEL006019	transcript	AAEL006019-RD	protein_coding	27/27	c.5106G>T	p.Arg1702Arg	5116/12590	5106/5496	1702/1831	NA	NA	supercont1.186	163474	G	T	71	15	12	10	10	24	132	30	24	12	20	46	10	0	0	8	0	2	4	0	0	2	0
supercont1.186:163483	supercont1.186	163483	A	G	G|synonymous_variant|LOW|AAEL006019|AAEL006019|transcript|AAEL006019-RD|protein_coding|27/27|c.5115A>G|p.Lys1705Lys|5125/12590|5115/5496|1705/1831||	1	G	synonymous_variant	LOW	AAEL006019	AAEL006019	transcript	AAEL006019-RD	protein_coding	27/27	c.5115A>G	p.Lys1705Lys	5125/12590	5115/5496	1705/1831	NA	NA	supercont1.186	163483	A	G	71	15	12	10	10	24	141	30	24	20	19	48	1	0	0	0	1	0	1	0	0	0	1
supercont1.186:163505	supercont1.186	163505	G	A	A|missense_variant|MODERATE|AAEL006019|AAEL006019|transcript|AAEL006019-RD|protein_coding|27/27|c.5137G>A|p.Gly1713Ser|5147/12590|5137/5496|1713/1831||	1	A	missense_variant	MODERATE	AAEL006019	AAEL006019	transcript	AAEL006019-RD	protein_coding	27/27	c.5137G>A	p.Gly1713Ser	5147/12590	5137/5496	1713/1831	NA	NA	supercont1.186	163505	G	A	71	15	12	10	10	24	141	30	24	20	19	48	1	0	0	0	1	0	1	0	0	0	1
supercont1.186:163555	supercont1.186	163555	C	T	T|synonymous_variant|LOW|AAEL006019|AAEL006019|transcript|AAEL006019-RD|protein_coding|27/27|c.5187C>T|p.Asp1729Asp|5197/12590|5187/5496|1729/1831||	1	T	synonymous_variant	LOW	AAEL006019	AAEL006019	transcript	AAEL006019-RD	protein_coding	27/27	c.5187C>T	p.Asp1729Asp	5197/12590	5187/5496	1729/1831	NA	NA	supercont1.186	163555	C	T	71	15	12	10	10	24	74	1	16	12	0	45	68	29	8	8	20	3	14	1	8	2	0
supercont1.186:163569	supercont1.186	163569	C	G	G|missense_variant|MODERATE|AAEL006019|AAEL006019|transcript|AAEL006019-RD|protein_coding|27/27|c.5201C>G|p.Ala1734Gly|5211/12590|5201/5496|1734/1831||	1	G	missense_variant	MODERATE	AAEL006019	AAEL006019	transcript	AAEL006019-RD	protein_coding	27/27	c.5201C>G	p.Ala1734Gly	5211/12590	5201/5496	1734/1831	NA	NA	supercont1.186	163569	C	G	70	15	12	10	9	24	139	30	24	20	17	48	1	0	0	0	1	0	1	0	0	0	1
supercont1.186:163615	supercont1.186	163615	C	A	A|synonymous_variant|LOW|AAEL006019|AAEL006019|transcript|AAEL006019-RD|protein_coding|27/27|c.5247C>A|p.Gly1749Gly|5257/12590|5247/5496|1749/1831||	1	A	synonymous_variant	LOW	AAEL006019	AAEL006019	transcript	AAEL006019-RD	protein_coding	27/27	c.5247C>A	p.Gly1749Gly	5257/12590	5247/5496	1749/1831	NA	NA	supercont1.186	163615	C	A	70	14	12	10	10	24	87	11	16	12	2	46	53	17	8	8	18	2	21	7	8	2	2
supercont1.186:163639	supercont1.186	163639	C	T	T|synonymous_variant|LOW|AAEL006019|AAEL006019|transcript|AAEL006019-RD|protein_coding|27/27|c.5271C>T|p.Gly1757Gly|5281/12590|5271/5496|1757/1831||	1	T	synonymous_variant	LOW	AAEL006019	AAEL006019	transcript	AAEL006019-RD	protein_coding	27/27	c.5271C>T	p.Gly1757Gly	5281/12590	5271/5496	1757/1831	NA	NA	supercont1.186	163639	C	T	71	15	12	10	10	24	81	6	16	12	1	46	61	24	8	8	19	2	19	6	8	2	1
supercont1.186:163657	supercont1.186	163657	C	T	T|synonymous_variant|LOW|AAEL006019|AAEL006019|transcript|AAEL006019-RD|protein_coding|27/27|c.5289C>T|p.Gly1763Gly|5299/12590|5289/5496|1763/1831||	1	T	synonymous_variant	LOW	AAEL006019	AAEL006019	transcript	AAEL006019-RD	protein_coding	27/27	c.5289C>T	p.Gly1763Gly	5299/12590	5289/5496	1763/1831	NA	NA	supercont1.186	163657	C	T	71	15	12	10	10	24	141	29	24	20	20	48	1	1	0	0	0	0	1	1	0	0	0
supercont1.186:163666	supercont1.186	163666	C	T	T|synonymous_variant|LOW|AAEL006019|AAEL006019|transcript|AAEL006019-RD|protein_coding|27/27|c.5298C>T|p.Gly1766Gly|5308/12590|5298/5496|1766/1831||	1	T	synonymous_variant	LOW	AAEL006019	AAEL006019	transcript	AAEL006019-RD	protein_coding	27/27	c.5298C>T	p.Gly1766Gly	5308/12590	5298/5496	1766/1831	NA	NA	supercont1.186	163666	C	T	71	15	12	10	10	24	134	25	24	20	18	47	8	5	0	0	2	1	8	5	0	0	2
supercont1.186:163669	supercont1.186	163669	C	T	T|synonymous_variant|LOW|AAEL006019|AAEL006019|transcript|AAEL006019-RD|protein_coding|27/27|c.5301C>T|p.Gly1767Gly|5311/12590|5301/5496|1767/1831||	1	T	synonymous_variant	LOW	AAEL006019	AAEL006019	transcript	AAEL006019-RD	protein_coding	27/27	c.5301C>T	p.Gly1767Gly	5311/12590	5301/5496	1767/1831	NA	NA	supercont1.186	163669	C	T	71	15	12	10	10	24	135	24	24	20	19	48	7	6	0	0	1	0	7	6	0	0	1
supercont1.186:163738	supercont1.186	163738	T	C	C|synonymous_variant|LOW|AAEL006019|AAEL006019|transcript|AAEL006019-RD|protein_coding|27/27|c.5370T>C|p.Asn1790Asn|5380/12590|5370/5496|1790/1831||	1	C	synonymous_variant	LOW	AAEL006019	AAEL006019	transcript	AAEL006019-RD	protein_coding	27/27	c.5370T>C	p.Asn1790Asn	5380/12590	5370/5496	1790/1831	NA	NA	supercont1.186	163738	T	C	71	15	12	10	10	24	140	28	24	20	20	48	2	2	0	0	0	0	2	2	0	0	0
supercont1.186:163810	supercont1.186	163810	T	C	C|synonymous_variant|LOW|AAEL006019|AAEL006019|transcript|AAEL006019-RD|protein_coding|27/27|c.5442T>C|p.Arg1814Arg|5452/12590|5442/5496|1814/1831||	1	C	synonymous_variant	LOW	AAEL006019	AAEL006019	transcript	AAEL006019-RD	protein_coding	27/27	c.5442T>C	p.Arg1814Arg	5452/12590	5442/5496	1814/1831	NA	NA	supercont1.186	163810	T	C	71	15	12	10	10	24	141	30	24	20	19	48	1	0	0	0	1	0	1	0	0	0	1
supercont1.186:18666	supercont1.186	18666	C	T	T|upstream_gene_variant|MODIFIER|AAEL006019|AAEL006019|transcript|AAEL006019-RD|protein_coding||c.-29C>T|||||19|,T|intergenic_region|MODIFIER|AAEL006019|AAEL006019|intergenic_region|AAEL006019|||n.18666C>T||||||	2	T	upstream_gene_variant	MODIFIER	AAEL006019	AAEL006019	transcript	AAEL006019-RD	protein_coding	NA	c.-29C>T	NA	NA	NA	NA	19	,T	supercont1.186	18666	C	T	71	15	12	10	10	24	139	30	21	20	20	48	3	0	3	0	0	0	3	0	3	0	0
supercont1.186:18706	supercont1.186	18706	T	C	C|synonymous_variant|LOW|AAEL006019|AAEL006019|transcript|AAEL006019-RD|protein_coding|1/27|c.12T>C|p.Asp4Asp|22/12590|12/5496|4/1831||	1	C	synonymous_variant	LOW	AAEL006019	AAEL006019	transcript	AAEL006019-RD	protein_coding	2027-01-01	c.12T>C	p.Asp4Asp	22/12590	5496-12-01	4/1831	NA	NA	supercont1.186	18706	T	C	70	14	12	10	10	24	136	24	24	20	20	48	4	4	0	0	0	0	4	4	0	0	0
supercont1.186:18783	supercont1.186	18783	T	G	G|splice_region_variant&intron_variant|LOW|AAEL006019|AAEL006019|transcript|AAEL006019-RD|protein_coding|1/26|c.82+7T>G||||||	1	G	splice_region_variant&intron_variant	LOW	AAEL006019	AAEL006019	transcript	AAEL006019-RD	protein_coding	2026-01-01	c.82+7T>G	NA	NA	NA	NA	NA	NA	supercont1.186	18783	T	G	70	14	12	10	10	24	130	21	24	20	17	48	10	7	0	0	3	0	10	7	0	0	3
supercont1.186:18789	supercont1.186	18789	A	T	T|intron_variant|MODIFIER|AAEL006019|AAEL006019|transcript|AAEL006019-RD|protein_coding|1/26|c.82+13A>T||||||	1	T	intron_variant	MODIFIER	AAEL006019	AAEL006019	transcript	AAEL006019-RD	protein_coding	2026-01-01	c.82+13A>T	NA	NA	NA	NA	NA	NA	supercont1.186	18789	A	T	71	15	12	10	10	24	141	30	23	20	20	48	1	0	1	0	0	0	1	0	1	0	0
supercont1.186:18792	supercont1.186	18792	T	C	C|intron_variant|MODIFIER|AAEL006019|AAEL006019|transcript|AAEL006019-RD|protein_coding|1/26|c.82+16T>C||||||	1	C	intron_variant	MODIFIER	AAEL006019	AAEL006019	transcript	AAEL006019-RD	protein_coding	2026-01-01	c.82+16T>C	NA	NA	NA	NA	NA	NA	supercont1.186	18792	T	C	71	15	12	10	10	24	141	30	24	20	19	48	1	0	0	0	1	0	1	0	0	0	1
supercont1.186:18795	supercont1.186	18795	A	G	G|intron_variant|MODIFIER|AAEL006019|AAEL006019|transcript|AAEL006019-RD|protein_coding|1/26|c.82+19A>G||||||	1	G	intron_variant	MODIFIER	AAEL006019	AAEL006019	transcript	AAEL006019-RD	protein_coding	2026-01-01	c.82+19A>G	NA	NA	NA	NA	NA	NA	supercont1.186	18795	A	G	71	15	12	10	10	24	141	30	24	20	19	48	1	0	0	0	1	0	1	0	0	0	1
supercont1.186:19091	supercont1.186	19091	C	T	T|splice_region_variant&synonymous_variant|LOW|AAEL006019|AAEL006019|transcript|AAEL006019-RD|protein_coding|2/27|c.294C>T|p.Asp98Asp|304/12590|294/5496|98/1831||	1	T	splice_region_variant&synonymous_variant	LOW	AAEL006019	AAEL006019	transcript	AAEL006019-RD	protein_coding	2027-02-01	c.294C>T	p.Asp98Asp	304/12590	294/5496	98/1831	NA	NA	supercont1.186	19091	C	T	70	15	11	10	10	24	138	30	20	20	20	48	2	0	2	0	0	0	2	0	2	0	0
supercont1.186:19095	supercont1.186	19095	G	A	A|splice_region_variant&intron_variant|LOW|AAEL006019|AAEL006019|transcript|AAEL006019-RD|protein_coding|2/26|c.295+3G>A||||||	1	A	splice_region_variant&intron_variant	LOW	AAEL006019	AAEL006019	transcript	AAEL006019-RD	protein_coding	2026-02-01	c.295+3G>A	NA	NA	NA	NA	NA	NA	supercont1.186	19095	G	A	71	15	12	10	10	24	88	30	21	16	13	8	54	0	3	4	7	40	14	0	3	2	1
supercont1.186:19102	supercont1.186	19102	G	T	T|intron_variant|MODIFIER|AAEL006019|AAEL006019|transcript|AAEL006019-RD|protein_coding|2/26|c.295+10G>T||||||	1	T	intron_variant	MODIFIER	AAEL006019	AAEL006019	transcript	AAEL006019-RD	protein_coding	2026-02-01	c.295+10G>T	NA	NA	NA	NA	NA	NA	supercont1.186	19102	G	T	68	14	12	8	10	24	107	11	19	14	17	46	29	17	5	2	3	2	17	7	5	2	1
supercont1.186:19109	supercont1.186	19109	G	A	A|intron_variant|MODIFIER|AAEL006019|AAEL006019|transcript|AAEL006019-RD|protein_coding|2/26|c.295+17G>A||||||	1	A	intron_variant	MODIFIER	AAEL006019	AAEL006019	transcript	AAEL006019-RD	protein_coding	2026-02-01	c.295+17G>A	NA	NA	NA	NA	NA	NA	supercont1.186	19109	G	A	71	15	12	10	10	24	138	30	21	20	19	48	4	0	3	0	1	0	4	0	3	0	1
supercont1.186:19111	supercont1.186	19111	A	G	G|intron_variant|MODIFIER|AAEL006019|AAEL006019|transcript|AAEL006019-RD|protein_coding|2/26|c.295+19A>G||||||	1	G	intron_variant	MODIFIER	AAEL006019	AAEL006019	transcript	AAEL006019-RD	protein_coding	2026-02-01	c.295+19A>G	NA	NA	NA	NA	NA	NA	supercont1.186	19111	A	G	71	15	12	10	10	24	139	27	24	20	20	48	3	3	0	0	0	0	3	3	0	0	0
supercont1.186:19112	supercont1.186	19112	A	T	T|intron_variant|MODIFIER|AAEL006019|AAEL006019|transcript|AAEL006019-RD|protein_coding|2/26|c.295+20A>T||||||	1	T	intron_variant	MODIFIER	AAEL006019	AAEL006019	transcript	AAEL006019-RD	protein_coding	2026-02-01	c.295+20A>T	NA	NA	NA	NA	NA	NA	supercont1.186	19112	A	T	71	15	12	10	10	24	137	30	24	16	20	47	5	0	0	4	0	1	5	0	0	4	0
supercont1.186:19234	supercont1.186	19234	T	A	A|synonymous_variant|LOW|AAEL006019|AAEL006019|transcript|AAEL006019-RD|protein_coding|3/27|c.351T>A|p.Gly117Gly|361/12590|351/5496|117/1831||	1	A	synonymous_variant	LOW	AAEL006019	AAEL006019	transcript	AAEL006019-RD	protein_coding	2027-03-01	c.351T>A	p.Gly117Gly	361/12590	351/5496	117/1831	NA	NA	supercont1.186	19234	T	A	71	15	12	10	10	24	139	30	21	20	20	48	3	0	3	0	0	0	3	0	3	0	0
supercont1.186:19246	supercont1.186	19246	C	A	A|splice_region_variant&intron_variant|LOW|AAEL006019|AAEL006019|transcript|AAEL006019-RD|protein_coding|3/26|c.356+7C>A||||||	1	A	splice_region_variant&intron_variant	LOW	AAEL006019	AAEL006019	transcript	AAEL006019-RD	protein_coding	2026-03-01	c.356+7C>A	NA	NA	NA	NA	NA	NA	supercont1.186	19246	C	A	71	15	12	10	10	24	141	30	24	20	20	47	1	0	0	0	0	1	1	0	0	0	0
supercont1.186:19247	supercont1.186	19247	T	A	A|splice_region_variant&intron_variant|LOW|AAEL006019|AAEL006019|transcript|AAEL006019-RD|protein_coding|3/26|c.356+8T>A||||||	1	A	splice_region_variant&intron_variant	LOW	AAEL006019	AAEL006019	transcript	AAEL006019-RD	protein_coding	2026-03-01	c.356+8T>A	NA	NA	NA	NA	NA	NA	supercont1.186	19247	T	A	71	15	12	10	10	24	141	30	23	20	20	48	1	0	1	0	0	0	1	0	1	0	0
supercont1.186:19251	supercont1.186	19251	A	G	G|intron_variant|MODIFIER|AAEL006019|AAEL006019|transcript|AAEL006019-RD|protein_coding|3/26|c.356+12A>G||||||	1	G	intron_variant	MODIFIER	AAEL006019	AAEL006019	transcript	AAEL006019-RD	protein_coding	2026-03-01	c.356+12A>G	NA	NA	NA	NA	NA	NA	supercont1.186	19251	A	G	71	15	12	10	10	24	141	30	24	20	19	48	1	0	0	0	1	0	1	0	0	0	1
supercont1.186:19256	supercont1.186	19256	C	G	G|intron_variant|MODIFIER|AAEL006019|AAEL006019|transcript|AAEL006019-RD|protein_coding|3/26|c.356+17C>G||||||	1	G	intron_variant	MODIFIER	AAEL006019	AAEL006019	transcript	AAEL006019-RD	protein_coding	2026-03-01	c.356+17C>G	NA	NA	NA	NA	NA	NA	supercont1.186	19256	C	G	71	15	12	10	10	24	104	26	10	10	16	42	38	4	14	10	4	6	26	4	8	4	4
supercont1.186:19262	supercont1.186	19262	A	G	G|intron_variant|MODIFIER|AAEL006019|AAEL006019|transcript|AAEL006019-RD|protein_coding|3/26|c.356+23A>G||||||	1	G	intron_variant	MODIFIER	AAEL006019	AAEL006019	transcript	AAEL006019-RD	protein_coding	2026-03-01	c.356+23A>G	NA	NA	NA	NA	NA	NA	supercont1.186	19262	A	G	71	15	12	10	10	24	141	30	24	20	19	48	1	0	0	0	1	0	1	0	0	0	1
supercont1.186:19268	supercont1.186	19268	C	G	G|intron_variant|MODIFIER|AAEL006019|AAEL006019|transcript|AAEL006019-RD|protein_coding|3/26|c.356+29C>G||||||	1	G	intron_variant	MODIFIER	AAEL006019	AAEL006019	transcript	AAEL006019-RD	protein_coding	2026-03-01	c.356+29C>G	NA	NA	NA	NA	NA	NA	supercont1.186	19268	C	G	71	15	12	10	10	24	140	30	24	20	18	48	2	0	0	0	2	0	2	0	0	0	2
supercont1.186:19269	supercont1.186	19269	A	T	T|intron_variant|MODIFIER|AAEL006019|AAEL006019|transcript|AAEL006019-RD|protein_coding|3/26|c.356+30A>T||||||	1	T	intron_variant	MODIFIER	AAEL006019	AAEL006019	transcript	AAEL006019-RD	protein_coding	2026-03-01	c.356+30A>T	NA	NA	NA	NA	NA	NA	supercont1.186	19269	A	T	71	15	12	10	10	24	141	30	24	20	19	48	1	0	0	0	1	0	1	0	0	0	1
supercont1.186:19274	supercont1.186	19274	G	A	A|intron_variant|MODIFIER|AAEL006019|AAEL006019|transcript|AAEL006019-RD|protein_coding|3/26|c.356+35G>A||||||	1	A	intron_variant	MODIFIER	AAEL006019	AAEL006019	transcript	AAEL006019-RD	protein_coding	2026-03-01	c.356+35G>A	NA	NA	NA	NA	NA	NA	supercont1.186	19274	G	A	71	15	12	10	10	24	141	30	24	20	19	48	1	0	0	0	1	0	1	0	0	0	1
supercont1.186:19293	supercont1.186	19293	A	G	G|intron_variant|MODIFIER|AAEL006019|AAEL006019|transcript|AAEL006019-RD|protein_coding|3/26|c.356+54A>G||||||	1	G	intron_variant	MODIFIER	AAEL006019	AAEL006019	transcript	AAEL006019-RD	protein_coding	2026-03-01	c.356+54A>G	NA	NA	NA	NA	NA	NA	supercont1.186	19293	A	G	71	15	12	10	10	24	137	30	20	20	19	48	5	0	4	0	1	0	5	0	4	0	1
[truncated: 19 more columns]

## Sheet: Non-synonymous variants
COORD	REF	ALT	UGA_ALT_FREQ	SEU_ALT_FREQ	SRI_ALT_FREQ	SEF_ALT_FREQ	MEX_ALT_FREQ	HGVS_p	AA.pos__AA.length	UGA_CALL	SEU_CALL	SRI_CALL	SEF_CALL	MEX_CALL
supercont1.186:115680	G	A	0	0	0	0	0.729167	Val756Ile	756/1831	15	12	10	10	24
supercont1.186:138176	C	A	0	0	0	0	0.0238095	Leu949Met	949/1831	15	12	10	10	21
supercont1.186:155519	T	G	0	0	0	0	0.854167	Phe1249Cys	1249/1831	15	12	10	10	24
supercont1.186:155884	C	A	0	0	0	0.05	0	Asp1348Glu	1348/1831	15	12	10	10	24
supercont1.186:162801	A	T	0	0	0	0.0714286	0	Gln1500Leu	1500/1831	15	12	10	7	24
supercont1.186:162881	G	T	0	0	0	0	0.0217391	Ala1505Ser	1505/1831	15	12	10	10	23
supercont1.186:163117	T	G	0	0	0	0	0.0454545	Asp1583Glu	1583/1831	13	10	9	10	22
supercont1.186:163197	A	G	0	0	0	0.05	0	Asp1610Gly	1610/1831	15	12	10	10	24
supercont1.186:163505	G	A	0	0	0	0.05	0	Gly1713Ser	1713/1831	15	12	10	10	24
supercont1.186:163569	C	G	0	0	0	0.0555556	0	Ala1734Gly	1734/1831	15	12	10	9	24
This table shows all the non-synonymous polymorphisms in the kdr gene. Note that the annotation of this gene has changed, so the numbering refers to the genome version used in this manuscript, and is different from most published work on this gene.
COORD	Genome coordinates
REF	Nucleotide variant in reference genome
ALT	Alternative allele
UGA_ALT_FREQ	Uganda allele frequency
SEU_ALT_FREQ	Senegal Urban allele frequency
SRI_ALT_FREQ	SriLanka allele frequency
SEF_ALT_FREQ	Senegal Forest allele frequency
MEX_ALT_FREQ	Mexico allele frequency
HGVS_p	Amino acid polymorphism, numbered according to position in the polypeptide
AA.pos__AA.length	amino acid position
UGA_CALL	Uganda number of genotypes called
SEU_CALL	Senegal Urban number of genotypes called
SRI_CALL	SriLanka number of genotypes called
SEF_CALL	Senegal Forest number of genotypes called
MEX_CALL	Mexico number of genotypes called
